# Supplementary material for: Design and interpretation of eQTL-GWAS colocalisation studies: Lessons from a large-scale evaluation
Source: PLoS Genet. 2026 May 8;22(5):e1012141. doi: 10.1371/journal.pgen.1012141 (PMC13186366; doi:10.1371/journal.pgen.1012141)
Supplement: S2 Table — (XLSX) [file pgen.1012141.s006.xlsx]

## Sheet: GWAS
S2 Table. Summary of QC for assignment of coloc tests to peaks by GWAS dataset
imd	Trait_class	Ethnicity	total.peaks		URL
AITD_Saevarsdottir_32581359_1	IMD	EUR	88		https://download.decode.is/form/2020/AITD2020.gz
ASTAO_Ferreira_30929738_1	IMD	EUR	34		ftp://ftp.ebi.ac.uk/pub/databases/gwas/summary_statistics/FerreiraMAR_30929738_GCST007799/harmonised/30929738-GCST007799-EFO_1002011.h.tsv.gz
ASTCO_Ferreira_30929738_1	IMD	EAS	73		ftp://ftp.ebi.ac.uk/pub/databases/gwas/summary_statistics/FerreiraMAR_30929738_GCST007800/harmonised/30929738-GCST007800-EFO_0004591.h.tsv.gz
AST_Sakaue_doi1011012020102320213652_1	IMD	EUR	28		https://humandbs.biosciencedbc.jp/files/hum0197/hum0197.v3.BBJ.As.v1.zip
ATD_BuduAggrey_37794016_1	IMD	EUR	60		https://ftp.ebi.ac.uk/pub/databases/gwas/summary_statistics/GCST90244001-GCST90245000/GCST90244787/GCST90244787_buildGRCh37.tsv
CD_DeLange_28067908_1	IMD	EUR	96		ftp://ftp.ebi.ac.uk/pub/databases/gwas/summary_statistics/deLangeKM_28067908_GCST004132/harmonised/28067908-GCST004132-EFO_0000384.h.tsv.gz
IBD_DeLange_28067908_1	IMD	EUR	123		ftp://ftp.ebi.ac.uk/pub/databases/gwas/summary_statistics/deLangeKM_28067908_GCST004131/harmonised/28067908-GCST004131-EFO_0003767.h.tsv.gz
MS_IMSGC_31604244_1	IMD	EUR	140		https://pmc.ncbi.nlm.nih.gov/articles/instance/7241648/bin/NIHMS1580882-supplement-Supplementary_Tables_41-53.xlsx
RA_Ishigaki_36333501_1	IMD	EAS	37		https://data.cyverse.org/dav-anon/iplant/home/kazuyoshiishigaki/ra_gwas/ra_gwas-10-28-2021.tar
RA_Ishigaki_36333501_2	IMD	EUR	59		https://data.cyverse.org/dav-anon/iplant/home/kazuyoshiishigaki/ra_gwas/ra_gwas-10-28-2021.tar
SLE_Bentham_26502338_1	IMD	EUR	33		ftp://ftp.ebi.ac.uk/pub/databases/gwas/summary_statistics/BenthamJ_26502338_GCST003156/harmonised/26502338-GCST003156-EFO_0002690.h.tsv.gz
T1D_Robertson_34127860_1	IMD	Multi	71		https://ftp.ebi.ac.uk/pub/databases/gwas/summary_statistics/GCST90013001-GCST90014000/GCST90013445/harmonised/GCST90013445.h.tsv.gz
T1D_Sakaue_34594039_1	IMD	Multi	16		https://ftp.ebi.ac.uk/pub/databases/gwas/summary_statistics/GCST90018001-GCST90019000/GCST90018925/harmonised/34594039-GCST90018925-EFO_0001359.h.tsv.gz
UC_DeLange_28067908_1	IMD	EUR	62		ftp://ftp.ebi.ac.uk/pub/databases/gwas/summary_statistics/deLangeKM_28067908_GCST004133/harmonised/28067908-GCST004133-EFO_0000729.h.tsv.gz
MYOI_Donertas_33959723_1	OTH	EUR	13		https://ftp.ebi.ac.uk/pub/databases/gwas/summary_statistics/GCST90038001-GCST90039000/GCST90038610/harmonised/33959723-GCST90038610-EFO_0000612.h.tsv.gz
MYOI_Sakaue_34594039_1	OTH	Multi	79		https://ftp.ebi.ac.uk/pub/databases/gwas/summary_statistics/GCST90018001-GCST90019000/GCST90018877/harmonised/34594039-GCST90018877-EFO_0000612.h.tsv.gz
OA_McDonald_36411363_3	OTH	Multi	40		https://ftp.ebi.ac.uk/pub/databases/gwas/summary_statistics/GCST90134001-GCST90135000/GCST90134286/GCST90134286_buildGRCh37.csv
T2D_Ishigaki_doi101101795948_1	OTH	EAS	88		jenger.riken.jp/95/
T2D_Xue_30054458_1	OTH	EUR	115		ftp://ftp.ebi.ac.uk/pub/databases/gwas/summary_statistics/XueA_30054458_GCST006867/harmonised/30054458-GCST006867-EFO_0001360.h.tsv.gz
ADFH_Jansen_30617256_1	PSD	EUR	25		https://ftp.ebi.ac.uk/pub/databases/gwas/summary_statistics/GCST007001-GCST008000/GCST007320/harmonised/GCST007320.h.tsv.gz
MDD_Wray_29700475_1	PSD	EUR	26		ftp://ftp.ebi.ac.uk/pub/databases/gwas/summary_statistics/WrayNR_29700475_GCST005839
SCZ_Pardiñas_29483656_1	PSD	EUR	84		https://atlas.ctglab.nl/traitDB/3982
