# Supplementary material for: Design and interpretation of eQTL-GWAS colocalisation studies: Lessons from a large-scale evaluation
Source: PLoS Genet. 2026 May 8;22(5):e1012141. doi: 10.1371/journal.pgen.1012141 (PMC13186366; doi:10.1371/journal.pgen.1012141)
Supplement: S3 Table — (TSV) [file pgen.1012141.s007.tsv]

imd	IMD_label	Trait_class	cl	CHR38	BP38	single_multi	pid	SNPID	REF	ALT	BETA	P2	finemappingMethod	confidence	ngene_gid2	ngene_gn2	ngene_tss	ngene_dist
AITD_Saevarsdottir_32581359_1	AITD (Saevarsdottir, EUR)	IMD	chr1.1	1	2562891	single	1:2562891	1_2562891_G_A	G	A	0.0861776962410524	2.09999999999982e-11	PICS	PICS fine-mapped credible set based on reported top hit	ENSG00000157873	TNFRSF14	2556371	6520
AITD_Saevarsdottir_32581359_1	AITD (Saevarsdottir, EUR)	IMD	chr1.2	1	8437247	multi	1:8437247	1_8437247_T_A	T	A		7.39999999999993e-12	PICS	PICS fine-mapped credible set based on reported top hit	ENSG00000232912	RERE-AS1	8424645	12602
AITD_Saevarsdottir_32581359_1	AITD (Saevarsdottir, EUR)	IMD	chr1.3	1	25025090	single	1:25025090	1_25025090_G_A	G	A	0.0618754157180873	3.3000000000001e-10	PICS	PICS fine-mapped credible set based on reported top hit	ENSG00000285823	LINC02793	25041136	-16046
AITD_Saevarsdottir_32581359_1	AITD (Saevarsdottir, EUR)	IMD	chr1.4	1	37911349	multi	1:37911349	1_37911349_G_A	G	A	-0.0618754157180873	1.50000000000001e-10	PICS	PICS fine-mapped credible set based on reported top hit	ENSG00000252448		37884237	27112
AITD_Saevarsdottir_32581359_1	AITD (Saevarsdottir, EUR)	IMD	chr1.5	1	64963636		1:64963636	1_64963636_G_A	G	A	-0.0943105894712372	4.5999999999996e-10	PICS	PICS fine-mapped credible set based on reported top hit	ENSG00000162434	JAK1	64966549	2913
AITD_Saevarsdottir_32581359_1	AITD (Saevarsdottir, EUR)	IMD	chr1.6	1	107819547	single	1:107819547	1_107819547_GAC_G	GAC	G	0.22314355131421		PICS	PICS fine-mapped credible set based on reported top hit	ENSG00000230489	VAV3-AS1	107964367	-144820
AITD_Saevarsdottir_32581359_1	AITD (Saevarsdottir, EUR)	IMD	chr1.7	1	113834946		1:113834946	1_113834946_A_G	A	G	-0.364643113587909	2.19999999999451e-160	PICS	PICS fine-mapped credible set based on reported top hit	ENSG00000226167	AP4B1-AS1	113812586	22360
AITD_Saevarsdottir_32581359_1	AITD (Saevarsdottir, EUR)	IMD	chr1.8	1	156815190	single	1:156815190	1_156815190_T_C	T	C	-0.0676586484738148	1.00000000000001e-11	PICS	PICS fine-mapped credible set based on reported top hit	ENSG00000027869	SH2D2A	156816848	1658
AITD_Saevarsdottir_32581359_1	AITD (Saevarsdottir, EUR)	IMD	chr1.9	1	167457187	single	1:167457187	1_167457187_G_A	G	A	0.0582689081239758	2.50000000000006e-10	PICS	PICS fine-mapped credible set based on reported top hit	ENSG00000233411		167458661	1474
AITD_Saevarsdottir_32581359_1	AITD (Saevarsdottir, EUR)	IMD	chr1.10	1	200871339		1:200871339	1_200871339_T_C	T	C	0.0769610411361284	3.0999999999999e-09	PICS	PICS fine-mapped credible set based on reported top hit	ENSG00000170128	GPR25	200872981	-1642
AITD_Saevarsdottir_32581359_1	AITD (Saevarsdottir, EUR)	IMD	chr1.11	1	236465834	multi	1:236465834	1_236465834_C_A	C	A	0.0582689081239758	2.00000000000002e-11	PICS	PICS fine-mapped credible set based on reported top hit	ENSG00000116977	LGALS8	236523982	-58148
AITD_Saevarsdottir_32581359_1	AITD (Saevarsdottir, EUR)	IMD	chr2.1	2	1403856		2:1403856	2_1403856_C_T	C	T	0.0861776962410524	1.40000000000006e-21	PICS	PICS fine-mapped credible set based on reported top hit	ENSG00000115705	TPO	1413463	-9607
AITD_Saevarsdottir_32581359_1	AITD (Saevarsdottir, EUR)	IMD	chr2.2	2	12504610	single	2:12504610	2_12504610_C_T	C	T	-0.083381588939051	3.10000000000008e-20	PICS	PICS fine-mapped credible set based on reported top hit	ENSG00000223360		12598987	-94377
AITD_Saevarsdottir_32581359_1	AITD (Saevarsdottir, EUR)	IMD	chr2.3	2	55645403		2:55645403	2_55645403_T_C	T	C	0.104360015324243	4.09999999999966e-09	PICS	PICS fine-mapped credible set based on reported top hit	ENSG00000272606	PPP4R3B-DT	55617889	27514
AITD_Saevarsdottir_32581359_1	AITD (Saevarsdottir, EUR)	IMD	chr2.4	2	159696082	multi	2:159696082	2_159696082_T_C	T	C	-0.0618754157180873	1.30000000000004e-10	PICS	PICS fine-mapped credible set based on reported top hit	ENSG00000230783	RPS3AP13	159690291	-5791
AITD_Saevarsdottir_32581359_1	AITD (Saevarsdottir, EUR)	IMD	chr2.5	2	162267541		2:162267541	2_162267541_C_T	C	T	0.0725705838348296	1.10000000000004e-14	PICS	PICS fine-mapped credible set based on reported top hit	ENSG00000078098	FAP	162243445	-24096
AITD_Saevarsdottir_32581359_1	AITD (Saevarsdottir, EUR)	IMD	chr2.6	2	191101726		2:191101726	2_191101726_G_C	G	C		4.49999999999805e-39	PICS	PICS fine-mapped credible set based on reported top hit	ENSG00000138378	STAT4	191150994	49268
AITD_Saevarsdottir_32581359_1	AITD (Saevarsdottir, EUR)	IMD	chr2.7	2	203867991	single	2:203867991	2_203867991_A_G	A	G	0.165514438477573	1.60000000000034e-74	PICS	PICS fine-mapped credible set based on reported top hit	ENSG00000163599	CTLA4	203867771	220
AITD_Saevarsdottir_32581359_1	AITD (Saevarsdottir, EUR)	IMD	chr3.1	3	4974209		3:4974209	3_4974209_T_C	T	C	0.0769610411361284	6.29999999999911e-10	PICS	PICS fine-mapped credible set based on reported top hit	ENSG00000134107	BHLHE40	4979437	-5228
AITD_Saevarsdottir_32581359_1	AITD (Saevarsdottir, EUR)	IMD	chr3.2	3	12260963		3:12260963	3_12260963_C_T	C	T	-0.0769610411361284	9.89999999999943e-12	PICS	PICS fine-mapped credible set based on reported top hit	ENSG00000288952		12234274	-26689
AITD_Saevarsdottir_32581359_1	AITD (Saevarsdottir, EUR)	IMD	chr3.3	3	39278509		3:39278509	3_39278509_C_T	C	T	0.0769610411361284	9.70000000000089e-11	PICS	PICS fine-mapped credible set based on reported top hit	ENSG00000168329	CX3CR1	39280036	1527
AITD_Saevarsdottir_32581359_1	AITD (Saevarsdottir, EUR)	IMD	chr3.4	3	58197909		3:58197909	3_58197909_G_A	G	A	0.0953101798043249	8.90000000000063e-09	PICS	PICS fine-mapped credible set based on reported top hit	ENSG00000163687	DNASE1L3	58210972	13063
AITD_Saevarsdottir_32581359_1	AITD (Saevarsdottir, EUR)	IMD	chr3.5	3	106216385	multi	3:106216385	3_106216385_TA_T	TA	T	0.0953101798043249		PICS	PICS fine-mapped credible set based on reported top hit	ENSG00000287421		106160417	55968
AITD_Saevarsdottir_32581359_1	AITD (Saevarsdottir, EUR)	IMD	chr3.6	3	108824113		3:108824113	3_108824113_G_A	G	A	-0.0618754157180873	3.89999999999978e-10	PICS	PICS fine-mapped credible set based on reported top hit	ENSG00000163519	TRAT1	108822786	1327
AITD_Saevarsdottir_32581359_1	AITD (Saevarsdottir, EUR)	IMD	chr3.7	3	119502217		3:119502217	3_119502217_T_A	T	A		2.50000000000039e-11	PICS	PICS fine-mapped credible set based on reported top hit	ENSG00000113845	TIMMDC1	119498547	3670
AITD_Saevarsdottir_32581359_1	AITD (Saevarsdottir, EUR)	IMD	chr3.8	3	188384316	single	3:188384316	3_188384316_G_T	G	T	0.122217632724249	1.09999999999997e-37	PICS	PICS fine-mapped credible set based on reported top hit	ENSG00000288794		188300455	83861
AITD_Saevarsdottir_32581359_1	AITD (Saevarsdottir, EUR)	IMD	chr4.1	4	10715315	single	4:10715315	4_10715315_G_C	G	C		2.30000000000006e-19	PICS	PICS fine-mapped credible set based on reported top hit	ENSG00000249334		10684906	30409
AITD_Saevarsdottir_32581359_1	AITD (Saevarsdottir, EUR)	IMD	chr4.2	4	26088753		4:26088753	4_26088753_A_G	A	G	0.0769610411361284	9.80000000000016e-15	PICS	PICS fine-mapped credible set based on reported top hit	ENSG00000283314	LINC02357	26064298	24455
AITD_Saevarsdottir_32581359_1	AITD (Saevarsdottir, EUR)	IMD	chr4.3	4	40290296	single	4:40290296	4_40290296_A_G	A	G	-0.0582689081239759	3.70000000000003e-10	PICS	PICS fine-mapped credible set based on reported top hit	ENSG00000249241	LINC02265	40307395	-17099
AITD_Saevarsdottir_32581359_1	AITD (Saevarsdottir, EUR)	IMD	chr4.4	4	148712886		4:148712886	4_148712886_A_G	A	G	-0.127833339509884	6.4000000000015e-30	PICS	PICS fine-mapped credible set based on reported top hit	ENSG00000250357		148692951	19935
AITD_Saevarsdottir_32581359_1	AITD (Saevarsdottir, EUR)	IMD	chr4.5	4	186082920		4:186082920	4_186082920_C_T	C	T	-0.0725705838348296	6.89999999999995e-12	PICS	PICS fine-mapped credible set based on reported top hit	ENSG00000164342	TLR3	186069156	13764
AITD_Saevarsdottir_32581359_1	AITD (Saevarsdottir, EUR)	IMD	chr5.1	5	35837132	single	5:35837132	5_35837132_G_A	G	A	-0.0618754157180873	3.89999999999999e-11	PICS	PICS fine-mapped credible set based on reported top hit	ENSG00000248969		35854374	17242
AITD_Saevarsdottir_32581359_1	AITD (Saevarsdottir, EUR)	IMD	chr5.2	5	77247943		5:77247943	5_77247943_G_A	G	A	0.0676586484738149	2.90000000000004e-12	PICS	PICS fine-mapped credible set based on reported top hit	ENSG00000113231	PDE8B	77210680	37263
AITD_Saevarsdottir_32581359_1	AITD (Saevarsdottir, EUR)	IMD	chr5.3	5	103286752	single	5:103286752	5_103286752_G_T	G	T	-0.0618754157180873	4.60000000000006e-11	PICS	PICS fine-mapped credible set based on reported top hit	ENSG00000181751	MACIR	103258763	27989
AITD_Saevarsdottir_32581359_1	AITD (Saevarsdottir, EUR)	IMD	chr5.4	5	111230662	multi	5:111230662	5_111230662_C_T	C	T	0.113328685307003	2.70000000000022e-11	PICS	PICS fine-mapped credible set based on reported top hit	ENSG00000152495	CAMK4	111224384	6278
AITD_Saevarsdottir_32581359_1	AITD (Saevarsdottir, EUR)	IMD	chr5.5	5	134087804	multi	5:134087804	5_134087804_T_C	T	C	-0.0953101798043249	1.10000000000002e-13	PICS	PICS fine-mapped credible set based on reported top hit	ENSG00000081059	TCF7	134114681	-26877
AITD_Saevarsdottir_32581359_1	AITD (Saevarsdottir, EUR)	IMD	chr6.1	6	408079		6:408079	6_408079_C_T	C	T	0.0676586484738149	2.50000000000004e-14	PICS	PICS fine-mapped credible set based on reported top hit	ENSG00000137265	IRF4	391752	16327
AITD_Saevarsdottir_32581359_1	AITD (Saevarsdottir, EUR)	IMD	chr6.2	6	35568418	multi	6:35568418	6_35568418_C_A	C	A	0.0725705838348296	6.00000000000014e-13	PICS	PICS fine-mapped credible set based on reported top hit	ENSG00000289456		35567166	-1252
AITD_Saevarsdottir_32581359_1	AITD (Saevarsdottir, EUR)	IMD	chr6.3	6	90280331	single	6:90280331	6_90280331_G_A	G	A	0.127833339509884	6.10000000000011e-42	PICS	PICS fine-mapped credible set based on reported top hit	ENSG00000260271		90295507	-15176
AITD_Saevarsdottir_32581359_1	AITD (Saevarsdottir, EUR)	IMD	chr6.4	6	111777693	single	6:111777693	6_111777693_T_C	T	C	-0.0512933143875503	7.89999999999995e-10	PICS	PICS fine-mapped credible set based on reported top hit	ENSG00000010810	FYN	111873452	95759
AITD_Saevarsdottir_32581359_1	AITD (Saevarsdottir, EUR)	IMD	chr6.5	6	135794369		6:135794369	6_135794369_T_C	T	C	0.0676586484738149	9.50000000000009e-12	PICS	PICS fine-mapped credible set based on reported top hit	ENSG00000171408	PDE7B	135851701	-57332
AITD_Saevarsdottir_32581359_1	AITD (Saevarsdottir, EUR)	IMD	chr6.6	6	148193165		6:148193165	6_148193165_G_T	G	T	0.0861776962410524	2.2000000000001e-18	PICS	PICS fine-mapped credible set based on reported top hit	ENSG00000224658		148283384	90219
AITD_Saevarsdottir_32581359_1	AITD (Saevarsdottir, EUR)	IMD	chr6.7	6	165633546		6:165633546	6_165633546_A_G	A	G	-0.0618754157180873	3.60000000000011e-09	PICS	PICS fine-mapped credible set based on reported top hit	ENSG00000112541	PDE10A	165663241	29695
AITD_Saevarsdottir_32581359_1	AITD (Saevarsdottir, EUR)	IMD	chr6.8	6	166957044	multi	6:166957044	6_166957044_C_G	C	G		1.70000000000017e-37	PICS	PICS fine-mapped credible set based on reported top hit	ENSG00000026297	RNASET2	166956550	-494
AITD_Saevarsdottir_32581359_1	AITD (Saevarsdottir, EUR)	IMD	chr7.1	7	37370336	multi	7:37370336	7_37370336_T_TGAAAAGG	T	TGAAAAGG	0.0953101798043249		PICS	PICS fine-mapped credible set based on reported top hit	ENSG00000155849	ELMO1	37448864	78528
AITD_Saevarsdottir_32581359_1	AITD (Saevarsdottir, EUR)	IMD	chr7.2	7	100687290	single	7:100687290	7_100687290_C_G	C	G		7.39999999999921e-10	PICS	PICS fine-mapped credible set based on reported top hit	ENSG00000146830	GIGYF1	100694250	6960
AITD_Saevarsdottir_32581359_1	AITD (Saevarsdottir, EUR)	IMD	chr8.1	8	8450534		8:8450534	8_8450534_A_C	A	C	-0.083381588939051	2.49999999999999e-21	PICS	PICS fine-mapped credible set based on reported top hit	ENSG00000253505	LINC02949	8424648	-25886
AITD_Saevarsdottir_32581359_1	AITD (Saevarsdottir, EUR)	IMD	chr8.2	8	10422718		8:10422718	8_10422718_G_A	G	A	0.0618754157180873	2.79999999999995e-11	PICS	PICS fine-mapped credible set based on reported top hit	ENSG00000261451		10433672	-10954
AITD_Saevarsdottir_32581359_1	AITD (Saevarsdottir, EUR)	IMD	chr8.3	8	11582510	single	8:11582510	8_11582510_G_A	G	A	0.0618754157180873	1.20000000000001e-12	PICS	PICS fine-mapped credible set based on reported top hit	ENSG00000269954		11564694	-17816
AITD_Saevarsdottir_32581359_1	AITD (Saevarsdottir, EUR)	IMD	chr8.4	8	60605840	multi	8:60605840	8_60605840_C_T	C	T	0.0582689081239758	4.89999999999991e-10	PICS	PICS fine-mapped credible set based on reported top hit	ENSG00000228862		60653558	47718
AITD_Saevarsdottir_32581359_1	AITD (Saevarsdottir, EUR)	IMD	chr8.5	8	127184843	single	8:127184843	8_127184843_A_G	A	G	-0.0725705838348296	1.29999999999998e-15	PICS	PICS fine-mapped credible set based on reported top hit	ENSG00000254166	CASC19	127218933	34090
AITD_Saevarsdottir_32581359_1	AITD (Saevarsdottir, EUR)	IMD	chr8.6	8	128144770		8:128144770	8_128144770_A_G	A	G	-0.0618754157180873	2.40000000000004e-10	PICS	PICS fine-mapped credible set based on reported top hit	ENSG00000222501	RNU4-25P	128010611	-134159
AITD_Saevarsdottir_32581359_1	AITD (Saevarsdottir, EUR)	IMD	chr8.7	8	132908273	multi	8:132908273	8_132908273_A_G	A	G	-0.0676586484738148	1.40000000000002e-12	PICS	PICS fine-mapped credible set based on reported top hit	ENSG00000042832	TG	132866958	41315
AITD_Saevarsdottir_32581359_1	AITD (Saevarsdottir, EUR)	IMD	chr9.1	9	5438435	single	9:5438435	9_5438435_C_A	C	A	0.0769610411361284	9.40000000000039e-12	PICS	PICS fine-mapped credible set based on reported top hit	ENSG00000107020	PLGRKT	5437925	-510
AITD_Saevarsdottir_32581359_1	AITD (Saevarsdottir, EUR)	IMD	chr9.2	9	21589042	single	9:21589042	9_21589042_G_A	G	A	-0.0676586484738148	5.80000000000011e-14	PICS	PICS fine-mapped credible set based on reported top hit	ENSG00000171889	MIR31HG	21559849	-29193
AITD_Saevarsdottir_32581359_1	AITD (Saevarsdottir, EUR)	IMD	chr9.3	9	97784318		9:97784318	9_97784318_C_T	C	T	0.22314355131421	8.49999999999903e-110	PICS	PICS fine-mapped credible set based on reported top hit	ENSG00000236130	PTCSC2	97853116	68798
AITD_Saevarsdottir_32581359_1	AITD (Saevarsdottir, EUR)	IMD	chr10.1	10	6068912	single	10:6068912	10_6068912_C_A	C	A	0.0943105894712372	1.99999999999993e-26	PICS	PICS fine-mapped credible set based on reported top hit	ENSG00000134460	IL2RA	6062367	-6545
AITD_Saevarsdottir_32581359_1	AITD (Saevarsdottir, EUR)	IMD	chr10.2	10	62020112		10:62020112	10_62020112_C_T	C	T	0.131028262406404	2.29999999999951e-31	PICS	PICS fine-mapped credible set based on reported top hit	ENSG00000150347	ARID5B	61901699	118413
AITD_Saevarsdottir_32581359_1	AITD (Saevarsdottir, EUR)	IMD	chr10.3	10	99523573		10:99523573	10_99523573_C_A	C	A	-0.0582689081239759	7.60000000000013e-12	PICS	PICS fine-mapped credible set based on reported top hit	ENSG00000224934	GOT1-DT	99433264	90309
AITD_Saevarsdottir_32581359_1	AITD (Saevarsdottir, EUR)	IMD	chr10.4	10	122429681	single	10:122429681	10_122429681_A_G	A	G	0.0512933143875503	8.29999999999993e-10	PICS	PICS fine-mapped credible set based on reported top hit	ENSG00000254636	ARMS2	122454653	-24972
AITD_Saevarsdottir_32581359_1	AITD (Saevarsdottir, EUR)	IMD	chr11.1	11	308290	multi	11:308290	11_308290_T_C	T	C	-0.0487901641694321	8.60000000000015e-09	PICS	PICS fine-mapped credible set based on reported top hit	ENSG00000288681		308408	-118
AITD_Saevarsdottir_32581359_1	AITD (Saevarsdottir, EUR)	IMD	chr11.2	11	35296165	single	11:35296165	11_35296165_T_C	T	C	0.0769610411361284	1.49999999999998e-17	PICS	PICS fine-mapped credible set based on reported top hit	ENSG00000255004	SLC1A2-AS1	35237969	58196
AITD_Saevarsdottir_32581359_1	AITD (Saevarsdottir, EUR)	IMD	chr11.3	11	94179870		11:94179870	11_94179870_A_G	A	G	-0.105360595657823	5.30000000000028e-09	PICS	PICS fine-mapped credible set based on reported top hit	ENSG00000250519		94185439	-5569
AITD_Saevarsdottir_32581359_1	AITD (Saevarsdottir, EUR)	IMD	chr11.4	11	95578258	multi	11:95578258	11_95578258_T_C	T	C	0.139761942375159	5.30000000000313e-31	PICS	PICS fine-mapped credible set based on reported top hit	ENSG00000285842		95571040	7218
AITD_Saevarsdottir_32581359_1	AITD (Saevarsdottir, EUR)	IMD	chr12.1	12	9680928	multi	12:9680928	12_9680928_C_G	C	G		2.19999999999992e-24	PICS	PICS fine-mapped credible set based on reported top hit	ENSG00000069493	CLEC2D	9669713	11215
AITD_Saevarsdottir_32581359_1	AITD (Saevarsdottir, EUR)	IMD	chr12.2	12	56083910	multi	12:56083910	12_56083910_A_T	A	T		1.99999999999997e-11	PICS	PICS fine-mapped credible set based on reported top hit	ENSG00000065361	ERBB3	56080165	3745
AITD_Saevarsdottir_32581359_1	AITD (Saevarsdottir, EUR)	IMD	chr12.3	12	103499163		12:103499163	12_103499163_G_T	G	T	-0.0769610411361284	7.69999999999782e-15	PICS	PICS fine-mapped credible set based on reported top hit	ENSG00000179088	C12orf42	103495968	-3195
AITD_Saevarsdottir_32581359_1	AITD (Saevarsdottir, EUR)	IMD	chr12.4	12	111446804		12:111446804	12_111446804_T_C	T	C	-0.207014169384326	9.40000000000041e-116	PICS	PICS fine-mapped credible set based on reported top hit	ENSG00000111252	SH2B3	111405923	40881
AITD_Saevarsdottir_32581359_1	AITD (Saevarsdottir, EUR)	IMD	chr13.1	13	24212777		13:24212777	13_24212777_T_G	T	G	0.0953101798043249	2.10000000000004e-23	PICS	PICS fine-mapped credible set based on reported top hit	ENSG00000227213	SPATA13-AS1	24254439	41662
AITD_Saevarsdottir_32581359_1	AITD (Saevarsdottir, EUR)	IMD	chr13.2	13	28029870		13:28029870	13_28029870_T_C	T	C	0.378436435720245	2.40000000000027e-24	PICS	PICS fine-mapped credible set based on reported top hit	ENSG00000271026	KATNBL1P1	28067587	-37717
AITD_Saevarsdottir_32581359_1	AITD (Saevarsdottir, EUR)	IMD	chr13.3	13	42473124		13:42473124	13_42473124_G_A	G	A	0.0725705838348296	9.90000000000022e-15	PICS	PICS fine-mapped credible set based on reported top hit	ENSG00000120659	TNFSF11	42574152	-101028
AITD_Saevarsdottir_32581359_1	AITD (Saevarsdottir, EUR)	IMD	chr14.1	14	68283210		14:68283210	14_68283210_G_A	G	A	-0.0618754157180873	3.89999999999954e-11	PICS	PICS fine-mapped credible set based on reported top hit	ENSG00000258837		68130196	-153014
AITD_Saevarsdottir_32581359_1	AITD (Saevarsdottir, EUR)	IMD	chr14.2	14	98224057		14:98224057	14_98224057_A_T	A	T		5.20000000000006e-11	PICS	PICS fine-mapped credible set based on reported top hit	ENSG00000259097		98205143	-18914
AITD_Saevarsdottir_32581359_1	AITD (Saevarsdottir, EUR)	IMD	chr15.1	15	38558129	single	15:38558129	15_38558129_T_C	T	C	0.0861776962410524	9.39999999999798e-18	PICS	PICS fine-mapped credible set based on reported top hit	ENSG00000172575	RASGRP1	38564814	6685
AITD_Saevarsdottir_32581359_1	AITD (Saevarsdottir, EUR)	IMD	chr16.1	16	50301163		16:50301163	16_50301163_C_A	C	A	0.378436435720245	9.70000000000072e-15	PICS	PICS fine-mapped credible set based on reported top hit	ENSG00000121281	ADCY7	50266551	34612
AITD_Saevarsdottir_32581359_1	AITD (Saevarsdottir, EUR)	IMD	chr17.1	17	7337072	multi	17:7337072	17_7337072_C_T	C	T	0.0861776962410524	1.3000000000004e-15	PICS	PICS fine-mapped credible set based on reported top hit	ENSG00000072818	ACAP1	7336529	543
AITD_Saevarsdottir_32581359_1	AITD (Saevarsdottir, EUR)	IMD	chr17.2	17	8937823	single	17:8937823	17_8937823_G_T	G	T	0.083381588939051	4.39999999999966e-10	PICS	PICS fine-mapped credible set based on reported top hit	ENSG00000141506	PIK3R5	8965707	27884
AITD_Saevarsdottir_32581359_1	AITD (Saevarsdottir, EUR)	IMD	chr17.3	17	42147006	single	17:42147006	17_42147006_AAGAAAGAAAGAC_A	AAGAAAGAAAGAC	A	0.0861776962410524		PICS	PICS fine-mapped credible set based on reported top hit	ENSG00000267658	RAB5C-AS1	42154235	-7229
AITD_Saevarsdottir_32581359_1	AITD (Saevarsdottir, EUR)	IMD	chr17.4	17	47743357		17:47743357	17_47743357_C_T	C	T	0.0861776962410524	2.70000000000022e-15	PICS	PICS fine-mapped credible set based on reported top hit	ENSG00000073861	TBX21	47733236	10121
AITD_Saevarsdottir_32581359_1	AITD (Saevarsdottir, EUR)	IMD	chr18.1	18	12782850		18:12782850	18_12782850_C_G	C	G		1.90000000000001e-11	PICS	PICS fine-mapped credible set based on reported top hit	ENSG00000260302	LINC01882	12776140	-6710
AITD_Saevarsdottir_32581359_1	AITD (Saevarsdottir, EUR)	IMD	chr18.2	18	26018196	multi	18:26018196	18_26018196_A_T	A	T		1.00000000000008e-09	PICS	PICS fine-mapped credible set based on reported top hit	ENSG00000141380	SS18	26090613	72417
AITD_Saevarsdottir_32581359_1	AITD (Saevarsdottir, EUR)	IMD	chr18.3	18	69864406	multi	18:69864406	18_69864406_T_C	T	C	-0.0582689081239759	5.10000000000001e-11	PICS	PICS fine-mapped credible set based on reported top hit	ENSG00000150637	CD226	69947873	83467
AITD_Saevarsdottir_32581359_1	AITD (Saevarsdottir, EUR)	IMD	chr19.1	19	10352442		19:10352442	19_10352442_G_C	G	C		8.29999999999988e-13	PICS	PICS fine-mapped credible set based on reported top hit	ENSG00000076662	ICAM3	10339624	-12818
AITD_Saevarsdottir_32581359_1	AITD (Saevarsdottir, EUR)	IMD	chr19.2	19	18283739	multi	19:18283739	19_18283739_T_TAAA	T	TAAA	0.083381588939051		PICS	PICS fine-mapped credible set based on reported top hit	ENSG00000267959	MIR3188	18282077	1662
AITD_Saevarsdottir_32581359_1	AITD (Saevarsdottir, EUR)	IMD	chr19.3	19	49659652	multi	19:49659652	19_49659652_C_G	C	G		3.70000000000007e-11	PICS	PICS fine-mapped credible set based on reported top hit	ENSG00000126456	IRF3	49665857	6205
AITD_Saevarsdottir_32581359_1	AITD (Saevarsdottir, EUR)	IMD	chr20.1	20	17879062		20:17879062	20_17879062_A_G	A	G	-0.083381588939051	1.60000000000025e-12	PICS	PICS fine-mapped credible set based on reported top hit	ENSG00000233625		17888160	9098
AITD_Saevarsdottir_32581359_1	AITD (Saevarsdottir, EUR)	IMD	chr21.1	21	15426267	single	21:15426267	21_15426267_T_A	T	A		5.70000000000001e-11	PICS	PICS fine-mapped credible set based on reported top hit	ENSG00000229425		15627258	200991
AITD_Saevarsdottir_32581359_1	AITD (Saevarsdottir, EUR)	IMD	chr22.1	22	37185445	single	22:37185445	22_37185445_C_A	C	A	0.104360015324243	2.9000000000002e-30	PICS	PICS fine-mapped credible set based on reported top hit	ENSG00000133466	C1QTNF6	37188247	2802
ATD_BuduAggrey_37794016_1	ATD (BuduAggrey, EUR)	IMD	chr1.1	1	8416381		1:8416381	1_8416381_C_G	C	G		2.27633077300822e-09	PICS	PICS fine-mapped credible set based on reported top hit	ENSG00000232912	RERE-AS1	8424645	-8264
ATD_BuduAggrey_37794016_1	ATD (BuduAggrey, EUR)	IMD	chr1.2	1	12030967		1:12030967	1_12030967_G_A	G	A	0.0198026272961797	4.1282420718409e-08	PICS	PICS fine-mapped credible set based on reported top hit	ENSG00000202461		12024124	-6843
ATD_BuduAggrey_37794016_1	ATD (BuduAggrey, EUR)	IMD	chr1.3	1	24968127		1:24968127	1_24968127_T_C	T	C	0.0487901641694321	8.21862348181234e-11	PICS	PICS fine-mapped credible set based on reported top hit	ENSG00000261025		24971606	3479
ATD_BuduAggrey_37794016_1	ATD (BuduAggrey, EUR)	IMD	chr1.4	1	109829007		1:109829007	1_109829007_C_G	C	G		1.30774199364897e-08	PICS	PICS fine-mapped credible set based on reported top hit	ENSG00000228420	LINC01768	109828355	652
ATD_BuduAggrey_37794016_1	ATD (BuduAggrey, EUR)	IMD	chr1.5	1	151086720		1:151086720	1_151086720_T_G	T	G	0.22314355131421	5.2020336985296e-15	PICS	PICS fine-mapped credible set based on reported top hit	ENSG00000143458	GABPB2	151070761	15959
ATD_BuduAggrey_37794016_1	ATD (BuduAggrey, EUR)	IMD	chr1.6	1	151653920		1:151653920	1_151653920_C_T	C	T	0.215111379616945	4.07562418138532e-30	PICS	PICS fine-mapped credible set based on reported top hit	ENSG00000250734		151613363	-40557
ATD_BuduAggrey_37794016_1	ATD (BuduAggrey, EUR)	IMD	chr1.7	1	152206676		1:152206676	1_152206676_C_T	C	T	0.2390169004705	3.52605119966718e-90	PICS	PICS fine-mapped credible set based on reported top hit	ENSG00000236427	CCDST	152189344	17332
ATD_BuduAggrey_37794016_1	ATD (BuduAggrey, EUR)	IMD	chr1.8	1	154455807	single	1:154455807	1_154455807_A_G	A	G	0.0392207131532813	1.62130338324794e-21	PICS	PICS fine-mapped credible set based on reported top hit	ENSG00000273110		154480012	-24205
ATD_BuduAggrey_37794016_1	ATD (BuduAggrey, EUR)	IMD	chr1.9	1	172775403		1:172775403	1_172775403_G_A	G	A	-0.0408219945202552	3.56970474514479e-14	PICS	PICS fine-mapped credible set based on reported top hit	ENSG00000224000		172775905	-502
ATD_BuduAggrey_37794016_1	ATD (BuduAggrey, EUR)	IMD	chr2.1	2	8302417		2:8302417	2_8302417_G_A	G	A	-0.0304592074847086	1.70146482028542e-10	PICS	PICS fine-mapped credible set based on reported top hit	ENSG00000289191		8282797	-19620
ATD_BuduAggrey_37794016_1	ATD (BuduAggrey, EUR)	IMD	chr2.2	2	60936446	single	2:60936446	2_60936446_C_G	C	G		5.56231067016449e-10	PICS	PICS fine-mapped credible set based on reported top hit	ENSG00000237522	NONOP2	60938049	1603
ATD_BuduAggrey_37794016_1	ATD (BuduAggrey, EUR)	IMD	chr2.3	2	70872975	single	2:70872975	2_70872975_A_G	A	G	-0.0408219945202552	5.35588627977249e-09	PICS	PICS fine-mapped credible set based on reported top hit	ENSG00000237751	LINC01143	70887850	-14875
ATD_BuduAggrey_37794016_1	ATD (BuduAggrey, EUR)	IMD	chr2.4	2	102423469	single	2:102423469	2_102423469_G_A	G	A	-0.0725706928348354	7.47178648014386e-35	PICS	PICS fine-mapped credible set based on reported top hit	ENSG00000115607	IL18RAP	102423160	309
ATD_BuduAggrey_37794016_1	ATD (BuduAggrey, EUR)	IMD	chr2.5	2	111517961	single	2:111517961	2_111517961_C_T	C	T	0.0392207131532813	2.72540700147156e-09	PICS	PICS fine-mapped credible set based on reported top hit	ENSG00000172965	MIR4435-2HG	111495070	-22891
ATD_BuduAggrey_37794016_1	ATD (BuduAggrey, EUR)	IMD	chr2.6	2	241846104	single	2:241846104	2_241846104_C_T	C	T	0.0295588022415444	1.43000427451079e-09	PICS	PICS fine-mapped credible set based on reported top hit	ENSG00000235151		241844357	1747
ATD_BuduAggrey_37794016_1	ATD (BuduAggrey, EUR)	IMD	chr3.1	3	18373078		3:18373078	3_18373078_G_A	G	A	-0.0304592074847086	1.13658107111611e-08	PICS	PICS fine-mapped credible set based on reported top hit	ENSG00000272477		18409635	36557
ATD_BuduAggrey_37794016_1	ATD (BuduAggrey, EUR)	IMD	chr3.2	3	33006170		3:33006170	3_33006170_G_T	G	T	0.0295588022415444	5.55109066621919e-09	PICS	PICS fine-mapped credible set based on reported top hit	ENSG00000223899	SEC13P1	33033863	-27693
ATD_BuduAggrey_37794016_1	ATD (BuduAggrey, EUR)	IMD	chr3.3	3	112930138		3:112930138	3_112930138_C_T	C	T	-0.0304592074847086	8.74769837397312e-11	PICS	PICS fine-mapped credible set based on reported top hit	ENSG00000163606	CD200R1	112975103	44965
ATD_BuduAggrey_37794016_1	ATD (BuduAggrey, EUR)	IMD	chr4.1	4	122465565		4:122465565	4_122465565_G_A	G	A	0.0487901641694321	4.45289892852854e-12	PICS	PICS fine-mapped credible set based on reported top hit	ENSG00000109471	IL2	122456725	-8840
ATD_BuduAggrey_37794016_1	ATD (BuduAggrey, EUR)	IMD	chr4.2	4	141733394		4:141733394	4_141733394_T_C	T	C	0.0198026272961797	7.1038620529145e-09	PICS	PICS fine-mapped credible set based on reported top hit	ENSG00000164136	IL15	141636583	96811
ATD_BuduAggrey_37794016_1	ATD (BuduAggrey, EUR)	IMD	chr5.1	5	35883884		5:35883884	5_35883884_T_G	T	G	-0.0725706928348354	5.69214667696432e-16	PICS	PICS fine-mapped credible set based on reported top hit	ENSG00000168685	IL7R	35856891	26993
ATD_BuduAggrey_37794016_1	ATD (BuduAggrey, EUR)	IMD	chr5.2	5	132011827		5:132011827	5_132011827_G_A	G	A	-0.0202027073175195	6.52975635237862e-13	PICS	PICS fine-mapped credible set based on reported top hit	ENSG00000164398	ACSL6	132011658	-169
ATD_BuduAggrey_37794016_1	ATD (BuduAggrey, EUR)	IMD	chr5.3	5	132660272		5:132660272	5_132660272_A_G	A	G	-0.083381608939051	9.12995942330803e-37	PICS	PICS fine-mapped credible set based on reported top hit	ENSG00000169194	IL13	132658173	2099
ATD_BuduAggrey_37794016_1	ATD (BuduAggrey, EUR)	IMD	chr5.4	5	172765347	single	5:172765347	5_172765347_C_T	C	T	-0.0618754037180875	3.49334337536878e-11	PICS	PICS fine-mapped credible set based on reported top hit	ENSG00000213386		172763258	-2089
ATD_BuduAggrey_37794016_1	ATD (BuduAggrey, EUR)	IMD	chr5.5	5	177347402	multi	5:177347402	5_177347402_G_A	G	A	0.0295588022415444	3.43388610211364e-09	PICS	PICS fine-mapped credible set based on reported top hit	ENSG00000169223	LMAN2	177351668	4266
ATD_BuduAggrey_37794016_1	ATD (BuduAggrey, EUR)	IMD	chr6.1	6	90220794	single	6:90220794	6_90220794_T_C	T	C	-0.0408219945202552	3.08627619671008e-10	PICS	PICS fine-mapped credible set based on reported top hit	ENSG00000260271		90295507	-74713
ATD_BuduAggrey_37794016_1	ATD (BuduAggrey, EUR)	IMD	chr6.2	6	159075681		6:159075681	6_159075681_G_T	G	T	-0.0512932943875506	1.59594199784092e-12	PICS	PICS fine-mapped credible set based on reported top hit	ENSG00000224478		159094093	-18412
ATD_BuduAggrey_37794016_1	ATD (BuduAggrey, EUR)	IMD	chr7.1	7	28790881		7:28790881	7_28790881_A_G	A	G	-0.0304592074847086	5.8326684214682e-11	PICS	PICS fine-mapped credible set based on reported top hit	ENSG00000272568	CPVL-AS2	28955756	-164875
ATD_BuduAggrey_37794016_1	ATD (BuduAggrey, EUR)	IMD	chr8.1	8	21910298		8:21910298	8_21910298_C_A	C	A	-0.105360515657826	7.60429021270941e-09	PICS	PICS fine-mapped credible set based on reported top hit	ENSG00000147443	DOK2	21913690	3392
ATD_BuduAggrey_37794016_1	ATD (BuduAggrey, EUR)	IMD	chr8.2	8	80376499	single	8:80376499	8_80376499_A_T	A	T		3.38454716171417e-20	PICS	PICS fine-mapped credible set based on reported top hit	ENSG00000205189	ZBTB10	80486226	-109727
ATD_BuduAggrey_37794016_1	ATD (BuduAggrey, EUR)	IMD	chr8.3	8	125597624		8:125597624	8_125597624_C_A	C	A	0.0295588022415444	8.07620902369198e-17	PICS	PICS fine-mapped credible set based on reported top hit	ENSG00000286122	LINC02964	125648327	-50703
ATD_BuduAggrey_37794016_1	ATD (BuduAggrey, EUR)	IMD	chr8.4	8	140591443	single	8:140591443	8_140591443_T_C	T	C	0.0392207131532813	1.45732293556975e-09	PICS	PICS fine-mapped credible set based on reported top hit	ENSG00000123908	AGO2	140635633	44190
ATD_BuduAggrey_37794016_1	ATD (BuduAggrey, EUR)	IMD	chr9.1	9	33430709	single	9:33430709	9_33430709_T_A	T	A		2.39260792671163e-08	PICS	PICS fine-mapped credible set based on reported top hit	ENSG00000165272	AQP3	33447593	16884
ATD_BuduAggrey_37794016_1	ATD (BuduAggrey, EUR)	IMD	chr9.2	9	99568999		9:99568999	9_99568999_A_C	A	C	-0.0304592074847086	4.88750453440103e-11	PICS	PICS fine-mapped credible set based on reported top hit	ENSG00000119508	NR4A3	99821885	-252886
ATD_BuduAggrey_37794016_1	ATD (BuduAggrey, EUR)	IMD	chr10.1	10	6081532	single	10:6081532	10_6081532_C_T	C	T	0.0953101798043249	1.86669245768036e-20	PICS	PICS fine-mapped credible set based on reported top hit	ENSG00000134453	RBM17	6089034	-7502
ATD_BuduAggrey_37794016_1	ATD (BuduAggrey, EUR)	IMD	chr10.2	10	6585738		10:6585738	10_6585738_T_C	T	C	-0.0304592074847086	8.41745558859538e-10	PICS	PICS fine-mapped credible set based on reported top hit	ENSG00000237943	PRKCQ-AS1	6580506	5232
ATD_BuduAggrey_37794016_1	ATD (BuduAggrey, EUR)	IMD	chr10.3	10	62616798		10:62616798	10_62616798_T_C	T	C	0.0487901641694321	8.0508697731304e-19	PICS	PICS fine-mapped credible set based on reported top hit	ENSG00000285551	LINC02929	62520448	96350
ATD_BuduAggrey_37794016_1	ATD (BuduAggrey, EUR)	IMD	chr11.1	11	36406897	single	11:36406897	11_36406897_C_T	C	T	0.165514438477573	1.1381477820898e-24	PICS	PICS fine-mapped credible set based on reported top hit	ENSG00000255060		36426122	19225
ATD_BuduAggrey_37794016_1	ATD (BuduAggrey, EUR)	IMD	chr11.2	11	65791795	multi	11:65791795	11_65791795_A_G	A	G	0.0676586484738149	1.23016159180757e-43	PICS	PICS fine-mapped credible set based on reported top hit	ENSG00000255120	OVOL1-AS1	65790868	-927
ATD_BuduAggrey_37794016_1	ATD (BuduAggrey, EUR)	IMD	chr11.3	11	76582714	single	11:76582714	11_76582714_G_A	G	A	0.0676586484738149	1.89173283612756e-34	PICS	PICS fine-mapped credible set based on reported top hit	ENSG00000255363	LINC02757	76630427	47713
ATD_BuduAggrey_37794016_1	ATD (BuduAggrey, EUR)	IMD	chr11.4	11	102877965		11:102877965	11_102877965_A_G	A	G	-0.0512932943875506	1.32293351549005e-08	PICS	PICS fine-mapped credible set based on reported top hit	ENSG00000262406	MMP12	102874982	-2983
ATD_BuduAggrey_37794016_1	ATD (BuduAggrey, EUR)	IMD	chr11.5	11	116972709	multi	11:116972709	11_116972709_C_G	C	G		5.31644401873754e-10	PICS	PICS fine-mapped credible set based on reported top hit	ENSG00000234268	RPS27P19	117036051	63342
ATD_BuduAggrey_37794016_1	ATD (BuduAggrey, EUR)	IMD	chr11.6	11	118875175	single	11:118875175	11_118875175_G_C	G	C		5.29290479777411e-11	PICS	PICS fine-mapped credible set based on reported top hit	ENSG00000160683	CXCR5	118883892	-8717
ATD_BuduAggrey_37794016_1	ATD (BuduAggrey, EUR)	IMD	chr11.7	11	128317488		11:128317488	11_128317488_T_C	T	C	-0.0408219945202552	1.22926145417407e-16	PICS	PICS fine-mapped credible set based on reported top hit	ENSG00000289093		128302728	-14760
ATD_BuduAggrey_37794016_1	ATD (BuduAggrey, EUR)	IMD	chr12.1	12	55991020	multi	12:55991020	12_55991020_G_A	G	A	0.0295588022415444	3.22661394379293e-09	PICS	PICS fine-mapped credible set based on reported top hit	ENSG00000139531	SUOX	55997276	-6256
ATD_BuduAggrey_37794016_1	ATD (BuduAggrey, EUR)	IMD	chr12.2	12	68252741		12:68252741	12_68252741_T_C	T	C	0.0487901641694321	1.40105726957309e-15	PICS	PICS fine-mapped credible set based on reported top hit	ENSG00000127318	IL22	68253604	863
ATD_BuduAggrey_37794016_1	ATD (BuduAggrey, EUR)	IMD	chr12.3	12	94218132		12:94218132	12_94218132_G_C	G	C		3.49330523026174e-09	PICS	PICS fine-mapped credible set based on reported top hit	ENSG00000258035		94187045	-31087
ATD_BuduAggrey_37794016_1	ATD (BuduAggrey, EUR)	IMD	chr14.1	14	35169731	single	14:35169731	14_35169731_G_A	G	A	-0.0408219945202552	2.14628208320298e-16	PICS	PICS fine-mapped credible set based on reported top hit	ENSG00000259090	SEPTIN7P1	35159099	-10632
ATD_BuduAggrey_37794016_1	ATD (BuduAggrey, EUR)	IMD	chr14.2	14	102782790	single	14:102782790	14_102782790_G_C	G	C		2.54753083970471e-12	PICS	PICS fine-mapped credible set based on reported top hit	ENSG00000131323	TRAF3	102777449	5341
ATD_BuduAggrey_37794016_1	ATD (BuduAggrey, EUR)	IMD	chr14.3	14	105057326	single	14:105057326	14_105057326_G_A	G	A	-0.0304592074847086	4.60358007700442e-08	PICS	PICS fine-mapped credible set based on reported top hit	ENSG00000183484	GPR132	105065430	8104
ATD_BuduAggrey_37794016_1	ATD (BuduAggrey, EUR)	IMD	chr16.1	16	11135732		16:11135732	16_11135732_T_C	T	C	-0.0618754037180875	7.15887431361968e-36	PICS	PICS fine-mapped credible set based on reported top hit	ENSG00000287121		11162818	27086
ATD_BuduAggrey_37794016_1	ATD (BuduAggrey, EUR)	IMD	chr17.1	17	40601537	single	17:40601537	17_40601537_C_T	C	T	0.0295588022415444	1.92334734031168e-11	PICS	PICS fine-mapped credible set based on reported top hit	ENSG00000126353	CCR7	40565472	-36065
ATD_BuduAggrey_37794016_1	ATD (BuduAggrey, EUR)	IMD	chr17.2	17	42333221		17:42333221	17_42333221_G_T	G	T	0.0676586484738149	5.12946696996856e-13	PICS	PICS fine-mapped credible set based on reported top hit	ENSG00000126561	STAT5A	42288498	44723
ATD_BuduAggrey_37794016_1	ATD (BuduAggrey, EUR)	IMD	chr17.3	17	45259320	multi	17:45259320	17_45259320_G_C	G	C		4.43861360216794e-08	PICS	PICS fine-mapped credible set based on reported top hit	ENSG00000184361	SPATA32	45262094	2774
ATD_BuduAggrey_37794016_1	ATD (BuduAggrey, EUR)	IMD	chr17.4	17	47741840		17:47741840	17_47741840_A_T	A	T		4.73291849285556e-10	PICS	PICS fine-mapped credible set based on reported top hit	ENSG00000073861	TBX21	47733236	8604
ATD_BuduAggrey_37794016_1	ATD (BuduAggrey, EUR)	IMD	chr17.5	17	49377145	single	17:49377145	17_49377145_C_T	C	T	0.0392207131532813	4.74051556655671e-18	PICS	PICS fine-mapped credible set based on reported top hit	ENSG00000248714	ZNF652-AS1	49370740	6405
ATD_BuduAggrey_37794016_1	ATD (BuduAggrey, EUR)	IMD	chr18.1	18	12775852		18:12775852	18_12775852_G_T	G	T	-0.0408219945202552	1.46542015233944e-09	PICS	PICS fine-mapped credible set based on reported top hit	ENSG00000260302	LINC01882	12776140	288
ATD_BuduAggrey_37794016_1	ATD (BuduAggrey, EUR)	IMD	chr19.1	19	8679457		19:8679457	19_8679457_C_T	C	T	0.0582689081239758	3.15724974143453e-20	PICS	PICS fine-mapped credible set based on reported top hit	ENSG00000181733	OR2Z1	8721634	-42177
ATD_BuduAggrey_37794016_1	ATD (BuduAggrey, EUR)	IMD	chr20.1	20	63671186	multi	20:63671186	20_63671186_G_A	G	A	0.0676586484738149	4.65549884251858e-30	PICS	PICS fine-mapped credible set based on reported top hit	ENSG00000026036	RTEL1-TNFRSF6B	63659300	11886
ATD_BuduAggrey_37794016_1	ATD (BuduAggrey, EUR)	IMD	chr22.1	22	36920831	single	22:36920831	22_36920831_A_G	A	G	0.0392207131532813	3.00833791227503e-13	PICS	PICS fine-mapped credible set based on reported top hit	ENSG00000100368	CSF2RB	36913628	7203
AST_Sakaue_doi1011012020102320213652_1	Asthma (Sakaue, EAS)	IMD	chr2.1	2	102322576	multi	2:102322576	2_102322576_C_T	C	T	0.0506218596969329	5.94908227885269e-09	SuSiE-inf	SuSiE fine-mapped credible set with out-of-sample LD	ENSG00000115602	IL1RL1	102311563	11013
AST_Sakaue_doi1011012020102320213652_1	Asthma (Sakaue, EAS)	IMD	chr2.3	2	203711228		2:203711228	2_203711228_A_G	A	G	0.0218445865361828	1.26738096433062e-10	SuSiE-inf	SuSiE fine-mapped credible set with out-of-sample LD	ENSG00000178562	CD28	203706639	4589
AST_Sakaue_doi1011012020102320213652_1	Asthma (Sakaue, EAS)	IMD	chr2.6	2	241837710	single	2:241837710	2_241837710_G_A	G	A	-1.41738329998398	9.20557305403676e-06	SuSiE-inf	SuSiE fine-mapped credible set with out-of-sample LD	ENSG00000235151		241844357	-6647
AST_Sakaue_doi1011012020102320213652_1	Asthma (Sakaue, EAS)	IMD	chr3.2	3	122269508		3:122269508	3_122269508_G_A	G	A	0.0189279617976498	3.82008505076448e-08	SuSiE-inf	SuSiE fine-mapped credible set with out-of-sample LD	ENSG00000121552	CSTA	122325248	-55740
AST_Sakaue_doi1011012020102320213652_1	Asthma (Sakaue, EAS)	IMD	chr3.3	3	188415375		3:188415375	3_188415375_C_T	C	T	-0.0143405005395714	2.91983741832504e-09	SuSiE-inf	SuSiE fine-mapped credible set with out-of-sample LD	ENSG00000288794		188300455	114920
AST_Sakaue_doi1011012020102320213652_1	Asthma (Sakaue, EAS)	IMD	chr5.1	5	111066174		5:111066174	5_111066174_T_C	T	C	0.0250938076979483	1.16038814190038e-17	SuSiE-inf	SuSiE fine-mapped credible set with out-of-sample LD	ENSG00000145777	TSLP	111071713	-5539
AST_Sakaue_doi1011012020102320213652_1	Asthma (Sakaue, EAS)	IMD	chr5.2	5	111143375		5:111143375	5_111143375_G_A	G	A	-0.0121016918377617	9.92012159247598e-06	SuSiE-inf	SuSiE fine-mapped credible set with out-of-sample LD	ENSG00000214784	RPS3AP21	111193042	49667
AST_Sakaue_doi1011012020102320213652_1	Asthma (Sakaue, EAS)	IMD	chr7.1	7	20473027		7:20473027	7_20473027_G_C	G	C	0.0225919834568672	4.86000989838197e-07	SuSiE-inf	SuSiE fine-mapped credible set with out-of-sample LD	ENSG00000271133	ITGB8-AS1	20331803	-141224
AST_Sakaue_doi1011012020102320213652_1	Asthma (Sakaue, EAS)	IMD	chr7.2	7	20490086		7:20490086	7_20490086_T_C	T	C	-0.0153962822561877	1.8014025561579e-06	SuSiE-inf	SuSiE fine-mapped credible set with out-of-sample LD	ENSG00000004846	ABCB5	20615667	-125581
AST_Sakaue_doi1011012020102320213652_1	Asthma (Sakaue, EAS)	IMD	chr7.3	7	20540388		7:20540388	7_20540388_G_A	G	A	-0.0710443620335478	2.0777098628544e-07	SuSiE-inf	SuSiE fine-mapped credible set with out-of-sample LD	ENSG00000004846	ABCB5	20615667	-75279
AST_Sakaue_doi1011012020102320213652_1	Asthma (Sakaue, EAS)	IMD	chr9.1	9	4148717		9:4148717	9_4148717_G_C	G	C	0.0140832764618737	4.68119448474159e-10	SuSiE-inf	SuSiE fine-mapped credible set with out-of-sample LD	ENSG00000230001		4071884	-76833
AST_Sakaue_doi1011012020102320213652_1	Asthma (Sakaue, EAS)	IMD	chr9.2	9	89574598	single	9:89574598	9_89574598_A_C	A	C	0.0147283653511036	3.17132201697411e-10	SuSiE-inf	SuSiE fine-mapped credible set with out-of-sample LD	ENSG00000130222	GADD45G	89605012	-30414
AST_Sakaue_doi1011012020102320213652_1	Asthma (Sakaue, EAS)	IMD	chr10.1	10	8073399		10:8073399	10_8073399_C_A	C	A	-0.0140568156808379	3.01045967587447e-09	SuSiE-inf	SuSiE fine-mapped credible set with out-of-sample LD	ENSG00000107485	GATA3	8054688	18711
AST_Sakaue_doi1011012020102320213652_1	Asthma (Sakaue, EAS)	IMD	chr10.2	10	8801651		10:8801651	10_8801651_G_T	G	T	-0.0168047330739548	7.88670869211946e-08	SuSiE-inf	SuSiE fine-mapped credible set with out-of-sample LD	ENSG00000234752	LINC02676	8868375	-66724
AST_Sakaue_doi1011012020102320213652_1	Asthma (Sakaue, EAS)	IMD	chr10.3	10	8884737		10:8884737	10_8884737_G_A	G	A	0.0226072560052442	1.46806416350119e-18	SuSiE-inf	SuSiE fine-mapped credible set with out-of-sample LD	ENSG00000234752	LINC02676	8868375	16362
AST_Sakaue_doi1011012020102320213652_1	Asthma (Sakaue, EAS)	IMD	chr10.4	10	8890260		10:8890260	10_8890260_G_A	G	A	0.0183206435596886	2.09877351100363e-06	SuSiE-inf	SuSiE fine-mapped credible set with out-of-sample LD	ENSG00000234752	LINC02676	8868375	21885
AST_Sakaue_doi1011012020102320213652_1	Asthma (Sakaue, EAS)	IMD	chr10.5	10	8904545		10:8904545	10_8904545_G_C	G	C	0.0221266738365125	4.52468368604367e-12	SuSiE-inf	SuSiE fine-mapped credible set with out-of-sample LD	ENSG00000234752	LINC02676	8868375	36170
AST_Sakaue_doi1011012020102320213652_1	Asthma (Sakaue, EAS)	IMD	chr10.6	10	8998601		10:8998601	10_8998601_G_A	G	A	0.497555911456357	2.16414883254703e-13	SuSiE-inf	SuSiE fine-mapped credible set with out-of-sample LD	ENSG00000234752	LINC02676	8868375	130226
AST_Sakaue_doi1011012020102320213652_1	Asthma (Sakaue, EAS)	IMD	chr10.7	10	9010779		10:9010779	10_9010779_G_A	G	A	-0.386414413552938	1.11013233996734e-20	SuSiE-inf	SuSiE fine-mapped credible set with out-of-sample LD	ENSG00000234752	LINC02676	8868375	142404
AST_Sakaue_doi1011012020102320213652_1	Asthma (Sakaue, EAS)	IMD	chr12.1	12	56034024	multi	12:56034024	12_56034024_C_T	C	T	0.0283490984746571	1.38870856234118e-11	SuSiE-inf	SuSiE fine-mapped credible set with out-of-sample LD	ENSG00000257449		56041618	7594
AST_Sakaue_doi1011012020102320213652_1	Asthma (Sakaue, EAS)	IMD	chr14.1	14	68844624		14:68844624	14_68844624_G_A	G	A	-0.012984264292284	2.8395749713575e-09	SuSiE-inf	SuSiE fine-mapped credible set with out-of-sample LD	ENSG00000258565	BLZF2P	68869951	25327
AST_Sakaue_doi1011012020102320213652_1	Asthma (Sakaue, EAS)	IMD	chr15.1	15	60777789		15:60777789	15_60777789_C_T	C	T	-0.0209545233891191	2.96623559893419e-14	SuSiE-inf	SuSiE fine-mapped credible set with out-of-sample LD	ENSG00000259591		60763593	14196
AST_Sakaue_doi1011012020102320213652_1	Asthma (Sakaue, EAS)	IMD	chr16.1	16	27307444		16:27307444	16_27307444_G_T	G	T	0.0188026121533056	2.31876162953578e-10	SuSiE-inf	SuSiE fine-mapped credible set with out-of-sample LD	ENSG00000077238	IL4R	27313974	-6530
AST_Sakaue_doi1011012020102320213652_1	Asthma (Sakaue, EAS)	IMD	chr16.2	16	27349307		16:27349307	16_27349307_T_C	T	C	0.0235489404601773	3.40853490129713e-16	SuSiE-inf	SuSiE fine-mapped credible set with out-of-sample LD	ENSG00000274092		27314101	-35206
AST_Sakaue_doi1011012020102320213652_1	Asthma (Sakaue, EAS)	IMD	chr16.3	16	27356505		16:27356505	16_27356505_C_G	C	G	0.0155615244640907	1.31830780236914e-12	SuSiE-inf	SuSiE fine-mapped credible set with out-of-sample LD	ENSG00000274092		27314101	-42404
AST_Sakaue_doi1011012020102320213652_1	Asthma (Sakaue, EAS)	IMD	chr16.4	16	27405962		16:27405962	16_27405962_G_A	G	A	-0.0126763011184336	5.6171383830697e-09	SuSiE-inf	SuSiE fine-mapped credible set with out-of-sample LD	ENSG00000103522	IL21R	27402174	3788
AST_Sakaue_doi1011012020102320213652_1	Asthma (Sakaue, EAS)	IMD	chr17.1	17	39781794	multi	17:39781794	17_39781794_C_T	C	T	-0.013298301016011	2.10344414364393e-10	SuSiE-inf	SuSiE fine-mapped credible set with out-of-sample LD	ENSG00000141738	GRB7	39737938	43856
AST_Sakaue_doi1011012020102320213652_1	Asthma (Sakaue, EAS)	IMD	chr19.1	19	9030483		19:9030483	19_9030483_C_A	C	A	0.0146431335071809	1.95036187237309e-10	SuSiE-inf	SuSiE fine-mapped credible set with out-of-sample LD	ENSG00000181143	MUC16	9010390	-20093
ASTAO_Ferreira_30929738_1	Asthma AO (Ferreira, EUR)	IMD	chr1.1	1	167451062	single	1:167451062	1_167451062_G_A	G	A	0.0468835858988505	3.62426192384169e-12	PICS	PICS fine-mapped credible set based on reported top hit	ENSG00000287218		167455195	-4133
ASTAO_Ferreira_30929738_1	Asthma AO (Ferreira, EUR)	IMD	chr1.2	1	198671359	single	1:198671359	1_198671359_C_T	C	T	0.0834216081390724	1.58510887491924e-11	PICS	PICS fine-mapped credible set based on reported top hit	ENSG00000261573		198671462	103
ASTAO_Ferreira_30929738_1	Asthma AO (Ferreira, EUR)	IMD	chr2.1	2	102275879	multi	2:102275879	2_102275879_G_A	G	A	0.117783035656383	5.83848803060052e-29	PICS	PICS fine-mapped credible set based on reported top hit	ENSG00000115602	IL1RL1	102311563	-35684
ASTAO_Ferreira_30929738_1	Asthma AO (Ferreira, EUR)	IMD	chr2.2	2	145387450		2:145387450	2_145387450_T_G	T	G	0.0544881852840698	6.49391946717176e-11	PICS	PICS fine-mapped credible set based on reported top hit	ENSG00000286225		145572662	-185212
ASTAO_Ferreira_30929738_1	Asthma AO (Ferreira, EUR)	IMD	chr2.3	2	241759225	multi	2:241759225	2_241759225_G_A	G	A	0.0925791812930932	1.17724944170558e-23	PICS	PICS fine-mapped credible set based on reported top hit	ENSG00000234793		241755740	-3485
ASTAO_Ferreira_30929738_1	Asthma AO (Ferreira, EUR)	IMD	chr3.1	3	33042493		3:33042493	3_33042493_G_A	G	A	0.0487901641694321	6.99399013698744e-11	PICS	PICS fine-mapped credible set based on reported top hit	ENSG00000223899	SEC13P1	33033863	8630
ASTAO_Ferreira_30929738_1	Asthma AO (Ferreira, EUR)	IMD	chr3.2	3	196035621		3:196035621	3_196035621_G_A	G	A	0.0421011760186353	8.54455336515698e-10	PICS	PICS fine-mapped credible set based on reported top hit	ENSG00000252174	RNU7-18P	196072819	-37198
ASTAO_Ferreira_30929738_1	Asthma AO (Ferreira, EUR)	IMD	chr4.1	4	122432277	single	4:122432277	4_122432277_A_G	A	G	0.0525924501191706	1.49434338761854e-10	PICS	PICS fine-mapped credible set based on reported top hit	ENSG00000109471	IL2	122456725	24448
ASTAO_Ferreira_30929738_1	Asthma AO (Ferreira, EUR)	IMD	chr5.1	5	35881274		5:35881274	5_35881274_G_T	G	T	0.0563803334361077	4.14012118126615e-11	PICS	PICS fine-mapped credible set based on reported top hit	ENSG00000168685	IL7R	35856891	24383
ASTAO_Ferreira_30929738_1	Asthma AO (Ferreira, EUR)	IMD	chr5.2	5	111072304	single	5:111072304	5_111072304_C_T	C	T	0.071389996086673	2.67869930011853e-19	PICS	PICS fine-mapped credible set based on reported top hit	ENSG00000145777	TSLP	111071713	591
ASTAO_Ferreira_30929738_1	Asthma AO (Ferreira, EUR)	IMD	chr5.3	5	132451445	multi	5:132451445	5_132451445_A_G	A	G	0.0723206615796261	1.04825044900079e-17	PICS	PICS fine-mapped credible set based on reported top hit	ENSG00000283782		132449652	1793
ASTAO_Ferreira_30929738_1	Asthma AO (Ferreira, EUR)	IMD	chr5.4	5	142139375	multi	5:142139375	5_142139375_A_AAGG	A	AAGG	0.0506931143155182		PICS	PICS fine-mapped credible set based on reported top hit	ENSG00000289306		142149435	-10060
ASTAO_Ferreira_30929738_1	Asthma AO (Ferreira, EUR)	IMD	chr6.1	6	90275479		6:90275479	6_90275479_A_T	A	T		2.78526599518603e-16	PICS	PICS fine-mapped credible set based on reported top hit	ENSG00000260271		90295507	-20028
ASTAO_Ferreira_30929738_1	Asthma AO (Ferreira, EUR)	IMD	chr8.1	8	80389777		8:80389777	8_80389777_T_TA	T	TA	0.059211859631846		PICS	PICS fine-mapped credible set based on reported top hit	ENSG00000205189	ZBTB10	80486226	-96449
ASTAO_Ferreira_30929738_1	Asthma AO (Ferreira, EUR)	IMD	chr9.1	9	6209697		9:6209697	9_6209697_A_G	A	G	0.0907543632684641	7.56015445800742e-30	PICS	PICS fine-mapped credible set based on reported top hit	ENSG00000137033	IL33	6215807	-6110
ASTAO_Ferreira_30929738_1	Asthma AO (Ferreira, EUR)	IMD	chr10.1	10	6051176		10:6051176	10_6051176_C_T	C	T	0.200488860749404	1.27124191762211e-11	PICS	PICS fine-mapped credible set based on reported top hit	ENSG00000134460	IL2RA	6062367	11191
ASTAO_Ferreira_30929738_1	Asthma AO (Ferreira, EUR)	IMD	chr10.2	10	8062378		10:8062378	10_8062378_A_T	A	T		6.69179550208373e-10	PICS	PICS fine-mapped credible set based on reported top hit	ENSG00000107485	GATA3	8054688	7690
ASTAO_Ferreira_30929738_1	Asthma AO (Ferreira, EUR)	IMD	chr10.3	10	9012377		10:9012377	10_9012377_A_C	A	C	0.0971267107307228	7.76034036003785e-35	PICS	PICS fine-mapped credible set based on reported top hit	ENSG00000234752	LINC02676	8868375	144002
ASTAO_Ferreira_30929738_1	Asthma AO (Ferreira, EUR)	IMD	chr11.1	11	1151933		11:1151933	11_1151933_T_C	T	C	0.0535407669280298	1.79012296238575e-13	PICS	PICS fine-mapped credible set based on reported top hit	ENSG00000286275		1218530	-66597
ASTAO_Ferreira_30929738_1	Asthma AO (Ferreira, EUR)	IMD	chr11.2	11	61783884	multi	11:61783884	11_61783884_T_C	T	C	-0.0487901641694321	3.20263700820253e-13	PICS	PICS fine-mapped credible set based on reported top hit	ENSG00000134825	TMEM258	61792599	8715
ASTAO_Ferreira_30929738_1	Asthma AO (Ferreira, EUR)	IMD	chr11.3	11	76582682	single	11:76582682	11_76582682_G_T	G	T	0.0778865386570712	2.42128965588143e-24	PICS	PICS fine-mapped credible set based on reported top hit	ENSG00000255363	LINC02757	76630427	47745
ASTAO_Ferreira_30929738_1	Asthma AO (Ferreira, EUR)	IMD	chr11.4	11	111601736	single	11:111601736	11_111601736_T_C	T	C	0.043059489460447	2.49680420448308e-09	PICS	PICS fine-mapped credible set based on reported top hit	ENSG00000170145	SIK2	111602449	-713
ASTAO_Ferreira_30929738_1	Asthma AO (Ferreira, EUR)	IMD	chr12.1	12	47792780	single	12:47792780	12_47792780_T_A	T	A		1.24475058311677e-09	PICS	PICS fine-mapped credible set based on reported top hit	ENSG00000276691		47788426	4354
ASTAO_Ferreira_30929738_1	Asthma AO (Ferreira, EUR)	IMD	chr12.2	12	56055651	multi	12:56055651	12_56055651_G_A	G	A	0.0573250666192694	1.02517349990628e-14	PICS	PICS fine-mapped credible set based on reported top hit	ENSG00000197728	RPS26	56041918	13733
ASTAO_Ferreira_30929738_1	Asthma AO (Ferreira, EUR)	IMD	chr12.3	12	57095926		12:57095926	12_57095926_T_C	T	C	0.0998453349697161	2.82206094286152e-17	PICS	PICS fine-mapped credible set based on reported top hit	ENSG00000166886	NAB2	57089114	6812
ASTAO_Ferreira_30929738_1	Asthma AO (Ferreira, EUR)	IMD	chr13.1	13	39745817		13:39745817	13_39745817_A_G	A	G	0.043059489460447	1.29121314595632e-08	PICS	PICS fine-mapped credible set based on reported top hit	ENSG00000133103	COG6	39655662	90155
ASTAO_Ferreira_30929738_1	Asthma AO (Ferreira, EUR)	IMD	chr13.2	13	99418203	multi	13:99418203	13_99418203_T_C	T	C	0.0516432331518384	6.63877483213127e-11	PICS	PICS fine-mapped credible set based on reported top hit	ENSG00000238241	CCR12P	99408914	-9289
ASTAO_Ferreira_30929738_1	Asthma AO (Ferreira, EUR)	IMD	chr15.1	15	60757370		15:60757370	15_60757370_A_C	A	C	0.0610950993598108	3.0095157969218e-10	PICS	PICS fine-mapped credible set based on reported top hit	ENSG00000259591		60763593	-6223
ASTAO_Ferreira_30929738_1	Asthma AO (Ferreira, EUR)	IMD	chr15.2	15	67149412		15:67149412	15_67149412_C_A	C	A	0.0834216081390724	7.99769265376162e-21	PICS	PICS fine-mapped credible set based on reported top hit	ENSG00000259202	SMAD3-AS1	67146939	-2473
ASTAO_Ferreira_30929738_1	Asthma AO (Ferreira, EUR)	IMD	chr16.1	16	11119164		16:11119164	16_11119164_T_A	T	A		5.97902758569703e-16	PICS	PICS fine-mapped credible set based on reported top hit	ENSG00000287121		11162818	43654
ASTAO_Ferreira_30929738_1	Asthma AO (Ferreira, EUR)	IMD	chr16.2	16	27358181		16:27358181	16_27358181_A_G	A	G	0.0998453349697161	6.95876568673528e-13	PICS	PICS fine-mapped credible set based on reported top hit	ENSG00000103522	IL21R	27402174	-43993
ASTAO_Ferreira_30929738_1	Asthma AO (Ferreira, EUR)	IMD	chr17.1	17	49388381		17:49388381	17_49388381_A_ATCT	A	ATCT	0.0421011760186353		PICS	PICS fine-mapped credible set based on reported top hit	ENSG00000186244		49400800	12419
ASTAO_Ferreira_30929738_1	Asthma AO (Ferreira, EUR)	IMD	chr19.1	19	33235672		19:33235672	19_33235672_C_A	C	A	0.12575120530556	4.96232148501437e-17	PICS	PICS fine-mapped credible set based on reported top hit	ENSG00000130876	SLC7A10	33225850	-9822
ASTAO_Ferreira_30929738_1	Asthma AO (Ferreira, EUR)	IMD	chr21.1	21	35092334		21:35092334	21_35092334_C_G	C	G		1.53423570710725e-12	PICS	PICS fine-mapped credible set based on reported top hit	ENSG00000159216	RUNX1	35049302	-43032
ASTCO_Ferreira_30929738_1	Asthma CO (Ferreira, EUR)	IMD	chr1.1	1	9296617		1:9296617	1_9296617_T_C	T	C	0.0667236320429081	6.70550687756295e-09	PICS	PICS fine-mapped credible set based on reported top hit	ENSG00000171621	SPSB1	9292894	3723
ASTCO_Ferreira_30929738_1	Asthma CO (Ferreira, EUR)	IMD	chr1.2	1	152206676		1:152206676	1_152206676_C_T	C	T	0.267734434642085	4.79014572147733e-53	PICS	PICS fine-mapped credible set based on reported top hit	ENSG00000236427	CCDST	152189344	17332
ASTCO_Ferreira_30929738_1	Asthma CO (Ferreira, EUR)	IMD	chr1.3	1	161215268	multi	1:161215268	1_161215268_G_T	G	T	0.0953101798043249	1.00270259520867e-11	PICS	PICS fine-mapped credible set based on reported top hit	ENSG00000158869	FCER1G	161215295	-27
ASTCO_Ferreira_30929738_1	Asthma CO (Ferreira, EUR)	IMD	chr1.4	1	167467033	single	1:167467033	1_167467033_A_G	A	G	0.0723206615796261	3.01756557238756e-15	PICS	PICS fine-mapped credible set based on reported top hit	ENSG00000273160		167459891	-7142
ASTCO_Ferreira_30929738_1	Asthma CO (Ferreira, EUR)	IMD	chr1.5	1	173162354		1:173162354	1_173162354_A_G	A	G	0.0889262091944015	1.5826522055199e-17	PICS	PICS fine-mapped credible set based on reported top hit	ENSG00000226375		173175503	13149
ASTCO_Ferreira_30929738_1	Asthma CO (Ferreira, EUR)	IMD	chr1.6	1	203124073	multi	1:203124073	1_203124073_G_T	G	T	0.071389996086673	3.66068505264427e-10	PICS	PICS fine-mapped credible set based on reported top hit	ENSG00000163485	ADORA1	203127726	-3653
ASTCO_Ferreira_30929738_1	Asthma CO (Ferreira, EUR)	IMD	chr1.7	1	212883085		1:212883085	1_212883085_G_A	G	A	0.10345870836823	1.94369449466093e-09	PICS	PICS fine-mapped credible set based on reported top hit	ENSG00000162769	FLVCR1	212858275	24810
ASTCO_Ferreira_30929738_1	Asthma CO (Ferreira, EUR)	IMD	chr2.1	2	8319274	single	2:8319274	2_8319274_C_T	C	T	0.0834216081390724	1.38128445908809e-18	PICS	PICS fine-mapped credible set based on reported top hit	ENSG00000289191		8282797	-36477
ASTCO_Ferreira_30929738_1	Asthma CO (Ferreira, EUR)	IMD	chr2.2	2	102319699	single	2:102319699	2_102319699_T_A	T	A		1.8325171782497e-70	PICS	PICS fine-mapped credible set based on reported top hit	ENSG00000115602	IL1RL1	102311563	8136
ASTCO_Ferreira_30929738_1	Asthma CO (Ferreira, EUR)	IMD	chr2.3	2	111511155		2:111511155	2_111511155_T_C	T	C	0.0685927914656117	9.39996422180692e-09	PICS	PICS fine-mapped credible set based on reported top hit	ENSG00000172965	MIR4435-2HG	111495070	-16085
ASTCO_Ferreira_30929738_1	Asthma CO (Ferreira, EUR)	IMD	chr2.4	2	223799333	single	2:223799333	2_223799333_C_G	C	G		8.36858944974645e-09	PICS	PICS fine-mapped credible set based on reported top hit	ENSG00000152056	AP1S3	223837582	38249
ASTCO_Ferreira_30929738_1	Asthma CO (Ferreira, EUR)	IMD	chr2.5	2	227805721	single	2:227805721	2_227805721_T_C	T	C	0.0760346862759976	1.92838730182301e-16	PICS	PICS fine-mapped credible set based on reported top hit	ENSG00000115009	CCL20	227813842	-8121
ASTCO_Ferreira_30929738_1	Asthma CO (Ferreira, EUR)	IMD	chr2.6	2	241759225	multi	2:241759225	2_241759225_G_A	G	A	0.155292884406035	9.49212658240236e-43	PICS	PICS fine-mapped credible set based on reported top hit	ENSG00000234793		241755740	-3485
ASTCO_Ferreira_30929738_1	Asthma CO (Ferreira, EUR)	IMD	chr3.1	3	33006170		3:33006170	3_33006170_G_T	G	T	0.0554347068881005	1.9719259166888e-17	PICS	PICS fine-mapped credible set based on reported top hit	ENSG00000223899	SEC13P1	33033863	-27693
ASTCO_Ferreira_30929738_1	Asthma CO (Ferreira, EUR)	IMD	chr3.2	3	121997324		3:121997324	3_121997324_C_G	C	G		2.93848481496958e-10	PICS	PICS fine-mapped credible set based on reported top hit	ENSG00000145103	ILDR1	122022247	24923
ASTCO_Ferreira_30929738_1	Asthma CO (Ferreira, EUR)	IMD	chr3.3	3	128194003	single	3:128194003	3_128194003_C_CT	C	CT	0.0554347068881005		PICS	PICS fine-mapped credible set based on reported top hit	ENSG00000285619		128194452	449
ASTCO_Ferreira_30929738_1	Asthma CO (Ferreira, EUR)	IMD	chr3.4	3	141431184	single	3:141431184	3_141431184_A_G	A	G	0.043059489460447	1.13911985575815e-08	PICS	PICS fine-mapped credible set based on reported top hit	ENSG00000155903	RASA2	141487027	-55843
ASTCO_Ferreira_30929738_1	Asthma CO (Ferreira, EUR)	IMD	chr3.5	3	177134250		3:177134250	3_177134250_A_T	A	T		1.29841990911663e-11	PICS	PICS fine-mapped credible set based on reported top hit	ENSG00000177565	TBL1XR1	177197482	63232
ASTCO_Ferreira_30929738_1	Asthma CO (Ferreira, EUR)	IMD	chr3.6	3	188411191		3:188411191	3_188411191_G_A	G	A	0.0998453349697161	2.07680806003644e-27	PICS	PICS fine-mapped credible set based on reported top hit	ENSG00000288794		188300455	110736
ASTCO_Ferreira_30929738_1	Asthma CO (Ferreira, EUR)	IMD	chr4.1	4	38797027		4:38797027	4_38797027_C_A	C	A	0.152721087017664	5.08269448898885e-45	PICS	PICS fine-mapped credible set based on reported top hit	ENSG00000174125	TLR1	38804791	7764
ASTCO_Ferreira_30929738_1	Asthma CO (Ferreira, EUR)	IMD	chr4.2	4	122432277		4:122432277	4_122432277_A_G	A	G	0.107957141505092	4.01555455560437e-17	PICS	PICS fine-mapped credible set based on reported top hit	ENSG00000109471	IL2	122456725	24448
ASTCO_Ferreira_30929738_1	Asthma CO (Ferreira, EUR)	IMD	chr5.1	5	14610200		5:14610200	5_14610200_C_G	C	G		6.53702959226904e-15	PICS	PICS fine-mapped credible set based on reported top hit	ENSG00000248791		14620020	-9820
ASTCO_Ferreira_30929738_1	Asthma CO (Ferreira, EUR)	IMD	chr5.2	5	111066174		5:111066174	5_111066174_T_C	T	C	0.170586300575534	5.46534780223294e-37	PICS	PICS fine-mapped credible set based on reported top hit	ENSG00000145777	TSLP	111071713	-5539
ASTCO_Ferreira_30929738_1	Asthma CO (Ferreira, EUR)	IMD	chr5.3	5	132581248		5:132581248	5_132581248_A_C	A	C	0.131905070879939	1.31179423560435e-32	PICS	PICS fine-mapped credible set based on reported top hit	ENSG00000113522	RAD50	132556977	24271
ASTCO_Ferreira_30929738_1	Asthma CO (Ferreira, EUR)	IMD	chr5.4	5	142153497	multi	5:142153497	5_142153497_A_G	A	G	0.0732504617395927	1.22366024995119e-11	PICS	PICS fine-mapped credible set based on reported top hit	ENSG00000289306		142149435	4062
ASTCO_Ferreira_30929738_1	Asthma CO (Ferreira, EUR)	IMD	chr6.1	6	409119		6:409119	6_409119_A_G	A	G	0.0506931143155182	1.41451951733653e-10	PICS	PICS fine-mapped credible set based on reported top hit	ENSG00000137265	IRF4	391752	17367
ASTCO_Ferreira_30929738_1	Asthma CO (Ferreira, EUR)	IMD	chr6.2	6	90266890		6:90266890	6_90266890_G_A	G	A	0.0980337402713654	6.52613384359611e-19	PICS	PICS fine-mapped credible set based on reported top hit	ENSG00000260271		90295507	-28617
ASTCO_Ferreira_30929738_1	Asthma CO (Ferreira, EUR)	IMD	chr6.3	6	106219660		6:106219660	6_106219660_T_G	T	G	0.084341148433751	2.15534997189924e-12	PICS	PICS fine-mapped credible set based on reported top hit	ENSG00000057663	ATG5	106325760	106100
ASTCO_Ferreira_30929738_1	Asthma CO (Ferreira, EUR)	IMD	chr6.4	6	127972417		6:127972417	6_127972417_C_T	C	T	0.0685927914656117	1.69521313445431e-13	PICS	PICS fine-mapped credible set based on reported top hit	ENSG00000227945	PTPRK-AS1	128027886	-55469
ASTCO_Ferreira_30929738_1	Asthma CO (Ferreira, EUR)	IMD	chr6.5	6	137681038	single	6:137681038	6_137681038_C_G	C	G		6.87074889842792e-10	PICS	PICS fine-mapped credible set based on reported top hit	ENSG00000230533	LINC03004	137673383	7655
ASTCO_Ferreira_30929738_1	Asthma CO (Ferreira, EUR)	IMD	chr7.1	7	20504586		7:20504586	7_20504586_A_G	A	G	0.0704584636485614	4.69468675799628e-17	PICS	PICS fine-mapped credible set based on reported top hit	ENSG00000004846	ABCB5	20615667	-111081
ASTCO_Ferreira_30929738_1	Asthma CO (Ferreira, EUR)	IMD	chr7.2	7	28116987	single	7:28116987	7_28116987_C_G	C	G		1.69445667785241e-16	PICS	PICS fine-mapped credible set based on reported top hit	ENSG00000234336	JAZF1-AS1	28180322	-63335
ASTCO_Ferreira_30929738_1	Asthma CO (Ferreira, EUR)	IMD	chr8.1	8	80382467		8:80382467	8_80382467_C_T	C	T	0.084341148433751	5.39354000237475e-19	PICS	PICS fine-mapped credible set based on reported top hit	ENSG00000205189	ZBTB10	80486226	-103759
ASTCO_Ferreira_30929738_1	Asthma CO (Ferreira, EUR)	IMD	chr8.2	8	119051303	single	8:119051303	8_119051303_T_C	T	C	0.0478373294141601	5.47031493444804e-09	PICS	PICS fine-mapped credible set based on reported top hit	ENSG00000184374	COLEC10	119067247	-15944
ASTCO_Ferreira_30929738_1	Asthma CO (Ferreira, EUR)	IMD	chr8.3	8	127765473		8:127765473	8_127765473_A_G	A	G	0.0806579030174545	4.65995500176641e-14	PICS	PICS fine-mapped credible set based on reported top hit	ENSG00000249859	PVT1	127794541	-29068
ASTCO_Ferreira_30929738_1	Asthma CO (Ferreira, EUR)	IMD	chr9.1	9	6213468		9:6213468	9_6213468_C_T	C	T	0.187309098304994	1.66760519680795e-65	PICS	PICS fine-mapped credible set based on reported top hit	ENSG00000137033	IL33	6215807	-2339
ASTCO_Ferreira_30929738_1	Asthma CO (Ferreira, EUR)	IMD	chr9.2	9	23585841		9:23585841	9_23585841_T_C	T	C	0.0601539228197471	3.95317222168158e-11	PICS	PICS fine-mapped credible set based on reported top hit	ENSG00000283982		23672387	86546
ASTCO_Ferreira_30929738_1	Asthma CO (Ferreira, EUR)	IMD	chr10.1	10	6051176		10:6051176	10_6051176_C_T	C	T	0.253090627682162	8.78329139043435e-11	PICS	PICS fine-mapped credible set based on reported top hit	ENSG00000134460	IL2RA	6062367	11191
ASTCO_Ferreira_30929738_1	Asthma CO (Ferreira, EUR)	IMD	chr10.2	10	6579811	multi	10:6579811	10_6579811_T_C	T	C	0.0610950993598108	2.27831624063532e-15	PICS	PICS fine-mapped credible set based on reported top hit	ENSG00000065675	PRKCQ	6580276	465
ASTCO_Ferreira_30929738_1	Asthma CO (Ferreira, EUR)	IMD	chr10.3	10	9022753		10:9022753	10_9022753_T_C	T	C	0.123102197133983	6.02603406016267e-25	PICS	PICS fine-mapped credible set based on reported top hit	ENSG00000234752	LINC02676	8868375	154378
ASTCO_Ferreira_30929738_1	Asthma CO (Ferreira, EUR)	IMD	chr10.4	10	62631615		10:62631615	10_62631615_G_A	G	A	0.0468835858988505	6.98633773862098e-09	PICS	PICS fine-mapped credible set based on reported top hit	ENSG00000285551	LINC02929	62520448	111167
ASTCO_Ferreira_30929738_1	Asthma CO (Ferreira, EUR)	IMD	chr11.1	11	10642486		11:10642486	11_10642486_G_T	G	T	0.0544881852840698	7.9555196531097e-09	PICS	PICS fine-mapped credible set based on reported top hit	ENSG00000072952	IRAG1	10693755	51269
ASTCO_Ferreira_30929738_1	Asthma CO (Ferreira, EUR)	IMD	chr11.2	11	36343703	single	11:36343703	11_36343703_G_T	G	T	0.0554347068881005	5.1675543366141e-11	PICS	PICS fine-mapped credible set based on reported top hit	ENSG00000255186		36386521	-42818
ASTCO_Ferreira_30929738_1	Asthma CO (Ferreira, EUR)	IMD	chr11.3	11	65784486	multi	11:65784486	11_65784486_A_G	A	G	0.0723206615796261	2.62133390591273e-21	PICS	PICS fine-mapped credible set based on reported top hit	ENSG00000172818	OVOL1	65787063	-2577
ASTCO_Ferreira_30929738_1	Asthma CO (Ferreira, EUR)	IMD	chr11.4	11	76588605	single	11:76588605	11_76588605_C_A	C	A	0.150142658429719	1.2706006802478e-62	PICS	PICS fine-mapped credible set based on reported top hit	ENSG00000255363	LINC02757	76630427	41822
ASTCO_Ferreira_30929738_1	Asthma CO (Ferreira, EUR)	IMD	chr11.5	11	118872577		11:118872577	11_118872577_G_A	G	A	0.112435429329788	1.52757444466456e-17	PICS	PICS fine-mapped credible set based on reported top hit	ENSG00000160683	CXCR5	118883892	-11315
ASTCO_Ferreira_30929738_1	Asthma CO (Ferreira, EUR)	IMD	chr11.6	11	128302941	single	11:128302941	11_128302941_G_GA	G	GA	0.0601539228197471		PICS	PICS fine-mapped credible set based on reported top hit	ENSG00000289093		128302728	-213
ASTCO_Ferreira_30929738_1	Asthma CO (Ferreira, EUR)	IMD	chr12.1	12	54974507		12:54974507	12_54974507_C_T	C	T	0.112435429329788	9.11622968745538e-09	PICS	PICS fine-mapped credible set based on reported top hit	ENSG00000135426	TESPA1	54984762	10255
ASTCO_Ferreira_30929738_1	Asthma CO (Ferreira, EUR)	IMD	chr12.2	12	55995509	multi	12:55995509	12_55995509_T_C	T	C	0.0751074724868055	1.87960106172475e-18	PICS	PICS fine-mapped credible set based on reported top hit	ENSG00000139531	SUOX	55997276	-1767
ASTCO_Ferreira_30929738_1	Asthma CO (Ferreira, EUR)	IMD	chr12.3	12	57115319	single	12:57115319	12_57115319_C_T	C	T	0.0907543632684641	7.19697977292863e-29	PICS	PICS fine-mapped credible set based on reported top hit	ENSG00000166888	STAT6	57111362	-3957
ASTCO_Ferreira_30929738_1	Asthma CO (Ferreira, EUR)	IMD	chr12.4	12	111621753		12:111621753	12_111621753_C_T	C	T	0.0639133257436529	2.53870462724504e-12	PICS	PICS fine-mapped credible set based on reported top hit	ENSG00000204842	ATXN2	111599315	-22438
ASTCO_Ferreira_30929738_1	Asthma CO (Ferreira, EUR)	IMD	chr12.5	12	120927628		12:120927628	12_120927628_G_A	G	A	0.0704584636485614	2.03934671221284e-18	PICS	PICS fine-mapped credible set based on reported top hit	ENSG00000286493		120904459	23169
ASTCO_Ferreira_30929738_1	Asthma CO (Ferreira, EUR)	IMD	chr12.6	12	123150549		12:123150549	12_123150549_C_T	C	T	0.0648509723196163	1.06920629973739e-09	PICS	PICS fine-mapped credible set based on reported top hit	ENSG00000090975	PITPNM2	123151090	541
ASTCO_Ferreira_30929738_1	Asthma CO (Ferreira, EUR)	IMD	chr13.1	13	99322238	single	13:99322238	13_99322238_C_G	C	G		4.34668045876438e-15	PICS	PICS fine-mapped credible set based on reported top hit	ENSG00000169508	GPR183	99307399	-14839
ASTCO_Ferreira_30929738_1	Asthma CO (Ferreira, EUR)	IMD	chr14.1	14	68287978		14:68287978	14_68287978_G_A	G	A	0.0815799869924229	3.67782471671751e-13	PICS	PICS fine-mapped credible set based on reported top hit	ENSG00000258837		68130196	-157782
ASTCO_Ferreira_30929738_1	Asthma CO (Ferreira, EUR)	IMD	chr14.2	14	102777733	single	14:102777733	14_102777733_C_G	C	G		4.40459950957e-11	PICS	PICS fine-mapped credible set based on reported top hit	ENSG00000131323	TRAF3	102777449	284
ASTCO_Ferreira_30929738_1	Asthma CO (Ferreira, EUR)	IMD	chr15.1	15	41495387	multi	15:41495387	15_41495387_T_G	T	G	0.0657877405380032	1.045140907165e-12	PICS	PICS fine-mapped credible set based on reported top hit	ENSG00000137825	ITPKA	41493874	1513
ASTCO_Ferreira_30929738_1	Asthma CO (Ferreira, EUR)	IMD	chr15.2	15	60777789		15:60777789	15_60777789_C_T	C	T	0.135404637006203	2.86020616813977e-23	PICS	PICS fine-mapped credible set based on reported top hit	ENSG00000259591		60763593	14196
ASTCO_Ferreira_30929738_1	Asthma CO (Ferreira, EUR)	IMD	chr15.3	15	67149412		15:67149412	15_67149412_C_A	C	A	0.141499562273699	6.6793471986013e-39	PICS	PICS fine-mapped credible set based on reported top hit	ENSG00000259202	SMAD3-AS1	67146939	-2473
ASTCO_Ferreira_30929738_1	Asthma CO (Ferreira, EUR)	IMD	chr16.1	16	11125184		16:11125184	16_11125184_G_A	G	A	0.124868982045869	6.91909590970656e-27	PICS	PICS fine-mapped credible set based on reported top hit	ENSG00000287121		11162818	37634
ASTCO_Ferreira_30929738_1	Asthma CO (Ferreira, EUR)	IMD	chr16.2	16	27337847	multi	16:27337847	16_27337847_C_T	C	T	0.0852598439508234	6.61970650587983e-18	PICS	PICS fine-mapped credible set based on reported top hit	ENSG00000274092		27314101	-23746
ASTCO_Ferreira_30929738_1	Asthma CO (Ferreira, EUR)	IMD	chr16.3	16	50712015		16:50712015	16_50712015_C_T	C	T	0.112435429329788	7.89481141702063e-09	PICS	PICS fine-mapped credible set based on reported top hit	ENSG00000270120		50712844	-829
ASTCO_Ferreira_30929738_1	Asthma CO (Ferreira, EUR)	IMD	chr17.1	17	39905186	single	17:39905186	17_39905186_T_C	T	C	0.25386672395705	1.88189779113139e-115	PICS	PICS fine-mapped credible set based on reported top hit	ENSG00000073605	GSDMB	39918635	13449
ASTCO_Ferreira_30929738_1	Asthma CO (Ferreira, EUR)	IMD	chr17.2	17	40608272		17:40608272	17_40608272_T_A	T	A		5.77327813911856e-13	PICS	PICS fine-mapped credible set based on reported top hit	ENSG00000073584	SMARCE1	40647818	39546
ASTCO_Ferreira_30929738_1	Asthma CO (Ferreira, EUR)	IMD	chr17.3	17	45380520		17:45380520	17_45380520_G_A	G	A	0.0676586484738149	6.53887659225117e-13	PICS	PICS fine-mapped credible set based on reported top hit	ENSG00000267446		45372123	-8397
ASTCO_Ferreira_30929738_1	Asthma CO (Ferreira, EUR)	IMD	chr17.4	17	49370984	single	17:49370984	17_49370984_G_A	G	A	0.0751074724868055	8.35455246473354e-14	PICS	PICS fine-mapped credible set based on reported top hit	ENSG00000248714	ZNF652-AS1	49370740	244
ASTCO_Ferreira_30929738_1	Asthma CO (Ferreira, EUR)	IMD	chr18.1	18	51121270		18:51121270	18_51121270_G_C	G	C		2.19951938231893e-11	PICS	PICS fine-mapped credible set based on reported top hit	ENSG00000267717	SRSF10P1	51159383	38113
ASTCO_Ferreira_30929738_1	Asthma CO (Ferreira, EUR)	IMD	chr18.2	18	54290038		18:54290038	18_54290038_G_A	G	A	0.0573250666192694	9.65407658430347e-12	PICS	PICS fine-mapped credible set based on reported top hit	ENSG00000277324		54270063	-19975
ASTCO_Ferreira_30929738_1	Asthma CO (Ferreira, EUR)	IMD	chr18.3	18	62342581		18:62342581	18_62342581_C_T	C	T	0.0563803334361077	4.27341666327257e-14	PICS	PICS fine-mapped credible set based on reported top hit	ENSG00000141655	TNFRSF11A	62325310	17271
ASTCO_Ferreira_30929738_1	Asthma CO (Ferreira, EUR)	IMD	chr18.4	18	63775385		18:63775385	18_63775385_A_G	A	G	0.211880359035499	8.07603478489024e-17	PICS	PICS fine-mapped credible set based on reported top hit	ENSG00000166396	SERPINB7	63775418	-33
ASTCO_Ferreira_30929738_1	Asthma CO (Ferreira, EUR)	IMD	chr19.1	19	1152657		19:1152657	19_1152657_A_G	A	G	0.0554347068881005	1.53643464687714e-10	PICS	PICS fine-mapped credible set based on reported top hit	ENSG00000064932	SBNO2	1174268	21611
ASTCO_Ferreira_30929738_1	Asthma CO (Ferreira, EUR)	IMD	chr19.2	19	8675909		19:8675909	19_8675909_G_A	G	A	0.0620353909194527	2.67472074436711e-10	PICS	PICS fine-mapped credible set based on reported top hit	ENSG00000268480	NFILZ	8630633	45276
ASTCO_Ferreira_30929738_1	Asthma CO (Ferreira, EUR)	IMD	chr19.3	19	33235672		19:33235672	19_33235672_C_A	C	A	0.17898265552844	1.40782236754816e-15	PICS	PICS fine-mapped credible set based on reported top hit	ENSG00000130876	SLC7A10	33225850	-9822
CD_DeLange_28067908_1	CD (DeLange, EUR)	IMD	chr1.1	1	25561509		1:25561509	1_25561509_C_T	C	T	0.0304899923033942	4.55526522611338e-10	SuSiE-inf	SuSiE fine-mapped credible set with out-of-sample LD	ENSG00000157978	LDLRAP1	25543606	17903
CD_DeLange_28067908_1	CD (DeLange, EUR)	IMD	chr1.2	1	67186263		1:67186263	1_67186263_C_T	C	T	-0.0267989913192653	2.12836383896317e-06	SuSiE-inf	SuSiE fine-mapped credible set with out-of-sample LD	ENSG00000162594	IL23R	67166454	19809
CD_DeLange_28067908_1	CD (DeLange, EUR)	IMD	chr1.3	1	67215986		1:67215986	1_67215986_T_G	T	G	-0.108193197835599	6.47746295521902e-97	SuSiE-inf	SuSiE fine-mapped credible set with out-of-sample LD	ENSG00000162594	IL23R	67166454	49532
CD_DeLange_28067908_1	CD (DeLange, EUR)	IMD	chr1.4	1	67240275		1:67240275	1_67240275_G_A	G	A	-0.0848251922741837	5.8818961099538e-93	SuSiE-inf	SuSiE fine-mapped credible set with out-of-sample LD	ENSG00000081985	IL12RB2	67307873	-67598
CD_DeLange_28067908_1	CD (DeLange, EUR)	IMD	chr1.5	1	113834946		1:113834946	1_113834946_A_G	A	G	0.0407692837616437	6.27194968767382e-16	SuSiE-inf	SuSiE fine-mapped credible set with out-of-sample LD	ENSG00000226167	AP4B1-AS1	113812586	22360
CD_DeLange_28067908_1	CD (DeLange, EUR)	IMD	chr1.6	1	155194689		1:155194689	1_155194689_A_C	A	C	0.762457810597517	3.53200125243979e-07	SuSiE-inf	SuSiE fine-mapped credible set with out-of-sample LD	ENSG00000231064	THBS3-AS1	155195318	-629
CD_DeLange_28067908_1	CD (DeLange, EUR)	IMD	chr1.7	1	160862065	single	1:160862065	1_160862065_C_T	C	T	-0.2245	5.02463668028413e-09	PICS	PICS fine-mapped credible set extracted from summary statistics	ENSG00000122223	CD244	160862887	822
CD_DeLange_28067908_1	CD (DeLange, EUR)	IMD	chr1.8	1	172887910		1:172887910	1_172887910_C_T	C	T	0.0491764836632744	4.57061840611247e-22	SuSiE-inf	SuSiE fine-mapped credible set with out-of-sample LD	ENSG00000224000		172775905	112005
CD_DeLange_28067908_1	CD (DeLange, EUR)	IMD	chr1.9	1	173194218		1:173194218	1_173194218_G_A	G	A	0.0243079218410643	1.72257328631358e-07	SuSiE-inf	SuSiE fine-mapped credible set with out-of-sample LD	ENSG00000117586	TNFSF4	173207331	13113
CD_DeLange_28067908_1	CD (DeLange, EUR)	IMD	chr1.10	1	197646000		1:197646000	1_197646000_A_G	A	G	-0.0345791788790381	7.15340318600297e-13	SuSiE-inf	SuSiE fine-mapped credible set with out-of-sample LD	ENSG00000224901		197757319	-111319
CD_DeLange_28067908_1	CD (DeLange, EUR)	IMD	chr1.11	1	200905101	single	1:200905101	1_200905101_G_C	G	C	-0.0309417281230627	1.17917867980062e-10	SuSiE-inf	SuSiE fine-mapped credible set with out-of-sample LD	ENSG00000163362	INAVA	200894900	10201
CD_DeLange_28067908_1	CD (DeLange, EUR)	IMD	chr1.12	1	206781696		1:206781696	1_206781696_G_A	G	A	-0.036916628643427	1.35597937559212e-14	SuSiE-inf	SuSiE fine-mapped credible set with out-of-sample LD	ENSG00000136634	IL10	206772494	-9202
CD_DeLange_28067908_1	CD (DeLange, EUR)	IMD	chr2.1	2	24938367	single	2:24938367	2_24938367_A_G	A	G	0.0358976294682071	4.14642290914365e-12	SuSiE-inf	SuSiE fine-mapped credible set with out-of-sample LD	ENSG00000138031	ADCY3	24920237	-18130
CD_DeLange_28067908_1	CD (DeLange, EUR)	IMD	chr2.2	2	27508073		2:27508073	2_27508073_T_C	T	C	-0.0326038402526268	6.13657241287761e-11	SuSiE-inf	SuSiE fine-mapped credible set with out-of-sample LD	ENSG00000084734	GCKR	27496839	11234
CD_DeLange_28067908_1	CD (DeLange, EUR)	IMD	chr2.3	2	28391534	multi	2:28391534	2_28391534_T_C	T	C	-0.0323243501045112	5.35981222558739e-12	SuSiE-inf	SuSiE fine-mapped credible set with out-of-sample LD	ENSG00000075426	FOSL2	28392858	-1324
CD_DeLange_28067908_1	CD (DeLange, EUR)	IMD	chr2.4	2	43624107		2:43624107	2_43624107_C_A	C	A	0.0335998163518531	3.02133465824527e-14	SuSiE-inf	SuSiE fine-mapped credible set with out-of-sample LD	ENSG00000152527	PLEKHH2	43637260	-13153
CD_DeLange_28067908_1	CD (DeLange, EUR)	IMD	chr2.5	2	60977506		2:60977506	2_60977506_A_C	A	C	0.0356959666912953	4.70413857670864e-14	SuSiE-inf	SuSiE fine-mapped credible set with out-of-sample LD	ENSG00000232713	RPS12P3	60938604	-38902
CD_DeLange_28067908_1	CD (DeLange, EUR)	IMD	chr2.6	2	102449062	multi	2:102449062	2_102449062_A_AG	A	AG	-0.035514272734488		SuSiE-inf	SuSiE fine-mapped credible set with out-of-sample LD	ENSG00000234389		102438713	10349
CD_DeLange_28067908_1	CD (DeLange, EUR)	IMD	chr2.7	2	172559679		2:172559679	2_172559679_C_G	C	G	0.840266716126333	6.57627787897762e-09	SuSiE-inf	SuSiE fine-mapped credible set with out-of-sample LD	ENSG00000199866		172558252	-1427
CD_DeLange_28067908_1	CD (DeLange, EUR)	IMD	chr2.8	2	181443625	multi	2:181443625	2_181443625_A_G	A	G	-0.0311563731188145	1.04961139758698e-10	SuSiE-inf	SuSiE fine-mapped credible set with out-of-sample LD	ENSG00000115232	ITGA4	181457386	-13761
CD_DeLange_28067908_1	CD (DeLange, EUR)	IMD	chr2.9	2	230226508		2:230226508	2_230226508_T_G	T	G	0.0361452652689578	2.38163547610963e-14	SuSiE-inf	SuSiE fine-mapped credible set with out-of-sample LD	ENSG00000079263	SP140	230225736	772
CD_DeLange_28067908_1	CD (DeLange, EUR)	IMD	chr2.10	2	233277353	single	2:233277353	2_233277353_G_A	G	A	0.0806693635174339	1.51485428437541e-62	SuSiE-inf	SuSiE fine-mapped credible set with out-of-sample LD	ENSG00000252010	SCARNA5	233275727	1626
CD_DeLange_28067908_1	CD (DeLange, EUR)	IMD	chr3.2	3	49660026	multi	3:49660026	3_49660026_G_A	G	A	0.0398627845267608	4.09103071628221e-24	SuSiE-inf	SuSiE fine-mapped credible set with out-of-sample LD	ENSG00000164062	APEH	49674351	-14325
CD_DeLange_28067908_1	CD (DeLange, EUR)	IMD	chr3.3	3	53099133	multi	3:53099133	3_53099133_C_G	C	G	-0.0271933373438808	6.29816084532582e-09	SuSiE-inf	SuSiE fine-mapped credible set with out-of-sample LD	ENSG00000272305		53099453	320
CD_DeLange_28067908_1	CD (DeLange, EUR)	IMD	chr3.4	3	188683372		3:188683372	3_188683372_C_T	C	T	-0.0301317352307929	6.06703929440386e-10	SuSiE-inf	SuSiE fine-mapped credible set with out-of-sample LD	ENSG00000224563	LPP-AS1	188568949	-114423
CD_DeLange_28067908_1	CD (DeLange, EUR)	IMD	chr4.1	4	102267552		4:102267552	4_102267552_C_T	C	T	0.0335676848066757	1.62500208343587e-12	SuSiE-inf	SuSiE fine-mapped credible set with out-of-sample LD	ENSG00000138821	SLC39A8	102345482	77930
CD_DeLange_28067908_1	CD (DeLange, EUR)	IMD	chr4.2	4	122639784		4:122639784	4_122639784_C_A	C	A	0.0291581751885377	7.86984688461746e-11	SuSiE-inf	SuSiE fine-mapped credible set with out-of-sample LD	ENSG00000138684	IL21	122621066	-18718
CD_DeLange_28067908_1	CD (DeLange, EUR)	IMD	chr5.1	5	40410482	single	5:40410482	5_40410482_T_C	T	C	0.200659926544251	5.53542194678713e-56	SuSiE-inf	SuSiE fine-mapped credible set with out-of-sample LD	ENSG00000283286		40411184	-702
CD_DeLange_28067908_1	CD (DeLange, EUR)	IMD	chr5.3	5	96912106	multi	5:96912106	5_96912106_T_C	T	C	-0.0394944758390181	1.12678905624285e-15	SuSiE-inf	SuSiE fine-mapped credible set with out-of-sample LD	ENSG00000247121		96935809	23703
CD_DeLange_28067908_1	CD (DeLange, EUR)	IMD	chr5.4	5	131087866		5:131087866	5_131087866_G_A	G	A	0.0429266309344109	4.15723603921931e-20	SuSiE-inf	SuSiE fine-mapped credible set with out-of-sample LD	ENSG00000169567	HINT1	131165256	77390
CD_DeLange_28067908_1	CD (DeLange, EUR)	IMD	chr5.7	5	132435113	multi	5:132435113	5_132435113_C_T	C	T	0.061281562825682	5.44913510396935e-36	SuSiE-inf	SuSiE fine-mapped credible set with out-of-sample LD	ENSG00000238160	LINC02863	132426714	-8399
CD_DeLange_28067908_1	CD (DeLange, EUR)	IMD	chr5.8	5	142146492	single	5:142146492	5_142146492_C_A	C	A	0.0315950501016607	3.4493195313667e-12	SuSiE-inf	SuSiE fine-mapped credible set with out-of-sample LD	ENSG00000289306		142149435	-2943
CD_DeLange_28067908_1	CD (DeLange, EUR)	IMD	chr5.9	5	150848053		5:150848053	5_150848053_G_A	G	A	0.0452881785726417	1.38064211736675e-20	SuSiE-inf	SuSiE fine-mapped credible set with out-of-sample LD	ENSG00000237693	IRGM	150846521	1532
CD_DeLange_28067908_1	CD (DeLange, EUR)	IMD	chr5.11	5	159399784		5:159399784	5_159399784_C_A	C	A	0.0455249598649582	3.58531647499904e-28	SuSiE-inf	SuSiE fine-mapped credible set with out-of-sample LD	ENSG00000253298	LINC01845	159466276	66492
CD_DeLange_28067908_1	CD (DeLange, EUR)	IMD	chr6.1	6	20674580		6:20674580	6_20674580_G_T	G	T	0.0279614369304891	7.02127606164018e-11	SuSiE-inf	SuSiE fine-mapped credible set with out-of-sample LD	ENSG00000225832	RPL36AP25	20723655	49075
CD_DeLange_28067908_1	CD (DeLange, EUR)	IMD	chr6.2	6	21007801		6:21007801	6_21007801_G_T	G	T	0.0231937354346215	7.96694507173462e-08	SuSiE-inf	SuSiE fine-mapped credible set with out-of-sample LD	ENSG00000233848		20800694	-207107
CD_DeLange_28067908_1	CD (DeLange, EUR)	IMD	chr6.3	6	21440804		6:21440804	6_21440804_C_G	C	G	-0.0989	1.2992902131153e-09	PICS	PICS fine-mapped credible set extracted from summary statistics	ENSG00000124766	SOX4	21593751	-152947
CD_DeLange_28067908_1	CD (DeLange, EUR)	IMD	chr6.4	6	90301954	single	6:90301954	6_90301954_C_T	C	T	-0.029536624070726	1.06842809044404e-09	SuSiE-inf	SuSiE fine-mapped credible set with out-of-sample LD	ENSG00000112182	BACH2	90296843	-5111
CD_DeLange_28067908_1	CD (DeLange, EUR)	IMD	chr6.5	6	106011863		6:106011863	6_106011863_A_C	A	C	0.0420275714714003	3.76104198602507e-17	SuSiE-inf	SuSiE fine-mapped credible set with out-of-sample LD	ENSG00000057657	PRDM1	106086336	-74473
CD_DeLange_28067908_1	CD (DeLange, EUR)	IMD	chr6.6	6	127121947		6:127121947	6_127121947_T_C	T	C	0.0289952469503937	1.11096545781895e-09	SuSiE-inf	SuSiE fine-mapped credible set with out-of-sample LD	ENSG00000146374	RSPO3	127118671	3276
CD_DeLange_28067908_1	CD (DeLange, EUR)	IMD	chr6.7	6	159049210	multi	6:159049210	6_159049210_G_T	G	T	-0.0331835806635311	1.02893858211874e-11	SuSiE-inf	SuSiE fine-mapped credible set with out-of-sample LD	ENSG00000288845		159045152	4058
CD_DeLange_28067908_1	CD (DeLange, EUR)	IMD	chr6.8	6	167019278	multi	6:167019278	6_167019278_A_G	A	G	0.0434956314825076	6.91903520560992e-23	SuSiE-inf	SuSiE fine-mapped credible set with out-of-sample LD	ENSG00000285730		166999511	-19767
CD_DeLange_28067908_1	CD (DeLange, EUR)	IMD	chr7.1	7	50267184		7:50267184	7_50267184_T_C	T	C	0.0322893400470282	8.02222151155839e-12	SuSiE-inf	SuSiE fine-mapped credible set with out-of-sample LD	ENSG00000231681		50262994	-4190
CD_DeLange_28067908_1	CD (DeLange, EUR)	IMD	chr8.1	8	125516832		8:125516832	8_125516832_G_A	G	A	0.0372464413818531	1.24419211485436e-15	SuSiE-inf	SuSiE fine-mapped credible set with out-of-sample LD	ENSG00000253111	TRIB1AL	125466939	49893
CD_DeLange_28067908_1	CD (DeLange, EUR)	IMD	chr8.2	8	128540294		8:128540294	8_128540294_G_A	G	A	-0.0345727564121229	1.51756734003744e-12	SuSiE-inf	SuSiE fine-mapped credible set with out-of-sample LD	ENSG00000254275	LINC00824	128561126	20832
CD_DeLange_28067908_1	CD (DeLange, EUR)	IMD	chr8.3	8	144042819		8:144042819	8_144042819_T_C	T	C	0.0360684592241286	8.34835288985069e-11	SuSiE-inf	SuSiE fine-mapped credible set with out-of-sample LD	ENSG00000204791	SMPD5	144049079	-6260
CD_DeLange_28067908_1	CD (DeLange, EUR)	IMD	chr9.1	9	4984530		9:4984530	9_4984530_G_C	G	C	-0.0458173677719526	9.00945744210033e-23	SuSiE-inf	SuSiE fine-mapped credible set with out-of-sample LD	ENSG00000096968	JAK2	4985272	-742
CD_DeLange_28067908_1	CD (DeLange, EUR)	IMD	chr9.2	9	114785492	single	9:114785492	9_114785492_T_C	T	C	0.0573694679290121	1.55665175903188e-21	SuSiE-inf	SuSiE fine-mapped credible set with out-of-sample LD	ENSG00000181634	TNFSF15	114806039	20547
CD_DeLange_28067908_1	CD (DeLange, EUR)	IMD	chr9.4	9	136345414	multi	9:136345414	9_136345414_C_G	C	G	0.213351624586321	6.53861015945291e-08	SuSiE-inf	SuSiE fine-mapped credible set with out-of-sample LD	ENSG00000160360	GPSM1	136327539	17875
CD_DeLange_28067908_1	CD (DeLange, EUR)	IMD	chr10.1	10	30433979		10:30433979	10_30433979_G_C	G	C	0.0212521019090582	1.65621367904303e-10	SuSiE-inf	SuSiE fine-mapped credible set with out-of-sample LD	ENSG00000107968	MAP3K8	30434184	-205
CD_DeLange_28067908_1	CD (DeLange, EUR)	IMD	chr10.2	10	30516551		10:30516551	10_30516551_A_G	A	G	-0.0254428007343838	7.84942391940028e-12	SuSiE-inf	SuSiE fine-mapped credible set with out-of-sample LD	ENSG00000287420		30529517	-12966
CD_DeLange_28067908_1	CD (DeLange, EUR)	IMD	chr10.3	10	35207698		10:35207698	10_35207698_C_T	C	T	-0.0384430448285756	2.3342777262112e-15	SuSiE-inf	SuSiE fine-mapped credible set with out-of-sample LD	ENSG00000269952		35210416	-2718
CD_DeLange_28067908_1	CD (DeLange, EUR)	IMD	chr10.4	10	62619566		10:62619566	10_62619566_C_T	C	T	-0.0305174512743332	3.78490390145957e-06	SuSiE-inf	SuSiE fine-mapped credible set with out-of-sample LD	ENSG00000285551	LINC02929	62520448	99118
CD_DeLange_28067908_1	CD (DeLange, EUR)	IMD	chr10.5	10	62679011		10:62679011	10_62679011_T_C	T	C	0.0591657640877643	1.68960170313451e-29	SuSiE-inf	SuSiE fine-mapped credible set with out-of-sample LD	ENSG00000181915	ADO	62804720	-125709
CD_DeLange_28067908_1	CD (DeLange, EUR)	IMD	chr10.6	10	73895870	single	10:73895870	10_73895870_G_C	G	C	0.03194041548677	2.54399814265058e-11	SuSiE-inf	SuSiE fine-mapped credible set with out-of-sample LD	ENSG00000122861	PLAU	73911132	-15262
CD_DeLange_28067908_1	CD (DeLange, EUR)	IMD	chr10.7	10	79282718	multi	10:79282718	10_79282718_G_A	G	A	-0.0415856046309363	1.85082292873199e-17	SuSiE-inf	SuSiE fine-mapped credible set with out-of-sample LD	ENSG00000108179	PPIF	79347469	-64751
CD_DeLange_28067908_1	CD (DeLange, EUR)	IMD	chr10.8	10	80511585		10:80511585	10_80511585_G_A	G	A	0.0319486239078672	5.44419974900569e-11	SuSiE-inf	SuSiE fine-mapped credible set with out-of-sample LD	ENSG00000226659	TSPAN14-AS1	80536090	24505
CD_DeLange_28067908_1	CD (DeLange, EUR)	IMD	chr10.9	10	99526738		10:99526738	10_99526738_A_G	A	G	-0.0497675324883408	3.67235883499901e-25	SuSiE-inf	SuSiE fine-mapped credible set with out-of-sample LD	ENSG00000224934	GOT1-DT	99433264	93474
CD_DeLange_28067908_1	CD (DeLange, EUR)	IMD	chr10.10	10	110425838		10:110425838	10_110425838_G_A	G	A	0.0317000626003847	3.73983035309053e-11	SuSiE-inf	SuSiE fine-mapped credible set with out-of-sample LD	ENSG00000273143	DUSP5-DT	110496226	70388
CD_DeLange_28067908_1	CD (DeLange, EUR)	IMD	chr11.1	11	76588605	single	11:76588605	11_76588605_C_A	C	A	0.0543936318519773	8.13312683608296e-28	SuSiE-inf	SuSiE fine-mapped credible set with out-of-sample LD	ENSG00000255363	LINC02757	76630427	41822
CD_DeLange_28067908_1	CD (DeLange, EUR)	IMD	chr12.1	12	6383934		12:6383934	12_6383934_G_T	G	T	0.0288421470849224	1.17023503284996e-09	SuSiE-inf	SuSiE fine-mapped credible set with out-of-sample LD	ENSG00000111321	LTBR	6384162	-228
CD_DeLange_28067908_1	CD (DeLange, EUR)	IMD	chr12.2	12	40430861		12:40430861	12_40430861_C_T	C	T	0.044110631621876	1.87202865412778e-21	SuSiE-inf	SuSiE fine-mapped credible set with out-of-sample LD	ENSG00000258167		40443899	13038
CD_DeLange_28067908_1	CD (DeLange, EUR)	IMD	chr12.3	12	112172910		12:112172910	12_112172910_G_A	G	A	0.0979	4.56566813418063e-09	PICS	PICS fine-mapped credible set extracted from summary statistics	ENSG00000135148	TRAFD1	112125560	47350
CD_DeLange_28067908_1	CD (DeLange, EUR)	IMD	chr12.4	12	112725851		12:112725851	12_112725851_G_A	G	A	-0.1089	3.9449199657697e-09	PICS	PICS fine-mapped credible set extracted from summary statistics	ENSG00000089169	RPH3A	112791748	-65897
CD_DeLange_28067908_1	CD (DeLange, EUR)	IMD	chr13.1	13	43901262	single	13:43901262	13_43901262_A_G	A	G	0.0366162914076073	8.63142593914077e-14	SuSiE-inf	SuSiE fine-mapped credible set with out-of-sample LD	ENSG00000233725	NRAD1	43909092	-7830
CD_DeLange_28067908_1	CD (DeLange, EUR)	IMD	chr14.1	14	68816170		14:68816170	14_68816170_C_T	C	T	0.0293842630287152	1.39634192044809e-09	SuSiE-inf	SuSiE fine-mapped credible set with out-of-sample LD	ENSG00000289626		68795250	-20920
CD_DeLange_28067908_1	CD (DeLange, EUR)	IMD	chr14.2	14	87972158		14:87972158	14_87972158_A_AT	A	AT	0.0370896134871614		SuSiE-inf	SuSiE fine-mapped credible set with out-of-sample LD	ENSG00000054983	GALC	87993182	21024
CD_DeLange_28067908_1	CD (DeLange, EUR)	IMD	chr15.1	15	67149412		15:67149412	15_67149412_C_A	C	A	0.0461707472613356	2.14983698989601e-19	SuSiE-inf	SuSiE fine-mapped credible set with out-of-sample LD	ENSG00000259202	SMAD3-AS1	67146939	-2473
CD_DeLange_28067908_1	CD (DeLange, EUR)	IMD	chr16.1	16	11305746	single	16:11305746	16_11305746_C_A	C	A	-0.0277480803325311	1.40099343302219e-08	SuSiE-inf	SuSiE fine-mapped credible set with out-of-sample LD	ENSG00000175646	PRM1	11281330	-24416
CD_DeLange_28067908_1	CD (DeLange, EUR)	IMD	chr16.2	16	28483100	multi	16:28483100	16_28483100_A_G	A	G	0.0351270252004758	9.83393224276607e-14	SuSiE-inf	SuSiE fine-mapped credible set with out-of-sample LD	ENSG00000261832		28482634	-466
CD_DeLange_28067908_1	CD (DeLange, EUR)	IMD	chr16.3	16	50627053		16:50627053	16_50627053_G_T	G	T	0.0740576143188491	9.44826783681012e-76	SuSiE-inf	SuSiE fine-mapped credible set with out-of-sample LD	ENSG00000260249		50664903	-37850
CD_DeLange_28067908_1	CD (DeLange, EUR)	IMD	chr16.4	16	50660100		16:50660100	16_50660100_A_G	A	G	-0.0394851609286922	3.55296422415536e-33	SuSiE-inf	SuSiE fine-mapped credible set with out-of-sample LD	ENSG00000260249		50664903	-4803
CD_DeLange_28067908_1	CD (DeLange, EUR)	IMD	chr16.5	16	50712015		16:50712015	16_50712015_C_T	C	T	0.0727396010228038	7.95361193905934e-99	SuSiE-inf	SuSiE fine-mapped credible set with out-of-sample LD	ENSG00000270120		50712844	-829
CD_DeLange_28067908_1	CD (DeLange, EUR)	IMD	chr16.6	16	50722629		16:50722629	16_50722629_G_C	G	C	0.049613144113732	4.66502628483357e-57	SuSiE-inf	SuSiE fine-mapped credible set with out-of-sample LD	ENSG00000270120		50712844	9785
CD_DeLange_28067908_1	CD (DeLange, EUR)	IMD	chr16.7	16	50724938		16:50724938	16_50724938_G_A	G	A	0.0687285091716978	1.54891144791976e-108	SuSiE-inf	SuSiE fine-mapped credible set with out-of-sample LD	ENSG00000270120		50712844	12094
CD_DeLange_28067908_1	CD (DeLange, EUR)	IMD	chr16.8	16	50833006		16:50833006	16_50833006_T_C	T	C	0.0543866196715533	6.444857739168e-47	SuSiE-inf	SuSiE fine-mapped credible set with out-of-sample LD	ENSG00000261241	LINC02128	50840017	-7011
CD_DeLange_28067908_1	CD (DeLange, EUR)	IMD	chr16.9	16	50884751		16:50884751	16_50884751_A_C	A	C	0.0405696965538174	5.84335254610883e-34	SuSiE-inf	SuSiE fine-mapped credible set with out-of-sample LD	ENSG00000260042		50879278	-5473
CD_DeLange_28067908_1	CD (DeLange, EUR)	IMD	chr16.10	16	82833851		16:82833851	16_82833851_C_A	C	A	0.0288372160646936	1.34021808335306e-09	SuSiE-inf	SuSiE fine-mapped credible set with out-of-sample LD	ENSG00000260832		82990298	156447
CD_DeLange_28067908_1	CD (DeLange, EUR)	IMD	chr17.1	17	27529460	multi	17:27529460	17_27529460_A_G	A	G	0.030973745476663	4.57209845358061e-10	SuSiE-inf	SuSiE fine-mapped credible set with out-of-sample LD	ENSG00000263368	MSANTD3P1	27527223	-2237
CD_DeLange_28067908_1	CD (DeLange, EUR)	IMD	chr17.2	17	34266646	single	17:34266646	17_34266646_A_G	A	G	-0.0410188952982416	4.10566080851649e-18	SuSiE-inf	SuSiE fine-mapped credible set with out-of-sample LD	ENSG00000108688	CCL7	34270221	-3575
CD_DeLange_28067908_1	CD (DeLange, EUR)	IMD	chr17.3	17	39880333	multi	17:39880333	17_39880333_A_G	A	G	0.0459635872542858	4.22871776590567e-19	SuSiE-inf	SuSiE fine-mapped credible set with out-of-sample LD	ENSG00000186075	ZPBP2	39868202	12131
CD_DeLange_28067908_1	CD (DeLange, EUR)	IMD	chr17.4	17	42345821		17:42345821	17_42345821_G_C	G	C	-0.0273060302541796	4.72874972364143e-11	SuSiE-inf	SuSiE fine-mapped credible set with out-of-sample LD	ENSG00000168610	STAT3	42388442	42621
CD_DeLange_28067908_1	CD (DeLange, EUR)	IMD	chr17.5	17	42419391		17:42419391	17_42419391_C_T	C	T	-0.0237425623925082	1.28294140284017e-09	SuSiE-inf	SuSiE fine-mapped credible set with out-of-sample LD	ENSG00000177469	CAVIN1	42423256	3865
CD_DeLange_28067908_1	CD (DeLange, EUR)	IMD	chr18.1	18	12818923		18:12818923	18_12818923_G_A	G	A	0.0454272352169099	1.47092819992529e-20	SuSiE-inf	SuSiE fine-mapped credible set with out-of-sample LD	ENSG00000260302	LINC01882	12776140	-42783
CD_DeLange_28067908_1	CD (DeLange, EUR)	IMD	chr19.1	19	1123653		19:1123653	19_1123653_G_A	G	A	0.0375262966014494	6.38669659146761e-21	SuSiE-inf	SuSiE fine-mapped credible set with out-of-sample LD	ENSG00000167468	GPX4	1103994	19659
CD_DeLange_28067908_1	CD (DeLange, EUR)	IMD	chr19.2	19	1178655		19:1178655	19_1178655_G_C	G	C	0.0295297881988122	5.79621995649909e-14	SuSiE-inf	SuSiE fine-mapped credible set with out-of-sample LD	ENSG00000064932	SBNO2	1174268	-4387
CD_DeLange_28067908_1	CD (DeLange, EUR)	IMD	chr19.4	19	10381598		19:10381598	19_10381598_C_T	C	T	-0.0362722577994065	2.83704494498906e-15	SuSiE-inf	SuSiE fine-mapped credible set with out-of-sample LD	ENSG00000105397	TYK2	10380572	-1026
CD_DeLange_28067908_1	CD (DeLange, EUR)	IMD	chr19.5	19	33262294		19:33262294	19_33262294_G_A	G	A	0.0267128011190256	7.82540405406579e-13	SuSiE-inf	SuSiE fine-mapped credible set with out-of-sample LD	ENSG00000130876	SLC7A10	33225850	-36444
CD_DeLange_28067908_1	CD (DeLange, EUR)	IMD	chr19.6	19	48703417	single	19:48703417	19_48703417_G_A	G	A	0.0330327982522407	2.11970470597344e-11	SuSiE-inf	SuSiE fine-mapped credible set with out-of-sample LD	ENSG00000176920	FUT2	48695971	7446
CD_DeLange_28067908_1	CD (DeLange, EUR)	IMD	chr20.1	20	46006273	single	20:46006273	20_46006273_G_A	G	A	-0.0293129622464461	2.84176922267004e-11	SuSiE-inf	SuSiE fine-mapped credible set with out-of-sample LD	ENSG00000100985	MMP9	46008908	-2635
CD_DeLange_28067908_1	CD (DeLange, EUR)	IMD	chr20.2	20	63718234	multi	20:63718234	20_63718234_A_G	A	G	0.0312207814937524	2.86534050540675e-13	SuSiE-inf	SuSiE fine-mapped credible set with out-of-sample LD	ENSG00000197114	ZGPAT	63708039	10195
CD_DeLange_28067908_1	CD (DeLange, EUR)	IMD	chr21.1	21	15447762		21:15447762	21_15447762_A_T	A	T	-0.0525612871692652	1.38251996484349e-27	SuSiE-inf	SuSiE fine-mapped credible set with out-of-sample LD	ENSG00000229425		15627258	179496
CD_DeLange_28067908_1	CD (DeLange, EUR)	IMD	chr21.2	21	33404389	single	21:33404389	21_33404389_A_G	A	G	0.037983582171697	9.98918268012825e-15	SuSiE-inf	SuSiE fine-mapped credible set with out-of-sample LD	ENSG00000159128	IFNGR2	33403413	976
CD_DeLange_28067908_1	CD (DeLange, EUR)	IMD	chr21.3	21	44194977		21:44194977	21_44194977_T_C	T	C	-0.0438941908064535	2.3885116816257e-19	SuSiE-inf	SuSiE fine-mapped credible set with out-of-sample LD	ENSG00000285413		44190379	-4598
CD_DeLange_28067908_1	CD (DeLange, EUR)	IMD	chr22.1	22	21561877		22:21561877	22_21561877_T_C	T	C	0.0398501889475799	2.62705354195564e-16	SuSiE-inf	SuSiE fine-mapped credible set with out-of-sample LD	ENSG00000185651	UBE2L3	21567714	-5837
CD_DeLange_28067908_1	CD (DeLange, EUR)	IMD	chr22.2	22	39264824	single	22:39264824	22_39264824_T_C	T	C	-0.0404611405249751	8.06898498140343e-21	SuSiE-inf	SuSiE fine-mapped credible set with out-of-sample LD	ENSG00000100311	PDGFB	39244982	-19842
IBD_DeLange_28067908_1	IBD (DeLange, EUR)	IMD	chr1.1	1	2534986		1:2534986	1_2534986_T_G	T	G	0.0240629228754081	9.54800589759811e-10	SuSiE-inf	SuSiE fine-mapped credible set with out-of-sample LD	ENSG00000272449		2530064	4922
IBD_DeLange_28067908_1	IBD (DeLange, EUR)	IMD	chr1.2	1	8108201		1:8108201	1_8108201_T_A	T	A	0.0309998315745411	1.51630338834331e-15	SuSiE-inf	SuSiE fine-mapped credible set with out-of-sample LD	ENSG00000238290	ERRFI1-DT	8077403	30798
IBD_DeLange_28067908_1	IBD (DeLange, EUR)	IMD	chr1.3	1	19813543		1:19813543	1_19813543_G_A	G	A	0.0275046853609295	3.46420451835139e-13	SuSiE-inf	SuSiE fine-mapped credible set with out-of-sample LD	ENSG00000162542	TMCO4	19799916	-13627
IBD_DeLange_28067908_1	IBD (DeLange, EUR)	IMD	chr1.4	1	19815954		1:19815954	1_19815954_A_G	A	G	-0.0284100812887566	7.05863484537911e-13	SuSiE-inf	SuSiE fine-mapped credible set with out-of-sample LD	ENSG00000162542	TMCO4	19799916	-16038
IBD_DeLange_28067908_1	IBD (DeLange, EUR)	IMD	chr1.5	1	19864438		1:19864438	1_19864438_T_C	T	C	-0.0389856752242179	1.04073663020629e-18	SuSiE-inf	SuSiE fine-mapped credible set with out-of-sample LD	ENSG00000169914	OTUD3	19882395	-17957
IBD_DeLange_28067908_1	IBD (DeLange, EUR)	IMD	chr1.6	1	22384384		1:22384384	1_22384384_G_C	G	C	-0.0318032174803227	2.34310009808009e-15	SuSiE-inf	SuSiE fine-mapped credible set with out-of-sample LD	ENSG00000184677	ZBTB40	22451851	-67467
IBD_DeLange_28067908_1	IBD (DeLange, EUR)	IMD	chr1.7	1	67131612		1:67131612	1_67131612_C_A	C	A	-0.0517355844250907	3.43244834559979e-13	SuSiE-inf	SuSiE fine-mapped credible set with out-of-sample LD	ENSG00000203963	C1orf141	67134970	3358
IBD_DeLange_28067908_1	IBD (DeLange, EUR)	IMD	chr1.8	1	67209833		1:67209833	1_67209833_C_T	C	T	0.0457123338832552	2.12003274165016e-75	SuSiE-inf	SuSiE fine-mapped credible set with out-of-sample LD	ENSG00000162594	IL23R	67166454	43379
IBD_DeLange_28067908_1	IBD (DeLange, EUR)	IMD	chr1.9	1	67239891		1:67239891	1_67239891_C_T	C	T	0.0363398672791853	8.22508474762618e-09	SuSiE-inf	SuSiE fine-mapped credible set with out-of-sample LD	ENSG00000081985	IL12RB2	67307873	-67982
IBD_DeLange_28067908_1	IBD (DeLange, EUR)	IMD	chr1.10	1	67242007		1:67242007	1_67242007_G_A	G	A	-0.0914926391814239	7.02850129253882e-111	SuSiE-inf	SuSiE fine-mapped credible set with out-of-sample LD	ENSG00000081985	IL12RB2	67307873	-65866
IBD_DeLange_28067908_1	IBD (DeLange, EUR)	IMD	chr1.11	1	150706557	multi	1:150706557	1_150706557_G_A	G	A	-0.0848	3.47248179070411e-11	PICS	PICS fine-mapped credible set extracted from summary statistics	ENSG00000143457	GOLPH3L	150697154	-9403
IBD_DeLange_28067908_1	IBD (DeLange, EUR)	IMD	chr1.12	1	151829204	single	1:151829204	1_151829204_G_A	G	A	-0.0296834357612105	6.25152327506495e-14	SuSiE-inf	SuSiE fine-mapped credible set with out-of-sample LD	ENSG00000143365	RORC	151831802	2598
IBD_DeLange_28067908_1	IBD (DeLange, EUR)	IMD	chr1.13	1	155194689	multi	1:155194689	1_155194689_A_C	A	C	0.745704227853295	4.47891921306384e-11	SuSiE-inf	SuSiE fine-mapped credible set with out-of-sample LD	ENSG00000231064	THBS3-AS1	155195318	-629
IBD_DeLange_28067908_1	IBD (DeLange, EUR)	IMD	chr1.14	1	161502368		1:161502368	1_161502368_A_G	A	G	-0.0385752796420309	2.28475104344086e-20	SuSiE-inf	SuSiE fine-mapped credible set with out-of-sample LD	ENSG00000143226	FCGR2A	161505457	-3089
IBD_DeLange_28067908_1	IBD (DeLange, EUR)	IMD	chr1.15	1	172875110		1:172875110	1_172875110_T_C	T	C	0.0240280059051122	8.96862795987649e-10	SuSiE-inf	SuSiE fine-mapped credible set with out-of-sample LD	ENSG00000224000		172775905	99205
IBD_DeLange_28067908_1	IBD (DeLange, EUR)	IMD	chr1.16	1	197676319		1:197676319	1_197676319_T_A	T	A	0.026230514068942	1.72139604393471e-11	SuSiE-inf	SuSiE fine-mapped credible set with out-of-sample LD	ENSG00000224901		197757319	-81000
IBD_DeLange_28067908_1	IBD (DeLange, EUR)	IMD	chr1.17	1	200905101	single	1:200905101	1_200905101_G_C	G	C	-0.0375891068128989	6.9590663339578e-22	SuSiE-inf	SuSiE fine-mapped credible set with out-of-sample LD	ENSG00000163362	INAVA	200894900	10201
IBD_DeLange_28067908_1	IBD (DeLange, EUR)	IMD	chr1.18	1	206769068		1:206769068	1_206769068_C_T	C	T	0.045706444518448	3.18771542694679e-31	SuSiE-inf	SuSiE fine-mapped credible set with out-of-sample LD	ENSG00000142224	IL19	206770773	-1705
IBD_DeLange_28067908_1	IBD (DeLange, EUR)	IMD	chr2.1	2	24927889	multi	2:24927889	2_24927889_T_C	T	C	0.0243810845153714	6.13862816235442e-11	SuSiE-inf	SuSiE fine-mapped credible set with out-of-sample LD	ENSG00000138031	ADCY3	24920237	-7652
IBD_DeLange_28067908_1	IBD (DeLange, EUR)	IMD	chr2.2	2	28391534	single	2:28391534	2_28391534_T_C	T	C	-0.0289615402022951	1.48060825564766e-13	SuSiE-inf	SuSiE fine-mapped credible set with out-of-sample LD	ENSG00000075426	FOSL2	28392858	-1324
IBD_DeLange_28067908_1	IBD (DeLange, EUR)	IMD	chr2.3	2	43624107		2:43624107	2_43624107_C_A	C	A	0.0248898709091125	5.54971453927263e-13	SuSiE-inf	SuSiE fine-mapped credible set with out-of-sample LD	ENSG00000152527	PLEKHH2	43637260	-13153
IBD_DeLange_28067908_1	IBD (DeLange, EUR)	IMD	chr2.4	2	60977506		2:60977506	2_60977506_A_C	A	C	0.0446786016678305	1.72626488023883e-28	SuSiE-inf	SuSiE fine-mapped credible set with out-of-sample LD	ENSG00000232713	RPS12P3	60938604	-38902
IBD_DeLange_28067908_1	IBD (DeLange, EUR)	IMD	chr2.5	2	101997084		2:101997084	2_101997084_G_C	G	C	-0.0203562042163356	5.58874045994788e-10	SuSiE-inf	SuSiE fine-mapped credible set with out-of-sample LD	ENSG00000115590	IL1R2	101991960	5124
IBD_DeLange_28067908_1	IBD (DeLange, EUR)	IMD	chr2.6	2	102449062		2:102449062	2_102449062_A_AG	A	AG	-0.0205542727722939		SuSiE-inf	SuSiE fine-mapped credible set with out-of-sample LD	ENSG00000234389		102438713	10349
IBD_DeLange_28067908_1	IBD (DeLange, EUR)	IMD	chr2.7	2	181443625	multi	2:181443625	2_181443625_A_G	A	G	-0.0298990285625864	1.44636526573104e-13	SuSiE-inf	SuSiE fine-mapped credible set with out-of-sample LD	ENSG00000115232	ITGA4	181457386	-13761
IBD_DeLange_28067908_1	IBD (DeLange, EUR)	IMD	chr2.8	2	198961498		2:198961498	2_198961498_C_T	C	T	0.0216195498537152	4.31104282950198e-08	SuSiE-inf	SuSiE fine-mapped credible set with out-of-sample LD	ENSG00000231557		199071791	110293
IBD_DeLange_28067908_1	IBD (DeLange, EUR)	IMD	chr2.9	2	218181399	multi	2:218181399	2_218181399_C_T	C	T	-0.023496165014729	4.37570893605808e-10	SuSiE-inf	SuSiE fine-mapped credible set with out-of-sample LD	ENSG00000163464	CXCR1	218166962	-14437
IBD_DeLange_28067908_1	IBD (DeLange, EUR)	IMD	chr2.10	2	233271044	multi	2:233271044	2_233271044_C_T	C	T	0.0451084971677476	3.33681889306967e-29	SuSiE-inf	SuSiE fine-mapped credible set with out-of-sample LD	ENSG00000252010	SCARNA5	233275727	-4683
IBD_DeLange_28067908_1	IBD (DeLange, EUR)	IMD	chr2.11	2	240624322	single	2:240624322	2_240624322_G_A	G	A	0.0231906496466848	1.91440883270903e-14	SuSiE-inf	SuSiE fine-mapped credible set with out-of-sample LD	ENSG00000178623	GPR35	240625480	-1158
IBD_DeLange_28067908_1	IBD (DeLange, EUR)	IMD	chr3.1	3	48510399		3:48510399	3_48510399_G_C	G	C	0.118888127784833	1.01106857278761e-07	SuSiE-inf	SuSiE fine-mapped credible set with out-of-sample LD	ENSG00000164054	SHISA5	48504174	-6225
IBD_DeLange_28067908_1	IBD (DeLange, EUR)	IMD	chr3.3	3	49676792	single	3:49676792	3_49676792_T_C	T	C	0.0505809223808495	9.4888656461418e-36	SuSiE-inf	SuSiE fine-mapped credible set with out-of-sample LD	ENSG00000164062	APEH	49674351	2441
IBD_DeLange_28067908_1	IBD (DeLange, EUR)	IMD	chr3.4	3	71126344		3:71126344	3_71126344_C_T	C	T	-0.0234137749664823	2.80096524234736e-09	SuSiE-inf	SuSiE fine-mapped credible set with out-of-sample LD	ENSG00000244203	FOXP1-AS1	71289759	-163415
IBD_DeLange_28067908_1	IBD (DeLange, EUR)	IMD	chr3.5	3	188683372		3:188683372	3_188683372_C_T	C	T	-0.0262179027258191	8.51756275372607e-10	SuSiE-inf	SuSiE fine-mapped credible set with out-of-sample LD	ENSG00000224563	LPP-AS1	188568949	-114423
IBD_DeLange_28067908_1	IBD (DeLange, EUR)	IMD	chr4.1	4	122609838		4:122609838	4_122609838_C_T	C	T	-0.0272910552926267	1.34828794158495e-11	SuSiE-inf	SuSiE fine-mapped credible set with out-of-sample LD	ENSG00000227145	IL21-AS1	122618983	-9145
IBD_DeLange_28067908_1	IBD (DeLange, EUR)	IMD	chr5.1	5	38867630		5:38867630	5_38867630_C_T	C	T	0.0251702666703634	3.89784579168547e-10	SuSiE-inf	SuSiE fine-mapped credible set with out-of-sample LD	ENSG00000145623	OSMR	38846012	21618
IBD_DeLange_28067908_1	IBD (DeLange, EUR)	IMD	chr5.4	5	40410833	single	5:40410833	5_40410833_G_T	G	T	0.0414139076100721	2.33918725143661e-40	SuSiE-inf	SuSiE fine-mapped credible set with out-of-sample LD	ENSG00000283286		40411184	-351
IBD_DeLange_28067908_1	IBD (DeLange, EUR)	IMD	chr5.6	5	96912106	multi	5:96912106	5_96912106_T_C	T	C	-0.0308019144398885	6.98709392384135e-13	SuSiE-inf	SuSiE fine-mapped credible set with out-of-sample LD	ENSG00000247121		96935809	23703
IBD_DeLange_28067908_1	IBD (DeLange, EUR)	IMD	chr5.7	5	131087866		5:131087866	5_131087866_G_A	G	A	0.0312262679120543	4.89309255158305e-15	SuSiE-inf	SuSiE fine-mapped credible set with out-of-sample LD	ENSG00000169567	HINT1	131165256	77390
IBD_DeLange_28067908_1	IBD (DeLange, EUR)	IMD	chr5.9	5	132397705	multi	5:132397705	5_132397705_G_C	G	C	0.0437954548103132	8.46945095539936e-28	SuSiE-inf	SuSiE fine-mapped credible set with out-of-sample LD	ENSG00000197536	CARINH	132410920	-13215
IBD_DeLange_28067908_1	IBD (DeLange, EUR)	IMD	chr5.10	5	142216955	single	5:142216955	5_142216955_C_T	C	T	-0.025902378438474	1.29879409546697e-10	SuSiE-inf	SuSiE fine-mapped credible set with out-of-sample LD	ENSG00000289306		142149435	67520
IBD_DeLange_28067908_1	IBD (DeLange, EUR)	IMD	chr5.11	5	150226431		5:150226431	5_150226431_C_T	C	T	0.0225458477520432	4.97518553838143e-09	SuSiE-inf	SuSiE fine-mapped credible set with out-of-sample LD	ENSG00000113721	PDGFRB	150155845	-70586
IBD_DeLange_28067908_1	IBD (DeLange, EUR)	IMD	chr5.12	5	150943866	single	5:150943866	5_150943866_A_G	A	G	0.0328647986673306	1.02544174646196e-16	SuSiE-inf	SuSiE fine-mapped credible set with out-of-sample LD	ENSG00000145908	ZNF300	150904980	-38886
IBD_DeLange_28067908_1	IBD (DeLange, EUR)	IMD	chr5.14	5	159399784		5:159399784	5_159399784_C_A	C	A	0.0436165821918039	3.77828547590131e-39	SuSiE-inf	SuSiE fine-mapped credible set with out-of-sample LD	ENSG00000253298	LINC01845	159466276	66492
IBD_DeLange_28067908_1	IBD (DeLange, EUR)	IMD	chr5.15	5	177371039	single	5:177371039	5_177371039_T_G	T	G	0.0255067537521366	2.08328390527922e-10	SuSiE-inf	SuSiE fine-mapped credible set with out-of-sample LD	ENSG00000169220	RGS14	177357924	13115
IBD_DeLange_28067908_1	IBD (DeLange, EUR)	IMD	chr6.1	6	14731809		6:14731809	6_14731809_A_AG	A	AG	-0.0264700931346149		SuSiE-inf	SuSiE fine-mapped credible set with out-of-sample LD	ENSG00000234261		15021964	290155
IBD_DeLange_28067908_1	IBD (DeLange, EUR)	IMD	chr6.2	6	20678199		6:20678199	6_20678199_G_C	G	C	0.0238428945216263	6.79781778626788e-12	SuSiE-inf	SuSiE fine-mapped credible set with out-of-sample LD	ENSG00000225832	RPL36AP25	20723655	45456
IBD_DeLange_28067908_1	IBD (DeLange, EUR)	IMD	chr6.3	6	21385471		6:21385471	6_21385471_T_C	T	C	-0.0230306373425037	1.7849506187569e-10	SuSiE-inf	SuSiE fine-mapped credible set with out-of-sample LD	ENSG00000124766	SOX4	21593751	-208280
IBD_DeLange_28067908_1	IBD (DeLange, EUR)	IMD	chr6.4	6	90237621		6:90237621	6_90237621_GT_G	GT	G	-0.0251819749016919		SuSiE-inf	SuSiE fine-mapped credible set with out-of-sample LD	ENSG00000260271		90295507	-57886
IBD_DeLange_28067908_1	IBD (DeLange, EUR)	IMD	chr6.5	6	106001210		6:106001210	6_106001210_A_G	A	G	0.0313550333202132	1.83553407978657e-14	SuSiE-inf	SuSiE fine-mapped credible set with out-of-sample LD	ENSG00000057657	PRDM1	106086336	-85126
IBD_DeLange_28067908_1	IBD (DeLange, EUR)	IMD	chr6.6	6	111567337		6:111567337	6_111567337_C_T	C	T	0.0258044080558199	7.23282995360156e-11	SuSiE-inf	SuSiE fine-mapped credible set with out-of-sample LD	ENSG00000255389		111599875	-32538
IBD_DeLange_28067908_1	IBD (DeLange, EUR)	IMD	chr6.7	6	137638098	single	6:137638098	6_137638098_T_C	T	C	0.023549712649252	6.95753868033954e-09	SuSiE-inf	SuSiE fine-mapped credible set with out-of-sample LD	ENSG00000230533	LINC03004	137673383	-35285
IBD_DeLange_28067908_1	IBD (DeLange, EUR)	IMD	chr6.8	6	167019278	single	6:167019278	6_167019278_A_G	A	G	0.03477553679529	9.10961642168634e-19	SuSiE-inf	SuSiE fine-mapped credible set with out-of-sample LD	ENSG00000285730		166999511	-19767
IBD_DeLange_28067908_1	IBD (DeLange, EUR)	IMD	chr7.1	7	50264865		7:50264865	7_50264865_C_T	C	T	0.0254403562520605	3.86865778160998e-11	SuSiE-inf	SuSiE fine-mapped credible set with out-of-sample LD	ENSG00000231681		50262994	-1871
IBD_DeLange_28067908_1	IBD (DeLange, EUR)	IMD	chr7.2	7	74693803		7:74693803	7_74693803_A_G	A	G	0.695295319452908	1.70380291892264e-06	SuSiE-inf	SuSiE fine-mapped credible set with out-of-sample LD	ENSG00000232729	GTF2I-AS1	74728816	35013
IBD_DeLange_28067908_1	IBD (DeLange, EUR)	IMD	chr7.3	7	74869879		7:74869879	7_74869879_T_C	T	C	0.43306733580611	1.63047919216251e-10	SuSiE-inf	SuSiE fine-mapped credible set with out-of-sample LD	ENSG00000196275	GTF2IRD2	74851605	-18274
IBD_DeLange_28067908_1	IBD (DeLange, EUR)	IMD	chr7.4	7	99171402	single	7:99171402	7_99171402_G_T	G	T	-0.0207156686866753	5.63184315033352e-09	SuSiE-inf	SuSiE fine-mapped credible set with out-of-sample LD	ENSG00000198742	SMURF1	99144108	-27294
IBD_DeLange_28067908_1	IBD (DeLange, EUR)	IMD	chr7.5	7	107840456		7:107840456	7_107840456_A_G	A	G	-0.0301245071850789	4.15838700220209e-16	SuSiE-inf	SuSiE fine-mapped credible set with out-of-sample LD	ENSG00000091138	SLC26A3	107803223	-37233
IBD_DeLange_28067908_1	IBD (DeLange, EUR)	IMD	chr7.6	7	148738247	single	7:148738247	7_148738247_A_G	A	G	-0.0248299528537699	3.19388873537736e-10	SuSiE-inf	SuSiE fine-mapped credible set with out-of-sample LD	ENSG00000055130	CUL1	148698903	39344
IBD_DeLange_28067908_1	IBD (DeLange, EUR)	IMD	chr8.1	8	22129337		8:22129337	8_22129337_C_T	C	T	-0.0338095689632497	8.82624644860897e-09	SuSiE-inf	SuSiE fine-mapped credible set with out-of-sample LD	ENSG00000168453	HR	22131010	1673
IBD_DeLange_28067908_1	IBD (DeLange, EUR)	IMD	chr8.2	8	125516832		8:125516832	8_125516832_G_A	G	A	0.0274829469151054	9.21619681638968e-13	SuSiE-inf	SuSiE fine-mapped credible set with out-of-sample LD	ENSG00000253111	TRIB1AL	125466939	49893
IBD_DeLange_28067908_1	IBD (DeLange, EUR)	IMD	chr9.1	9	4984530		9:4984530	9_4984530_G_C	G	C	-0.0483891597465222	4.39839834020869e-36	SuSiE-inf	SuSiE fine-mapped credible set with out-of-sample LD	ENSG00000096968	JAK2	4985272	-742
IBD_DeLange_28067908_1	IBD (DeLange, EUR)	IMD	chr9.2	9	88081422		9:88081422	9_88081422_G_A	G	A	0.193445111330514	4.04898439004306e-09	SuSiE-inf	SuSiE fine-mapped credible set with out-of-sample LD	ENSG00000177910	SPATA31C2	88138475	57053
IBD_DeLange_28067908_1	IBD (DeLange, EUR)	IMD	chr9.3	9	114790969	single	9:114790969	9_114790969_T_C	T	C	0.0464899154314165	7.02753982506682e-27	SuSiE-inf	SuSiE fine-mapped credible set with out-of-sample LD	ENSG00000181634	TNFSF15	114806039	15070
IBD_DeLange_28067908_1	IBD (DeLange, EUR)	IMD	chr9.5	9	136353764	multi	9:136353764	9_136353764_A_G	A	G	-0.150857458109912	2.55962508777167e-12	SuSiE-inf	SuSiE fine-mapped credible set with out-of-sample LD	ENSG00000213221	DNLZ	136363744	9980
IBD_DeLange_28067908_1	IBD (DeLange, EUR)	IMD	chr10.1	10	30401447		10:30401447	10_30401447_G_T	G	T	-0.0255978969682447	3.35278873098518e-13	SuSiE-inf	SuSiE fine-mapped credible set with out-of-sample LD	ENSG00000107968	MAP3K8	30434184	-32737
IBD_DeLange_28067908_1	IBD (DeLange, EUR)	IMD	chr10.2	10	35066474		10:35066474	10_35066474_AT_A	AT	A	-0.0285706162396285		SuSiE-inf	SuSiE fine-mapped credible set with out-of-sample LD	ENSG00000108094	CUL2	35090341	23867
IBD_DeLange_28067908_1	IBD (DeLange, EUR)	IMD	chr10.3	10	62685804		10:62685804	10_62685804_A_G	A	G	0.0467078875587374	2.74224980090195e-36	SuSiE-inf	SuSiE fine-mapped credible set with out-of-sample LD	ENSG00000181915	ADO	62804720	-118916
IBD_DeLange_28067908_1	IBD (DeLange, EUR)	IMD	chr10.4	10	79282718	multi	10:79282718	10_79282718_G_A	G	A	-0.0277120826613593	1.23455324136334e-12	SuSiE-inf	SuSiE fine-mapped credible set with out-of-sample LD	ENSG00000108179	PPIF	79347469	-64751
IBD_DeLange_28067908_1	IBD (DeLange, EUR)	IMD	chr10.5	10	80508189		10:80508189	10_80508189_A_C	A	C	0.0254824212030272	2.6167849372106e-11	SuSiE-inf	SuSiE fine-mapped credible set with out-of-sample LD	ENSG00000226659	TSPAN14-AS1	80536090	27901
IBD_DeLange_28067908_1	IBD (DeLange, EUR)	IMD	chr10.6	10	99526738		10:99526738	10_99526738_A_G	A	G	-0.048116156649469	1.52089206869467e-34	SuSiE-inf	SuSiE fine-mapped credible set with out-of-sample LD	ENSG00000224934	GOT1-DT	99433264	93474
IBD_DeLange_28067908_1	IBD (DeLange, EUR)	IMD	chr10.7	10	110426390		10:110426390	10_110426390_C_T	C	T	0.0240205754188172	2.60251239748279e-09	SuSiE-inf	SuSiE fine-mapped credible set with out-of-sample LD	ENSG00000273143	DUSP5-DT	110496226	69836
IBD_DeLange_28067908_1	IBD (DeLange, EUR)	IMD	chr10.8	10	124750812	single	10:124750812	10_124750812_G_A	G	A	-0.0234184212217316	1.32195340571774e-09	SuSiE-inf	SuSiE fine-mapped credible set with out-of-sample LD	ENSG00000189319	FAM53B	124744378	-6434
IBD_DeLange_28067908_1	IBD (DeLange, EUR)	IMD	chr11.1	11	56679337		11:56679337	11_56679337_A_T	A	T	0.6831	4.26856219484123e-12	PICS	PICS fine-mapped credible set extracted from summary statistics	ENSG00000242208	RPL5P29	56357328	322009
IBD_DeLange_28067908_1	IBD (DeLange, EUR)	IMD	chr11.2	11	76584554	single	11:76584554	11_76584554_G_A	G	A	0.0485141380234073	6.36772770751741e-33	SuSiE-inf	SuSiE fine-mapped credible set with out-of-sample LD	ENSG00000255363	LINC02757	76630427	45873
IBD_DeLange_28067908_1	IBD (DeLange, EUR)	IMD	chr12.1	12	37910758		12:37910758	12_37910758_G_A	G	A	1.004	8.11885047905275e-11	PICS	PICS fine-mapped credible set extracted from summary statistics	ENSG00000175548	ALG10B	38316774	-406016
IBD_DeLange_28067908_1	IBD (DeLange, EUR)	IMD	chr12.2	12	40428296		12:40428296	12_40428296_G_A	G	A	0.0331016053922846	4.50194207923915e-17	SuSiE-inf	SuSiE fine-mapped credible set with out-of-sample LD	ENSG00000258167		40443899	15603
IBD_DeLange_28067908_1	IBD (DeLange, EUR)	IMD	chr12.3	12	68108725		12:68108725	12_68108725_T_G	T	G	0.0415926908735418	8.63801263561846e-26	SuSiE-inf	SuSiE fine-mapped credible set with out-of-sample LD	ENSG00000111537	IFNG	68159740	51015
IBD_DeLange_28067908_1	IBD (DeLange, EUR)	IMD	chr12.4	12	70472288		12:70472288	12_70472288_CTCTG_C	CTCTG	C	-0.0232207196888545		SuSiE-inf	SuSiE fine-mapped credible set with out-of-sample LD	ENSG00000258168		70468085	4203
IBD_DeLange_28067908_1	IBD (DeLange, EUR)	IMD	chr12.5	12	112172910		12:112172910	12_112172910_G_A	G	A	0.0283706275521809	1.77926588789076e-11	SuSiE-inf	SuSiE fine-mapped credible set with out-of-sample LD	ENSG00000135148	TRAFD1	112125560	47350
IBD_DeLange_28067908_1	IBD (DeLange, EUR)	IMD	chr13.1	13	26967893		13:26967893	13_26967893_T_C	T	C	0.0264183572507139	2.13394940431554e-11	SuSiE-inf	SuSiE fine-mapped credible set with out-of-sample LD	ENSG00000283579		26991996	24103
IBD_DeLange_28067908_1	IBD (DeLange, EUR)	IMD	chr13.2	13	40262133		13:40262133	13_40262133_T_C	T	C	-0.0241835015971753	1.13955953115264e-09	SuSiE-inf	SuSiE fine-mapped credible set with out-of-sample LD	ENSG00000215483	LINC00598	40273509	11376
IBD_DeLange_28067908_1	IBD (DeLange, EUR)	IMD	chr13.3	13	40439840		13:40439840	13_40439840_T_C	T	C	0.0194823078754225	3.58715219132432e-07	SuSiE-inf	SuSiE fine-mapped credible set with out-of-sample LD	ENSG00000215483	LINC00598	40273509	-166331
IBD_DeLange_28067908_1	IBD (DeLange, EUR)	IMD	chr13.4	13	52062509		13:52062509	13_52062509_C_T	C	T	0.177941319524376	1.43864282223848e-12	SuSiE-inf	SuSiE fine-mapped credible set with out-of-sample LD	ENSG00000253797	UTP14C	52024691	37818
IBD_DeLange_28067908_1	IBD (DeLange, EUR)	IMD	chr14.1	14	68816170		14:68816170	14_68816170_C_T	C	T	0.0269318597336513	1.84562175311585e-11	SuSiE-inf	SuSiE fine-mapped credible set with out-of-sample LD	ENSG00000289626		68795250	-20920
IBD_DeLange_28067908_1	IBD (DeLange, EUR)	IMD	chr14.2	14	87951173		14:87951173	14_87951173_T_C	T	C	0.0297111607071165	1.16864293632878e-13	SuSiE-inf	SuSiE fine-mapped credible set with out-of-sample LD	ENSG00000054983	GALC	87993182	42009
IBD_DeLange_28067908_1	IBD (DeLange, EUR)	IMD	chr14.3	14	104097826		14:104097826	14_104097826_A_G	A	G	-0.0230292977028118	5.76458814657771e-09	SuSiE-inf	SuSiE fine-mapped credible set with out-of-sample LD	ENSG00000258748	KIF26A-DT	104138426	40600
IBD_DeLange_28067908_1	IBD (DeLange, EUR)	IMD	chr15.1	15	67156025		15:67156025	15_67156025_G_A	G	A	0.039470506758163	1.55723618367745e-21	SuSiE-inf	SuSiE fine-mapped credible set with out-of-sample LD	ENSG00000259202	SMAD3-AS1	67146939	-9086
IBD_DeLange_28067908_1	IBD (DeLange, EUR)	IMD	chr15.2	15	79904791		15:79904791	15_79904791_C_A	C	A	0.723531574255519	5.67278675136613e-09	SuSiE-inf	SuSiE fine-mapped credible set with out-of-sample LD	ENSG00000136371	MTHFS	79897014	-7777
IBD_DeLange_28067908_1	IBD (DeLange, EUR)	IMD	chr16.1	16	2117121		16:2117121	16_2117121_C_T	C	T	1.096	3.44680789036018e-15	PICS	PICS fine-mapped credible set extracted from summary statistics	ENSG00000260447		2119207	-2086
IBD_DeLange_28067908_1	IBD (DeLange, EUR)	IMD	chr16.2	16	11270222		16:11270222	16_11270222_A_T	A	T	-0.0242110744917246	8.04688419449797e-10	SuSiE-inf	SuSiE fine-mapped credible set with out-of-sample LD	ENSG00000122304	PRM2	11276480	6258
IBD_DeLange_28067908_1	IBD (DeLange, EUR)	IMD	chr16.3	16	11601441		16:11601441	16_11601441_A_G	A	G	-0.0211797990041375	6.89294759744526e-08	SuSiE-inf	SuSiE fine-mapped credible set with out-of-sample LD	ENSG00000189067	LITAF	11586919	-14522
IBD_DeLange_28067908_1	IBD (DeLange, EUR)	IMD	chr16.4	16	28478021	multi	16:28478021	16_28478021_G_A	G	A	-0.0306530349402038	7.28213375841216e-16	SuSiE-inf	SuSiE fine-mapped credible set with out-of-sample LD	ENSG00000261832		28482634	4613
IBD_DeLange_28067908_1	IBD (DeLange, EUR)	IMD	chr16.5	16	50301163		16:50301163	16_50301163_C_A	C	A	0.0300133625581747	9.48721152184185e-13	SuSiE-inf	SuSiE fine-mapped credible set with out-of-sample LD	ENSG00000121281	ADCY7	50266551	34612
IBD_DeLange_28067908_1	IBD (DeLange, EUR)	IMD	chr16.6	16	50349166		16:50349166	16_50349166_C_T	C	T	-0.0232389698297517	8.67687739380191e-11	SuSiE-inf	SuSiE fine-mapped credible set with out-of-sample LD	ENSG00000261393		50368580	-19414
IBD_DeLange_28067908_1	IBD (DeLange, EUR)	IMD	chr16.7	16	50474075		16:50474075	16_50474075_A_G	A	G	0.0369245449950353	1.59634061185752e-32	SuSiE-inf	SuSiE fine-mapped credible set with out-of-sample LD	ENSG00000260573		50407666	66409
IBD_DeLange_28067908_1	IBD (DeLange, EUR)	IMD	chr16.8	16	50627053		16:50627053	16_50627053_G_T	G	T	0.0388955857231228	8.12398572601947e-31	SuSiE-inf	SuSiE fine-mapped credible set with out-of-sample LD	ENSG00000260249		50664903	-37850
IBD_DeLange_28067908_1	IBD (DeLange, EUR)	IMD	chr16.9	16	50722629		16:50722629	16_50722629_G_C	G	C	0.030974867997841	3.20761976560021e-24	SuSiE-inf	SuSiE fine-mapped credible set with out-of-sample LD	ENSG00000270120		50712844	9785
IBD_DeLange_28067908_1	IBD (DeLange, EUR)	IMD	chr16.10	16	50722863		16:50722863	16_50722863_C_T	C	T	0.0385852067736009	3.20311486235181e-44	SuSiE-inf	SuSiE fine-mapped credible set with out-of-sample LD	ENSG00000270120		50712844	10019
IBD_DeLange_28067908_1	IBD (DeLange, EUR)	IMD	chr16.11	16	50833006		16:50833006	16_50833006_T_C	T	C	0.0232396595926127	1.18278189168522e-16	SuSiE-inf	SuSiE fine-mapped credible set with out-of-sample LD	ENSG00000261241	LINC02128	50840017	-7011
IBD_DeLange_28067908_1	IBD (DeLange, EUR)	IMD	chr16.12	16	81883307		16:81883307	16_81883307_A_G	A	G	-0.0272622837284277	5.45301695887901e-11	SuSiE-inf	SuSiE fine-mapped credible set with out-of-sample LD	ENSG00000260682	RN7SKP176	81961926	-78619
IBD_DeLange_28067908_1	IBD (DeLange, EUR)	IMD	chr16.14	16	85980635		16:85980635	16_85980635_T_C	T	C	0.0246494672009328	2.2874210415666e-11	SuSiE-inf	SuSiE fine-mapped credible set with out-of-sample LD	ENSG00000269667		85981684	-1049
IBD_DeLange_28067908_1	IBD (DeLange, EUR)	IMD	chr17.1	17	34265886	single	17:34265886	17_34265886_C_A	C	A	-0.0255585688954261	5.42178115082627e-13	SuSiE-inf	SuSiE fine-mapped credible set with out-of-sample LD	ENSG00000108688	CCL7	34270221	-4335
IBD_DeLange_28067908_1	IBD (DeLange, EUR)	IMD	chr17.2	17	39887396	multi	17:39887396	17_39887396_C_T	C	T	0.047610841804423	8.43793841180051e-30	SuSiE-inf	SuSiE fine-mapped credible set with out-of-sample LD	ENSG00000186075	ZPBP2	39868202	19194
IBD_DeLange_28067908_1	IBD (DeLange, EUR)	IMD	chr17.3	17	42345821		17:42345821	17_42345821_G_C	G	C	-0.0319473057451761	3.26647076412861e-17	SuSiE-inf	SuSiE fine-mapped credible set with out-of-sample LD	ENSG00000168610	STAT3	42388442	42621
IBD_DeLange_28067908_1	IBD (DeLange, EUR)	IMD	chr17.4	17	42492593		17:42492593	17_42492593_C_T	C	T	0.0222650852259858	4.73819874841601e-09	SuSiE-inf	SuSiE fine-mapped credible set with out-of-sample LD	ENSG00000267222		42495867	-3274
IBD_DeLange_28067908_1	IBD (DeLange, EUR)	IMD	chr17.5	17	72615055		17:72615055	17_72615055_C_CG	C	CG	-0.0293495741169805		SuSiE-inf	SuSiE fine-mapped credible set with out-of-sample LD	ENSG00000227036	LINC00511	72592804	-22251
IBD_DeLange_28067908_1	IBD (DeLange, EUR)	IMD	chr17.6	17	76010322		17:76010322	17_76010322_C_G	C	G	-0.0230460147687546	7.37815834526734e-09	SuSiE-inf	SuSiE fine-mapped credible set with out-of-sample LD	ENSG00000250506	CDK3	76000855	9467
IBD_DeLange_28067908_1	IBD (DeLange, EUR)	IMD	chr18.1	18	12818923		18:12818923	18_12818923_G_A	G	A	0.0347620331316938	8.71855216574132e-17	SuSiE-inf	SuSiE fine-mapped credible set with out-of-sample LD	ENSG00000260302	LINC01882	12776140	-42783
IBD_DeLange_28067908_1	IBD (DeLange, EUR)	IMD	chr18.3	18	48877911		18:48877911	18_48877911_G_A	G	A	-0.0208359756173126	7.78068838867627e-07	SuSiE-inf	SuSiE fine-mapped credible set with out-of-sample LD	ENSG00000267764		48834826	-43085
IBD_DeLange_28067908_1	IBD (DeLange, EUR)	IMD	chr19.1	19	1123379		19:1123379	19_1123379_A_C	A	C	0.0326994058778359	3.52731555657044e-17	SuSiE-inf	SuSiE fine-mapped credible set with out-of-sample LD	ENSG00000167468	GPX4	1103994	19385
IBD_DeLange_28067908_1	IBD (DeLange, EUR)	IMD	chr19.2	19	10286554		19:10286554	19_10286554_C_T	C	T	-0.0260635751975961	2.08823964688666e-11	SuSiE-inf	SuSiE fine-mapped credible set with out-of-sample LD	ENSG00000105371	ICAM4	10286955	-401
IBD_DeLange_28067908_1	IBD (DeLange, EUR)	IMD	chr19.3	19	10359299		19:10359299	19_10359299_A_C	A	C	0.0290841103412197	1.29635144855824e-13	SuSiE-inf	SuSiE fine-mapped credible set with out-of-sample LD	ENSG00000076662	ICAM3	10339624	-19675
IBD_DeLange_28067908_1	IBD (DeLange, EUR)	IMD	chr19.5	19	33257277		19:33257277	19_33257277_A_G	A	G	0.0256559844525788	2.33261825272164e-17	SuSiE-inf	SuSiE fine-mapped credible set with out-of-sample LD	ENSG00000130876	SLC7A10	33225850	-31427
IBD_DeLange_28067908_1	IBD (DeLange, EUR)	IMD	chr20.1	20	44436388		20:44436388	20_44436388_A_C	A	C	0.0352807783605404	1.10003279293315e-17	SuSiE-inf	SuSiE fine-mapped credible set with out-of-sample LD	ENSG00000226243	RPL37AP1	44466842	30454
IBD_DeLange_28067908_1	IBD (DeLange, EUR)	IMD	chr20.2	20	59279977	multi	20:59279977	20_59279977_G_A	G	A	-0.0813	7.31637200825907e-10	PICS	PICS fine-mapped credible set extracted from summary statistics	ENSG00000124205	EDN3	59300611	-20634
IBD_DeLange_28067908_1	IBD (DeLange, EUR)	IMD	chr20.3	20	63697746	multi	20:63697746	20_63697746_G_A	G	A	0.0381620788167347	2.40161912335301e-26	SuSiE-inf	SuSiE fine-mapped credible set with out-of-sample LD	ENSG00000243509	TNFRSF6B	63696652	1094
IBD_DeLange_28067908_1	IBD (DeLange, EUR)	IMD	chr21.1	21	15450844		21:15450844	21_15450844_C_T	C	T	-0.0451205214343596	2.73844728500319e-31	SuSiE-inf	SuSiE fine-mapped credible set with out-of-sample LD	ENSG00000229425		15627258	176414
IBD_DeLange_28067908_1	IBD (DeLange, EUR)	IMD	chr21.2	21	33404389		21:33404389	21_33404389_A_G	A	G	0.0742	6.75620099373127e-09	PICS	PICS fine-mapped credible set extracted from summary statistics	ENSG00000159128	IFNGR2	33403413	976
IBD_DeLange_28067908_1	IBD (DeLange, EUR)	IMD	chr21.3	21	39093586	multi	21:39093586	21_39093586_G_T	G	T	-0.044662311119126	1.72678834234662e-29	SuSiE-inf	SuSiE fine-mapped credible set with out-of-sample LD	ENSG00000235888	LINC02940	39062894	-30692
IBD_DeLange_28067908_1	IBD (DeLange, EUR)	IMD	chr21.4	21	44193942		21:44193942	21_44193942_T_C	T	C	-0.0417276159936	1.31236370253932e-24	SuSiE-inf	SuSiE fine-mapped credible set with out-of-sample LD	ENSG00000285413		44190379	-3563
IBD_DeLange_28067908_1	IBD (DeLange, EUR)	IMD	chr22.1	22	21561877		22:21561877	22_21561877_T_C	T	C	0.0321474459509174	6.41062364812692e-16	SuSiE-inf	SuSiE fine-mapped credible set with out-of-sample LD	ENSG00000185651	UBE2L3	21567714	-5837
IBD_DeLange_28067908_1	IBD (DeLange, EUR)	IMD	chr22.2	22	30174454		22:30174454	22_30174454_C_G	C	G	0.0253624069124054	5.44630574641554e-10	SuSiE-inf	SuSiE fine-mapped credible set with out-of-sample LD	ENSG00000225676		30207255	32801
IBD_DeLange_28067908_1	IBD (DeLange, EUR)	IMD	chr22.3	22	39266475	single	22:39266475	22_39266475_T_C	T	C	-0.0352051885505832	5.84611568929742e-24	SuSiE-inf	SuSiE fine-mapped credible set with out-of-sample LD	ENSG00000100311	PDGFB	39244982	-21493
MS_IMSGC_31604244_1	MS (IMSGC, EUR)	IMD	chr1.1	1	2589088	single	1:2589088	1_2589088_T_C	T	C	-0.128174369363508	2.02900000000008e-16	PICS	PICS fine-mapped credible set based on reported top hit	ENSG00000157870	PRXL2B	2586777	2311
MS_IMSGC_31604244_1	MS (IMSGC, EUR)	IMD	chr1.2	1	6452487		1:6452487	1_6452487_T_C	T	C	0.113392790395085	3.41200000000013e-05	PICS	PICS fine-mapped credible set based on reported top hit	ENSG00000231868		6447006	-5481
MS_IMSGC_31604244_1	MS (IMSGC, EUR)	IMD	chr1.3	1	11796321		1:11796321	1_11796321_G_A	G	A	-0.101700626426337	0.000272100000000008	PICS	PICS fine-mapped credible set based on reported top hit	ENSG00000177000	MTHFR	11805964	9643
MS_IMSGC_31604244_1	MS (IMSGC, EUR)	IMD	chr1.4	1	24964519		1:24964519	1_24964519_A_T	A	T		2.234e-05	PICS	PICS fine-mapped credible set based on reported top hit	ENSG00000229162	RUNX3-AS1	24961345	3174
MS_IMSGC_31604244_1	MS (IMSGC, EUR)	IMD	chr1.5	1	64963636		1:64963636	1_64963636_G_A	G	A	-0.152034155855498	6.88399999999989e-06	PICS	PICS fine-mapped credible set based on reported top hit	ENSG00000162434	JAK1	64966549	2913
MS_IMSGC_31604244_1	MS (IMSGC, EUR)	IMD	chr1.6	1	85264137	single	1:85264137	1_85264137_A_G	A	G	0.189829633844276	1.59899999999996e-10	PICS	PICS fine-mapped credible set based on reported top hit	ENSG00000223254		85264296	-159
MS_IMSGC_31604244_1	MS (IMSGC, EUR)	IMD	chr1.7	1	91756532		1:91756532	1_91756532_C_T	C	T	-0.123102197133983	1.91599999999996e-08	PICS	PICS fine-mapped credible set based on reported top hit	ENSG00000069702	TGFBR3	91886151	129619
MS_IMSGC_31604244_1	MS (IMSGC, EUR)	IMD	chr1.8	1	92687078		1:92687078	1_92687078_C_T	C	T	0.122280728078828	3.50500000000026e-15	PICS	PICS fine-mapped credible set based on reported top hit	ENSG00000225505		92732000	-44922
MS_IMSGC_31604244_1	MS (IMSGC, EUR)	IMD	chr1.9	1	116547871	multi	1:116547871	1_116547871_C_T	C	T	-0.261363764133907	3.53699999999981e-16	PICS	PICS fine-mapped credible set based on reported top hit	ENSG00000177173	NAP1L4P1	116534092	-13779
MS_IMSGC_31604244_1	MS (IMSGC, EUR)	IMD	chr1.10	1	119724882	single	1:119724882	1_119724882_C_G	C	G		1.76999999999984e-09	PICS	PICS fine-mapped credible set based on reported top hit	ENSG00000092621	PHGDH	119711934	12948
MS_IMSGC_31604244_1	MS (IMSGC, EUR)	IMD	chr1.11	1	157716547	multi	1:157716547	1_157716547_G_T	G	T	-0.0773313429363235	1.90200000000003e-09	PICS	PICS fine-mapped credible set based on reported top hit	ENSG00000231700		157709086	7461
MS_IMSGC_31604244_1	MS (IMSGC, EUR)	IMD	chr1.12	1	160734175		1:160734175	1_160734175_G_A	G	A	-0.083881483980702	3.87900000000012e-07	PICS	PICS fine-mapped credible set based on reported top hit	ENSG00000026751	SLAMF7	160739247	-5072
MS_IMSGC_31604244_1	MS (IMSGC, EUR)	IMD	chr1.13	1	192571891	multi	1:192571891	1_192571891_G_A	G	A	0.150572858479374	1.40199999999991e-08	PICS	PICS fine-mapped credible set based on reported top hit	ENSG00000090104	RGS1	192575773	-3882
MS_IMSGC_31604244_1	MS (IMSGC, EUR)	IMD	chr1.14	1	200906769	single	1:200906769	1_200906769_T_C	T	C	-0.0997548331369923	3.758e-11	PICS	PICS fine-mapped credible set based on reported top hit	ENSG00000233217	MROH3P	200917460	-10691
MS_IMSGC_31604244_1	MS (IMSGC, EUR)	IMD	chr1.15	1	212704434		1:212704434	1_212704434_G_A	G	A	-0.0903624143203909	1.33900000000002e-06	PICS	PICS fine-mapped credible set based on reported top hit	ENSG00000123685	BATF3	212699840	-4594
MS_IMSGC_31604244_1	MS (IMSGC, EUR)	IMD	chr2.1	2	24829308		2:24829308	2_24829308_C_T	C	T	-0.0684930666052979	5.98100000000014e-05	PICS	PICS fine-mapped credible set based on reported top hit	ENSG00000271936		24825610	3698
MS_IMSGC_31604244_1	MS (IMSGC, EUR)	IMD	chr2.2	2	30249576		2:30249576	2_30249576_C_G	C	G		9.40099999999965e-06	PICS	PICS fine-mapped credible set based on reported top hit	ENSG00000213626	LBH	30231534	18042
MS_IMSGC_31604244_1	MS (IMSGC, EUR)	IMD	chr2.3	2	43128185	multi	2:43128185	2_43128185_G_C	G	C		4.36599999999982e-11	PICS	PICS fine-mapped credible set based on reported top hit	ENSG00000286796		43128399	-214
MS_IMSGC_31604244_1	MS (IMSGC, EUR)	IMD	chr2.4	2	61015275		2:61015275	2_61015275_A_G	A	G	0.0910282983475638	8.56699999999942e-09	PICS	PICS fine-mapped credible set based on reported top hit	ENSG00000162928	PEX13	61017720	-2445
MS_IMSGC_31604244_1	MS (IMSGC, EUR)	IMD	chr2.5	2	65434709		2:65434709	2_65434709_T_C	T	C	0.0656941031953625	2.41499999999999e-05	PICS	PICS fine-mapped credible set based on reported top hit	ENSG00000204929	LINC02934	65436711	-2002
MS_IMSGC_31604244_1	MS (IMSGC, EUR)	IMD	chr2.6	2	68419404	single	2:68419404	2_68419404_C_T	C	T	0.0862694351521759	1.04299999999993e-10	PICS	PICS fine-mapped credible set based on reported top hit	ENSG00000204923	FBXO48	68467294	47890
MS_IMSGC_31604244_1	MS (IMSGC, EUR)	IMD	chr2.7	2	112013222		2:112013222	2_112013222_G_A	G	A	-0.0902530504175602	2.59199999999982e-09	PICS	PICS fine-mapped credible set based on reported top hit	ENSG00000153214	TMEM87B	112055269	-42047
MS_IMSGC_31604244_1	MS (IMSGC, EUR)	IMD	chr2.8	2	136127109		2:136127109	2_136127109_T_C	T	C	-0.0802888312288029	3.18700000000005e-05	PICS	PICS fine-mapped credible set based on reported top hit	ENSG00000121966	CXCR4	136118149	-8960
MS_IMSGC_31604244_1	MS (IMSGC, EUR)	IMD	chr2.9	2	150787689		2:150787689	2_150787689_C_T	C	T	-0.0609069349035214	0.000210300000000001	PICS	PICS fine-mapped credible set based on reported top hit	ENSG00000222031		150977446	189757
MS_IMSGC_31604244_1	MS (IMSGC, EUR)	IMD	chr2.10	2	191124630		2:191124630	2_191124630_A_C	A	C	0.0714831016218643	9.48799999999982e-05	PICS	PICS fine-mapped credible set based on reported top hit	ENSG00000138378	STAT4	191150994	26364
MS_IMSGC_31604244_1	MS (IMSGC, EUR)	IMD	chr2.11	2	203768138		2:203768138	2_203768138_A_T	A	T		0.000744799999999988	PICS	PICS fine-mapped credible set based on reported top hit	ENSG00000224791	KRT18P39	203765593	-2545
MS_IMSGC_31604244_1	MS (IMSGC, EUR)	IMD	chr2.12	2	230257114		2:230257114	2_230257114_T_C	T	C	0.133043773757764	2.87899999999999e-12	PICS	PICS fine-mapped credible set based on reported top hit	ENSG00000079263	SP140	230225736	31378
MS_IMSGC_31604244_1	MS (IMSGC, EUR)	IMD	chr3.1	3	18757356		3:18757356	3_18757356_T_C	T	C	0.0727857627056526	0.000310099999999998	PICS	PICS fine-mapped credible set based on reported top hit	ENSG00000228956	SATB1-AS1	18527207	230149
MS_IMSGC_31604244_1	MS (IMSGC, EUR)	IMD	chr3.2	3	28030595		3:28030595	3_28030595_T_C	T	C	0.140109707984645	9.43399999999845e-17	PICS	PICS fine-mapped credible set based on reported top hit	ENSG00000235493	LINC01967	28059656	29061
MS_IMSGC_31604244_1	MS (IMSGC, EUR)	IMD	chr3.3	3	32920559		3:32920559	3_32920559_A_G	A	G	-0.0585518869496155	1.96799999999996e-05	PICS	PICS fine-mapped credible set based on reported top hit	ENSG00000183813	CCR4	32951644	-31085
MS_IMSGC_31604244_1	MS (IMSGC, EUR)	IMD	chr3.4	3	71486187		3:71486187	3_71486187_T_G	T	G	-0.0954919814592207	2.6010000000002e-07	PICS	PICS fine-mapped credible set based on reported top hit	ENSG00000221264	MIR1284	71542089	55902
MS_IMSGC_31604244_1	MS (IMSGC, EUR)	IMD	chr3.5	3	102030178		3:102030178	3_102030178_C_T	C	T	-0.0724631630537157	3.68199999999986e-09	PICS	PICS fine-mapped credible set based on reported top hit	ENSG00000214407	RDUR	101878354	151824
MS_IMSGC_31604244_1	MS (IMSGC, EUR)	IMD	chr3.6	3	105737111		3:105737111	3_105737111_T_C	T	C	0.0812112554248232	1.47899999999992e-06	PICS	PICS fine-mapped credible set based on reported top hit	ENSG00000114423	CBLB	105869012	131901
MS_IMSGC_31604244_1	MS (IMSGC, EUR)	IMD	chr3.7	3	119509661		3:119509661	3_119509661_G_A	G	A	-0.141933495888667	4.72500000000006e-10	PICS	PICS fine-mapped credible set based on reported top hit	ENSG00000113845	TIMMDC1	119498547	11114
MS_IMSGC_31604244_1	MS (IMSGC, EUR)	IMD	chr3.8	3	121824051		3:121824051	3_121824051_T_C	T	C	0.090571698184387	4.65299999999959e-09	PICS	PICS fine-mapped credible set based on reported top hit	ENSG00000173226	IQCB1	121835060	11009
MS_IMSGC_31604244_1	MS (IMSGC, EUR)	IMD	chr3.9	3	141432148		3:141432148	3_141432148_G_A	G	A	-0.0577970987262169	0.000277800000000005	PICS	PICS fine-mapped credible set based on reported top hit	ENSG00000155903	RASA2	141487027	-54879
MS_IMSGC_31604244_1	MS (IMSGC, EUR)	IMD	chr3.10	3	159973324		3:159973324	3_159973324_T_C	T	C	0.104360015324243	1.36400000000012e-10	PICS	PICS fine-mapped credible set based on reported top hit	ENSG00000168811	IL12A	159988835	-15511
MS_IMSGC_31604244_1	MS (IMSGC, EUR)	IMD	chr3.11	3	169818849		3:169818849	3_169818849_T_C	T	C	-0.0738079271447198	1.6769999999999e-08	PICS	PICS fine-mapped credible set based on reported top hit	ENSG00000171757	LRRC34	169812904	-5945
MS_IMSGC_31604244_1	MS (IMSGC, EUR)	IMD	chr3.12	3	187848180		3:187848180	3_187848180_T_G	T	G	0.066460454290266	0.00105199999999997	PICS	PICS fine-mapped credible set based on reported top hit	ENSG00000224049		187796187	51993
MS_IMSGC_31604244_1	MS (IMSGC, EUR)	IMD	chr4.1	4	40305547		4:40305547	4_40305547_C_T	C	T	-0.0746435429957657	3.02600000000008e-06	PICS	PICS fine-mapped credible set based on reported top hit	ENSG00000249241	LINC02265	40307395	-1848
MS_IMSGC_31604244_1	MS (IMSGC, EUR)	IMD	chr4.2	4	48125245		4:48125245	4_48125245_A_G	A	G	0.0644318591993889	3.16199999999987e-07	PICS	PICS fine-mapped credible set based on reported top hit	ENSG00000074966	TXK	48134250	9005
MS_IMSGC_31604244_1	MS (IMSGC, EUR)	IMD	chr4.3	4	86941244		4:86941244	4_86941244_C_G	C	G		4.34500000000021e-07	PICS	PICS fine-mapped credible set based on reported top hit	ENSG00000284968		86936202	-5042
MS_IMSGC_31604244_1	MS (IMSGC, EUR)	IMD	chr4.4	4	102990624		4:102990624	4_102990624_G_A	G	A	0.0886516975945626	7.69800000000033e-05	PICS	PICS fine-mapped credible set based on reported top hit	ENSG00000164037	SLC9B1	103019705	29081
MS_IMSGC_31604244_1	MS (IMSGC, EUR)	IMD	chr4.5	4	105334432		4:105334432	4_105334432_T_C	T	C	0.0652853671786245	1.18000000000002e-06	PICS	PICS fine-mapped credible set based on reported top hit	ENSG00000251586	TET2-AS1	105353011	18579
MS_IMSGC_31604244_1	MS (IMSGC, EUR)	IMD	chr4.6	4	108137562		4:108137562	4_108137562_G_T	G	T	-0.0635790297228702	4.51399999999982e-08	PICS	PICS fine-mapped credible set based on reported top hit	ENSG00000138795	LEF1	108168932	31370
MS_IMSGC_31604244_1	MS (IMSGC, EUR)	IMD	chr4.7	4	121198294		4:121198294	4_121198294_C_T	C	T	0.0809931789095317	4.95299999999984e-07	PICS	PICS fine-mapped credible set based on reported top hit	ENSG00000050730	TNIP3	121164321	-33973
MS_IMSGC_31604244_1	MS (IMSGC, EUR)	IMD	chr4.8	4	163572655		4:163572655	4_163572655_G_A	G	A	-0.0639133257436529	7.01000000000007e-05	PICS	PICS fine-mapped credible set based on reported top hit	ENSG00000273449		163529771	42884
MS_IMSGC_31604244_1	MS (IMSGC, EUR)	IMD	chr5.1	5	6712721		5:6712721	5_6712721_T_C	T	C	0.0787187547113908	5.27699999999972e-06	PICS	PICS fine-mapped credible set based on reported top hit	ENSG00000112941	TENT4A	6713432	-711
MS_IMSGC_31604244_1	MS (IMSGC, EUR)	IMD	chr5.2	5	35877403		5:35877403	5_35877403_G_A	G	A	-0.119459496277326	1.12999999999989e-09	PICS	PICS fine-mapped credible set based on reported top hit	ENSG00000168685	IL7R	35856891	20512
MS_IMSGC_31604244_1	MS (IMSGC, EUR)	IMD	chr5.3	5	40396323	multi	5:40396323	5_40396323_G_A	G	A	0.13937708571864	3.54000000000036e-17	PICS	PICS fine-mapped credible set based on reported top hit	ENSG00000283286		40411184	-14861
MS_IMSGC_31604244_1	MS (IMSGC, EUR)	IMD	chr5.4	5	56148856		5:56148856	5_56148856_G_A	G	A	-0.090206267886149	2.84799999999998e-06	PICS	PICS fine-mapped credible set based on reported top hit	ENSG00000223003	RNA5SP184	56146846	-2010
MS_IMSGC_31604244_1	MS (IMSGC, EUR)	IMD	chr5.5	5	134114136		5:134114136	5_134114136_T_A	T	A		5.07200000000019e-06	PICS	PICS fine-mapped credible set based on reported top hit	ENSG00000081059	TCF7	134114681	-545
MS_IMSGC_31604244_1	MS (IMSGC, EUR)	IMD	chr5.6	5	142159774		5:142159774	5_142159774_C_A	C	A	0.0711738647245239	8.99399999999955e-06	PICS	PICS fine-mapped credible set based on reported top hit	ENSG00000289306		142149435	10339
MS_IMSGC_31604244_1	MS (IMSGC, EUR)	IMD	chr5.7	5	159332892		5:159332892	5_159332892_A_G	A	G	-0.0841573080067234	1.03900000000005e-12	PICS	PICS fine-mapped credible set based on reported top hit	ENSG00000113302	IL12B	159330487	-2405
MS_IMSGC_31604244_1	MS (IMSGC, EUR)	IMD	chr5.8	5	177363161		5:177363161	5_177363161_A_G	A	G	0.0990305234629543	4.95999999999968e-07	PICS	PICS fine-mapped credible set based on reported top hit	ENSG00000169220	RGS14	177357924	5237
MS_IMSGC_31604244_1	MS (IMSGC, EUR)	IMD	chr6.1	6	16672529		6:16672529	6_16672529_C_T	C	T	0.0698058742439629	7.05399999999987e-05	PICS	PICS fine-mapped credible set based on reported top hit	ENSG00000124788	ATXN1	16761460	88931
MS_IMSGC_31604244_1	MS (IMSGC, EUR)	IMD	chr6.2	6	36380912		6:36380912	6_36380912_T_C	T	C	-0.122167631474208	4.22199999999998e-06	PICS	PICS fine-mapped credible set based on reported top hit	ENSG00000224666	ETV7-AS1	36386831	-5919
MS_IMSGC_31604244_1	MS (IMSGC, EUR)	IMD	chr6.3	6	90267049	single	6:90267049	6_90267049_G_A	G	A	0.143523987436042	9.00899999999965e-11	PICS	PICS fine-mapped credible set based on reported top hit	ENSG00000260271		90295507	-28458
MS_IMSGC_31604244_1	MS (IMSGC, EUR)	IMD	chr6.4	6	127958959		6:127958959	6_127958959_T_C	T	C	-0.0632564496350148	3.23599999999991e-10	PICS	PICS fine-mapped credible set based on reported top hit	ENSG00000274493	MRPS17P5	127909833	49126
MS_IMSGC_31604244_1	MS (IMSGC, EUR)	IMD	chr6.5	6	135512325	multi	6:135512325	6_135512325_T_A	T	A		1.64600000000006e-13	PICS	PICS fine-mapped credible set based on reported top hit	ENSG00000231028	AHI1-DT	135497854	14471
MS_IMSGC_31604244_1	MS (IMSGC, EUR)	IMD	chr6.6	6	137116920		6:137116920	6_137116920_G_A	G	A	0.134880482193818	2.49599999999995e-13	PICS	PICS fine-mapped credible set based on reported top hit	ENSG00000164485	IL22RA2	137173644	56724
MS_IMSGC_31604244_1	MS (IMSGC, EUR)	IMD	chr6.7	6	137638318		6:137638318	6_137638318_C_A	C	A	0.106789494181518	6.44900000000062e-12	PICS	PICS fine-mapped credible set based on reported top hit	ENSG00000230533	LINC03004	137673383	-35065
MS_IMSGC_31604244_1	MS (IMSGC, EUR)	IMD	chr6.8	6	143544084		6:143544084	6_143544084_A_G	A	G	0.114401324109973	3.08899999999998e-05	PICS	PICS fine-mapped credible set based on reported top hit	ENSG00000235740	PHACTR2-AS1	143562031	17947
MS_IMSGC_31604244_1	MS (IMSGC, EUR)	IMD	chr6.9	6	159044945	multi	6:159044945	6_159044945_T_C	T	C	0.124656691199552	9.90799999999911e-12	PICS	PICS fine-mapped credible set based on reported top hit	ENSG00000164691	TAGAP	159044991	46
MS_IMSGC_31604244_1	MS (IMSGC, EUR)	IMD	chr7.1	7	3099783		7:3099783	7_3099783_T_C	T	C	0.0972174507153593	1.99599999999987e-06	PICS	PICS fine-mapped credible set based on reported top hit	ENSG00000198286	CARD11	3043867	-55916
MS_IMSGC_31604244_1	MS (IMSGC, EUR)	IMD	chr7.2	7	27095695		7:27095695	7_27095695_C_T	C	T	-0.0768810379359577	0.000686200000000001	PICS	PICS fine-mapped credible set based on reported top hit	ENSG00000105991	HOXA1	27096000	305
MS_IMSGC_31604244_1	MS (IMSGC, EUR)	IMD	chr7.3	7	28102567		7:28102567	7_28102567_G_T	G	T	0.0673156924748669	0.00033000000000001	PICS	PICS fine-mapped credible set based on reported top hit	ENSG00000234336	JAZF1-AS1	28180322	-77755
MS_IMSGC_31604244_1	MS (IMSGC, EUR)	IMD	chr7.4	7	37342861		7:37342861	7_37342861_T_G	T	G	0.136277967332626	4.19900000000009e-07	PICS	PICS fine-mapped credible set based on reported top hit	ENSG00000155849	ELMO1	37448864	106003
MS_IMSGC_31604244_1	MS (IMSGC, EUR)	IMD	chr7.5	7	50200284		7:50200284	7_50200284_A_T	A	T		5.83999999999976e-06	PICS	PICS fine-mapped credible set based on reported top hit	ENSG00000228005		50142823	-57461
MS_IMSGC_31604244_1	MS (IMSGC, EUR)	IMD	chr7.6	7	106066016		7:106066016	7_106066016_C_A	C	A	-0.120623442323739	0.000374399999999999	PICS	PICS fine-mapped credible set based on reported top hit	ENSG00000008282	SYPL1	106112312	46296
MS_IMSGC_31604244_1	MS (IMSGC, EUR)	IMD	chr7.7	7	128933913		7:128933913	7_128933913_G_A	G	A	0.0566761308935558	0.000258499999999995	PICS	PICS fine-mapped credible set based on reported top hit	ENSG00000128604	IRF5	128937927	-4014
MS_IMSGC_31604244_1	MS (IMSGC, EUR)	IMD	chr7.8	7	139045049		7:139045049	7_139045049_A_C	A	C	-0.0556184175430123	1.65200000000006e-05	PICS	PICS fine-mapped credible set based on reported top hit	ENSG00000229677	RPL17P28	139050006	4957
MS_IMSGC_31604244_1	MS (IMSGC, EUR)	IMD	chr7.9	7	149592373	multi	7:149592373	7_149592373_G_A	G	A	-0.0781640209693543	1.20500000000006e-08	PICS	PICS fine-mapped credible set based on reported top hit	ENSG00000133624	ZNF767P	149624565	32192
MS_IMSGC_31604244_1	MS (IMSGC, EUR)	IMD	chr8.1	8	78504987		8:78504987	8_78504987_A_G	A	G	0.102475808889236	4.50700000000035e-10	PICS	PICS fine-mapped credible set based on reported top hit	ENSG00000171033	PKIA	78516340	-11353
MS_IMSGC_31604244_1	MS (IMSGC, EUR)	IMD	chr8.2	8	127163451		8:127163451	8_127163451_G_A	G	A	0.0702720529853317	2.65900000000002e-06	PICS	PICS fine-mapped credible set based on reported top hit	ENSG00000254166	CASC19	127218933	55482
MS_IMSGC_31604244_1	MS (IMSGC, EUR)	IMD	chr8.3	8	127801845		8:127801845	8_127801845_A_G	A	G	0.0971719002722735	3.5969999999998e-09	PICS	PICS fine-mapped credible set based on reported top hit	ENSG00000249859	PVT1	127794541	7304
MS_IMSGC_31604244_1	MS (IMSGC, EUR)	IMD	chr9.1	9	98105907	multi	9:98105907	9_98105907_T_C	T	C	-0.0745507312642962	4.23300000000025e-08	PICS	PICS fine-mapped credible set based on reported top hit	ENSG00000274011		98115885	-9978
MS_IMSGC_31604244_1	MS (IMSGC, EUR)	IMD	chr10.1	10	6075359		10:6075359	10_6075359_C_T	C	T	0.187474922034749	6.78200000000145e-27	PICS	PICS fine-mapped credible set based on reported top hit	ENSG00000134460	IL2RA	6062367	-12992
MS_IMSGC_31604244_1	MS (IMSGC, EUR)	IMD	chr10.2	10	8056756		10:8056756	10_8056756_T_C	T	C	0.0967311697197717	0.000449499999999997	PICS	PICS fine-mapped credible set based on reported top hit	ENSG00000107485	GATA3	8054688	2068
MS_IMSGC_31604244_1	MS (IMSGC, EUR)	IMD	chr10.3	10	31106832		10:31106832	10_31106832_G_A	G	A	0.084142783172428	3.11699999999986e-06	PICS	PICS fine-mapped credible set based on reported top hit	ENSG00000272381	LINC02664	31033321	73511
MS_IMSGC_31604244_1	MS (IMSGC, EUR)	IMD	chr10.4	10	62689789		10:62689789	10_62689789_G_T	G	T	-0.0853516670995037	0.000204399999999995	PICS	PICS fine-mapped credible set based on reported top hit	ENSG00000181915	ADO	62804720	-114931
MS_IMSGC_31604244_1	MS (IMSGC, EUR)	IMD	chr10.5	10	79299578	multi	10:79299578	10_79299578_G_T	G	T	0.0961806190439674	2.66200000000006e-11	PICS	PICS fine-mapped credible set based on reported top hit	ENSG00000108179	PPIF	79347469	-47891
MS_IMSGC_31604244_1	MS (IMSGC, EUR)	IMD	chr10.6	10	92719350		10:92719350	10_92719350_A_G	A	G	-0.0825012215117437	2.46299999999982e-10	PICS	PICS fine-mapped credible set based on reported top hit	ENSG00000152804	HHEX	92689955	29395
MS_IMSGC_31604244_1	MS (IMSGC, EUR)	IMD	chr11.1	11	321138		11:321138	11_321138_C_T	C	T	0.0762332763795887	1.563e-08	PICS	PICS fine-mapped credible set based on reported top hit	ENSG00000142089	IFITM3	320860	-278
MS_IMSGC_31604244_1	MS (IMSGC, EUR)	IMD	chr11.2	11	14381384		11:14381384	11_14381384_C_G	C	G		8.01999999999986e-08	PICS	PICS fine-mapped credible set based on reported top hit	ENSG00000133818	RRAS2	14359183	-22201
MS_IMSGC_31604244_1	MS (IMSGC, EUR)	IMD	chr11.3	11	47338861		11:47338861	11_47338861_T_C	T	C	0.0867568862762817	5.23600000000008e-07	PICS	PICS fine-mapped credible set based on reported top hit	ENSG00000134571	MYBPC3	47352702	13841
MS_IMSGC_31604244_1	MS (IMSGC, EUR)	IMD	chr11.4	11	61026179	multi	11:61026179	11_61026179_C_G	C	G		4.24699999999978e-15	PICS	PICS fine-mapped credible set based on reported top hit	ENSG00000256733	LINC02954	61055392	-29213
MS_IMSGC_31604244_1	MS (IMSGC, EUR)	IMD	chr11.5	11	64327706		11:64327706	11_64327706_T_C	T	C	0.0658813691135128	2.34000000000007e-05	PICS	PICS fine-mapped credible set based on reported top hit	ENSG00000126432	PRDX5	64318121	9585
MS_IMSGC_31604244_1	MS (IMSGC, EUR)	IMD	chr11.6	11	65937961		11:65937961	11_65937961_C_T	C	T	0.0666741453179926	9.40699999999954e-08	PICS	PICS fine-mapped credible set based on reported top hit	ENSG00000175513	TSGA10IP	65945480	-7519
MS_IMSGC_31604244_1	MS (IMSGC, EUR)	IMD	chr11.7	11	95578258		11:95578258	11_95578258_T_C	T	C	0.0838164703731104	2.09399999999994e-05	PICS	PICS fine-mapped credible set based on reported top hit	ENSG00000285842		95571040	7218
MS_IMSGC_31604244_1	MS (IMSGC, EUR)	IMD	chr11.8	11	118877104		11:118877104	11_118877104_A_G	A	G	-0.104360015324243	5.87800000000046e-07	PICS	PICS fine-mapped credible set based on reported top hit	ENSG00000160683	CXCR5	118883892	-6788
MS_IMSGC_31604244_1	MS (IMSGC, EUR)	IMD	chr11.9	11	122647817		11:122647817	11_122647817_A_G	A	G	0.0795845411928406	8.6690000000001e-06	PICS	PICS fine-mapped credible set based on reported top hit	ENSG00000154127	UBASH3B	122655722	-7905
MS_IMSGC_31604244_1	MS (IMSGC, EUR)	IMD	chr11.10	11	128551280		11:128551280	11_128551280_G_A	G	A	-0.0654990284526945	5.37199999999978e-05	PICS	PICS fine-mapped credible set based on reported top hit	ENSG00000134954	ETS1	128587558	36278
MS_IMSGC_31604244_1	MS (IMSGC, EUR)	IMD	chr12.1	12	6330843	single	12:6330843	12_6330843_T_C	T	C	0.139262078333508	1.01700000000015e-13	PICS	PICS fine-mapped credible set based on reported top hit	ENSG00000067182	TNFRSF1A	6342076	11233
MS_IMSGC_31604244_1	MS (IMSGC, EUR)	IMD	chr12.2	12	9713753	multi	12:9713753	12_9713753_C_T	C	T	0.09486026042396	3.96200000000046e-10	PICS	PICS fine-mapped credible set based on reported top hit	ENSG00000256582	LINC02390	9704077	9676
MS_IMSGC_31604244_1	MS (IMSGC, EUR)	IMD	chr12.3	12	57713053	multi	12:57713053	12_57713053_A_G	A	G	0.116893751471499	1.34900000000003e-11	PICS	PICS fine-mapped credible set based on reported top hit	ENSG00000257342		57721510	8457
MS_IMSGC_31604244_1	MS (IMSGC, EUR)	IMD	chr12.4	12	111446804		12:111446804	12_111446804_T_C	T	C	-0.0623173060648616	3.44600000000006e-05	PICS	PICS fine-mapped credible set based on reported top hit	ENSG00000111252	SH2B3	111405923	40881
MS_IMSGC_31604244_1	MS (IMSGC, EUR)	IMD	chr12.5	12	123119506	single	12:123119506	12_123119506_C_T	C	T	0.0818610534803201	7.80399999999955e-09	PICS	PICS fine-mapped credible set based on reported top hit	ENSG00000090975	PITPNM2	123151090	31584
MS_IMSGC_31604244_1	MS (IMSGC, EUR)	IMD	chr13.1	13	50237084		13:50237084	13_50237084_T_C	T	C	-0.205061043763444	4.15599999999987e-10	PICS	PICS fine-mapped credible set based on reported top hit	ENSG00000274270		50125816	111268
MS_IMSGC_31604244_1	MS (IMSGC, EUR)	IMD	chr14.1	14	51839373		14:51839373	14_51839373_A_C	A	C	0.0908002982864944	3.02199999999993e-06	PICS	PICS fine-mapped credible set based on reported top hit	ENSG00000186469	GNG2	51860612	-21239
MS_IMSGC_31604244_1	MS (IMSGC, EUR)	IMD	chr14.2	14	68786647	single	14:68786647	14_68786647_A_T	A	T		1.82800000000018e-10	PICS	PICS fine-mapped credible set based on reported top hit	ENSG00000185650	ZFP36L1	68793067	6420
MS_IMSGC_31604244_1	MS (IMSGC, EUR)	IMD	chr14.3	14	75547955		14:75547955	14_75547955_T_C	T	C	-0.0799196231758734	3.16499999999989e-08	PICS	PICS fine-mapped credible set based on reported top hit	ENSG00000156127	BATF	75522469	25486
MS_IMSGC_31604244_1	MS (IMSGC, EUR)	IMD	chr14.4	14	102799507	single	14:102799507	14_102799507_A_G	A	G	-0.0901435831729654	4.29400000000024e-09	PICS	PICS fine-mapped credible set based on reported top hit	ENSG00000131323	TRAF3	102777449	22058
MS_IMSGC_31604244_1	MS (IMSGC, EUR)	IMD	chr15.1	15	78955140		15:78955140	15_78955140_C_T	C	T	-0.100749903100143	2.06800000000006e-06	PICS	PICS fine-mapped credible set based on reported top hit	ENSG00000103811	CTSH	78945046	-10094
MS_IMSGC_31604244_1	MS (IMSGC, EUR)	IMD	chr15.2	15	90344352		15:90344352	15_90344352_A_C	A	C	0.0858847175471693	2.77799999999978e-08	PICS	PICS fine-mapped credible set based on reported top hit	ENSG00000196391	ZNF774	90352284	-7932
MS_IMSGC_31604244_1	MS (IMSGC, EUR)	IMD	chr16.1	16	1017832		16:1017832	16_1017832_G_T	G	T	0.0962906081182849	4.71499999999973e-08	PICS	PICS fine-mapped credible set based on reported top hit	ENSG00000260496		997973	-19859
MS_IMSGC_31604244_1	MS (IMSGC, EUR)	IMD	chr16.2	16	11319069		16:11319069	16_11319069_C_A	C	A	-0.136539364138827	3.96399999999995e-09	PICS	PICS fine-mapped credible set based on reported top hit	ENSG00000263080		11345280	26211
MS_IMSGC_31604244_1	MS (IMSGC, EUR)	IMD	chr16.3	16	30091839	multi	16:30091839	16_30091839_C_A	C	A	-0.0901435831729654	3.24599999999999e-08	PICS	PICS fine-mapped credible set based on reported top hit	ENSG00000149922	TBX6	30091924	85
MS_IMSGC_31604244_1	MS (IMSGC, EUR)	IMD	chr16.4	16	57043182		16:57043182	16_57043182_C_T	C	T	0.0841573080067234	8.40999999999976e-07	PICS	PICS fine-mapped credible set based on reported top hit	ENSG00000260145		57058497	15315
MS_IMSGC_31604244_1	MS (IMSGC, EUR)	IMD	chr16.5	16	79077400		16:79077400	16_79077400_T_C	T	C	0.1016536537265	3.07299999999979e-08	PICS	PICS fine-mapped credible set based on reported top hit	ENSG00000260479		79090049	-12649
MS_IMSGC_31604244_1	MS (IMSGC, EUR)	IMD	chr16.6	16	79618823		16:79618823	16_79618823_C_T	C	T	-0.0777453631048527	1.79699999999993e-07	PICS	PICS fine-mapped credible set based on reported top hit	ENSG00000275040		79611085	7738
MS_IMSGC_31604244_1	MS (IMSGC, EUR)	IMD	chr16.7	16	85987899		16:85987899	16_85987899_G_A	G	A	-0.123544186091455	1.9380000000001e-09	PICS	PICS fine-mapped credible set based on reported top hit	ENSG00000285040		85985386	-2513
MS_IMSGC_31604244_1	MS (IMSGC, EUR)	IMD	chr17.1	17	36486677		17:36486677	17_36486677_G_A	G	A	-0.0876296691409708	1.62300000000012e-07	PICS	PICS fine-mapped credible set based on reported top hit	ENSG00000273611	ZNHIT3	36486681	-4
MS_IMSGC_31604244_1	MS (IMSGC, EUR)	IMD	chr17.2	17	39813896		17:39813896	17_39813896_A_G	A	G	0.0780696856219223	1.15600000000003e-05	PICS	PICS fine-mapped credible set based on reported top hit	ENSG00000264663	KRT8P34	39836080	22184
MS_IMSGC_31604244_1	MS (IMSGC, EUR)	IMD	chr17.3	17	42377817		17:42377817	17_42377817_A_G	A	G	-0.108030747413705	1.02000000000016e-13	PICS	PICS fine-mapped credible set based on reported top hit	ENSG00000168610	STAT3	42388442	10625
MS_IMSGC_31604244_1	MS (IMSGC, EUR)	IMD	chr17.4	17	45330304	single	17:45330304	17_45330304_G_A	G	A	0.0598713970373904	1.77899999999994e-08	PICS	PICS fine-mapped credible set based on reported top hit	ENSG00000006062	MAP3K14	45317020	-13284
MS_IMSGC_31604244_1	MS (IMSGC, EUR)	IMD	chr17.5	17	47624914		17:47624914	17_47624914_T_C	T	C	0.10201492540673	4.33499999999963e-11	PICS	PICS fine-mapped credible set based on reported top hit	ENSG00000263766	KPNB1-DT	47649397	24483
MS_IMSGC_31604244_1	MS (IMSGC, EUR)	IMD	chr17.6	17	59781849		17:59781849	17_59781849_G_A	G	A	-0.11001964503855	3.28900000000009e-10	PICS	PICS fine-mapped credible set based on reported top hit	ENSG00000284190	MIR21	59841266	-59417
MS_IMSGC_31604244_1	MS (IMSGC, EUR)	IMD	chr18.1	18	58680812		18:58680812	18_58680812_A_G	A	G	-0.0855578711616465	1.53899999999992e-08	PICS	PICS fine-mapped credible set based on reported top hit	ENSG00000267226	MALT1-AS1	58671877	-8935
MS_IMSGC_31604244_1	MS (IMSGC, EUR)	IMD	chr19.1	19	4466469		19:4466469	19_4466469_G_A	G	A	0.0699933974605346	8.9820000000005e-06	PICS	PICS fine-mapped credible set based on reported top hit	ENSG00000267011		4471279	4810
MS_IMSGC_31604244_1	MS (IMSGC, EUR)	IMD	chr19.2	19	6668961	single	19:6668961	19_6668961_C_T	C	T	-0.143753963644696	8.37400000000095e-13	PICS	PICS fine-mapped credible set based on reported top hit	ENSG00000125735	TNFSF14	6670160	1199
MS_IMSGC_31604244_1	MS (IMSGC, EUR)	IMD	chr19.3	19	10481468		19:10481468	19_10481468_T_C	T	C	-0.110736041594666	3.79000000000005e-11	PICS	PICS fine-mapped credible set based on reported top hit	ENSG00000267197		10491000	9532
MS_IMSGC_31604244_1	MS (IMSGC, EUR)	IMD	chr19.4	19	11063252		19:11063252	19_11063252_C_T	C	T	-0.056474846927979	9.17499999999955e-07	PICS	PICS fine-mapped credible set based on reported top hit	ENSG00000130164	LDLR	11089463	-26211
MS_IMSGC_31604244_1	MS (IMSGC, EUR)	IMD	chr19.5	19	16448610		19:16448610	19_16448610_A_G	A	G	0.102556588325092	2.54099999999989e-07	PICS	PICS fine-mapped credible set based on reported top hit	ENSG00000267703		16440946	7664
MS_IMSGC_31604244_1	MS (IMSGC, EUR)	IMD	chr19.6	19	18191169	single	19:18191169	19_18191169_C_G	C	G		4.84100000000001e-13	PICS	PICS fine-mapped credible set based on reported top hit	ENSG00000254858	MPV17L2	18193218	-2049
MS_IMSGC_31604244_1	MS (IMSGC, EUR)	IMD	chr19.7	19	44640642		19:44640642	19_44640642_A_C	A	C	0.0749390909644938	1.83900000000004e-06	PICS	PICS fine-mapped credible set based on reported top hit	ENSG00000073008	PVR	44643910	-3268
MS_IMSGC_31604244_1	MS (IMSGC, EUR)	IMD	chr19.8	19	47135282		19:47135282	19_47135282_A_T	A	T		4.074e-09	PICS	PICS fine-mapped credible set based on reported top hit	ENSG00000142230	SAE1	47130835	4447
MS_IMSGC_31604244_1	MS (IMSGC, EUR)	IMD	chr19.9	19	49333989	multi	19:49333989	19_49333989_C_T	C	T	0.0928830549000532	3.47899999999989e-11	PICS	PICS fine-mapped credible set based on reported top hit	ENSG00000104894	CD37	49335406	-1417
MS_IMSGC_31604244_1	MS (IMSGC, EUR)	IMD	chr20.1	20	41339548		20:41339548	20_41339548_G_A	G	A	0.0783940879080118	0.000890800000000021	PICS	PICS fine-mapped credible set based on reported top hit	ENSG00000132793	LPIN3	41340821	-1273
MS_IMSGC_31604244_1	MS (IMSGC, EUR)	IMD	chr20.2	20	43950411		20:43950411	20_43950411_T_C	T	C	0.0716692866903597	0.000254100000000009	PICS	PICS fine-mapped credible set based on reported top hit	ENSG00000124191	TOX2	43914852	35559
MS_IMSGC_31604244_1	MS (IMSGC, EUR)	IMD	chr20.3	20	46105671	single	20:46105671	20_46105671_C_T	C	T	-0.0948555310126788	2.84499999999966e-13	PICS	PICS fine-mapped credible set based on reported top hit	ENSG00000213820	RPL13P2	46099518	6153
MS_IMSGC_31604244_1	MS (IMSGC, EUR)	IMD	chr20.4	20	54173204		20:54173204	20_54173204_C_G	C	G		7.80699999999916e-11	PICS	PICS fine-mapped credible set based on reported top hit	ENSG00000019186	CYP24A1	54173986	782
MS_IMSGC_31604244_1	MS (IMSGC, EUR)	IMD	chr20.5	20	63743088		20:63743088	20_63743088_T_C	T	C	0.139066048122997	1.29699999999998e-07	PICS	PICS fine-mapped credible set based on reported top hit	ENSG00000229299	ZBTB46-AS2	63744689	-1601
MS_IMSGC_31604244_1	MS (IMSGC, EUR)	IMD	chr21.1	21	33415005		21:33415005	21_33415005_A_G	A	G	0.0788111804242899	0.000480499999999998	PICS	PICS fine-mapped credible set based on reported top hit	ENSG00000159128	IFNGR2	33403413	11592
MS_IMSGC_31604244_1	MS (IMSGC, EUR)	IMD	chr21.2	21	38492803		21:38492803	21_38492803_A_G	A	G	-0.100925927389961	2.70499999999999e-05	PICS	PICS fine-mapped credible set based on reported top hit	ENSG00000289404		38498268	5465
MS_IMSGC_31604244_1	MS (IMSGC, EUR)	IMD	chr22.1	22	21851064	single	22:21851064	22_21851064_C_T	C	T	0.0855352881062627	4.57400000000001e-12	PICS	PICS fine-mapped credible set based on reported top hit	ENSG00000100030	MAPK1	21867645	16581
MS_IMSGC_31604244_1	MS (IMSGC, EUR)	IMD	chr22.2	22	31226553		22:31226553	22_31226553_T_A	T	A		1.81999999999994e-05	PICS	PICS fine-mapped credible set based on reported top hit	ENSG00000202019		31230172	3619
MS_IMSGC_31604244_1	MS (IMSGC, EUR)	IMD	chr22.3	22	36862944		22:36862944	22_36862944_C_T	C	T	-0.0676586484738148	6.61799999999998e-06	PICS	PICS fine-mapped credible set based on reported top hit	ENSG00000100365	NCF4	36861006	1938
MS_IMSGC_31604244_1	MS (IMSGC, EUR)	IMD	chr22.4	22	39895803		22:39895803	22_39895803_T_C	T	C	-0.0552454742259785	0.000220600000000006	PICS	PICS fine-mapped credible set based on reported top hit	ENSG00000176177	ENTHD1	39893760	-2043
MS_IMSGC_31604244_1	MS (IMSGC, EUR)	IMD	chr22.5	22	50532837	multi	22:50532837	22_50532837_T_C	T	C	-0.109591621890093	2.84800000000038e-10	PICS	PICS fine-mapped credible set based on reported top hit	ENSG00000177989	CIMAP1B	50532498	-339
POLLIN_Sakaue_doi1011012020102320213652_1	POLLIN (Sakaue, EAS)	IMD	chr2.1	2	70832632		2:70832632	2_70832632_C_T	C	T	0.0145246947001176	7.50899055808137e-09	SuSiE-inf	SuSiE fine-mapped credible set with out-of-sample LD	ENSG00000116031	CD207	70835816	3184
RA_Ishigaki_36333501_1	RA (Ishigaki, EAS)	IMD	chr1.1	1	2787906	single	1:2787906	1_2787906_T_C	T	C	-1.14634353747028	3.75906421727966e-06	SuSiE-inf	SuSiE fine-mapped credible set with out-of-sample LD	ENSG00000215912	TTC34	2801693	13787
RA_Ishigaki_36333501_1	RA (Ishigaki, EAS)	IMD	chr1.2	1	17348042	single	1:17348042	1_17348042_C_A	C	A	-0.0251331719088306	1.0787159684891e-26	SuSiE-inf	SuSiE fine-mapped credible set with out-of-sample LD	ENSG00000276747	PADI6	17372196	-24154
RA_Ishigaki_36333501_1	RA (Ishigaki, EAS)	IMD	chr1.3	1	37908317		1:37908317	1_37908317_C_T	C	T	0.106	8.36816903774929e-09	PICS	PICS fine-mapped credible set extracted from summary statistics	ENSG00000252448		37884237	24080
RA_Ishigaki_36333501_1	RA (Ishigaki, EAS)	IMD	chr2.1	2	73990729		2:73990729	2_73990729_A_G	A	G	-0.0126663127487303	8.8103094995342e-09	SuSiE-inf	SuSiE fine-mapped credible set with out-of-sample LD	ENSG00000235499		73985132	5597
RA_Ishigaki_36333501_1	RA (Ishigaki, EAS)	IMD	chr2.2	2	100173445	single	2:100173445	2_100173445_T_C	T	C	-0.0130224264589439	4.88074718850419e-10	SuSiE-inf	SuSiE fine-mapped credible set with out-of-sample LD	ENSG00000144218	AFF3	100142590	-30855
RA_Ishigaki_36333501_1	RA (Ishigaki, EAS)	IMD	chr2.3	2	191089272		2:191089272	2_191089272_A_C	A	C	0.0307835397721859	7.08536003152537e-13	SuSiE-inf	SuSiE fine-mapped credible set with out-of-sample LD	ENSG00000288064		191045458	43814
RA_Ishigaki_36333501_1	RA (Ishigaki, EAS)	IMD	chr2.4	2	203779276		2:203779276	2_203779276_G_A	G	A	0.0260927692142134	7.38975520308613e-09	SuSiE-inf	SuSiE fine-mapped credible set with out-of-sample LD	ENSG00000224791	KRT18P39	203765593	-13683
RA_Ishigaki_36333501_1	RA (Ishigaki, EAS)	IMD	chr2.5	2	203829742		2:203829742	2_203829742_A_G	A	G	0.0216451735799137	4.11305913972523e-09	SuSiE-inf	SuSiE fine-mapped credible set with out-of-sample LD	ENSG00000163599	CTLA4	203867771	-38029
RA_Ishigaki_36333501_1	RA (Ishigaki, EAS)	IMD	chr4.1	4	108140462		4:108140462	4_108140462_G_C	G	C	-0.1736	4.42583369736278e-14	PICS	PICS fine-mapped credible set extracted from summary statistics	ENSG00000138795	LEF1	108168932	28470
RA_Ishigaki_36333501_1	RA (Ishigaki, EAS)	IMD	chr5.1	5	56148856	multi	5:56148856	5_56148856_G_A	G	A	-0.0166936047090274	2.61609713417871e-12	SuSiE-inf	SuSiE fine-mapped credible set with out-of-sample LD	ENSG00000223003	RNA5SP184	56146846	-2010
RA_Ishigaki_36333501_1	RA (Ishigaki, EAS)	IMD	chr6.1	6	14111156	single	6:14111156	6_14111156_C_G	C	G	-0.0889422260836743	4.76425937194525e-09	SuSiE-inf	SuSiE fine-mapped credible set with out-of-sample LD	ENSG00000112149	CD83	14117772	-6616
RA_Ishigaki_36333501_1	RA (Ishigaki, EAS)	IMD	chr6.3	6	33899092		6:33899092	6_33899092_G_C	G	C	0.5163	2.39984152541313e-15	PICS	PICS fine-mapped credible set extracted from summary statistics	ENSG00000096395	MLN	33804003	-95089
RA_Ishigaki_36333501_1	RA (Ishigaki, EAS)	IMD	chr6.4	6	34994133		6:34994133	6_34994133_A_G	A	G	0.461	6.68141773157543e-09	PICS	PICS fine-mapped credible set extracted from summary statistics	ENSG00000286550		35058015	63882
RA_Ishigaki_36333501_1	RA (Ishigaki, EAS)	IMD	chr6.7	6	44281427		6:44281427	6_44281427_C_T	C	T	-0.283265490885266	1.04772247661074e-18	SuSiE-inf	SuSiE fine-mapped credible set with out-of-sample LD	ENSG00000272442		44273194	8233
RA_Ishigaki_36333501_1	RA (Ishigaki, EAS)	IMD	chr6.10	6	137844553		6:137844553	6_137844553_T_C	T	C	0.0639998821740387	7.5348625075396e-09	SuSiE-inf	SuSiE fine-mapped credible set with out-of-sample LD	ENSG00000118503	TNFAIP3	137867259	-22706
RA_Ishigaki_36333501_1	RA (Ishigaki, EAS)	IMD	chr6.12	6	137912907		6:137912907	6_137912907_G_A	G	A	-0.0818544976541996	4.1949597955285e-07	SuSiE-inf	SuSiE fine-mapped credible set with out-of-sample LD	ENSG00000287393		137903608	-9299
RA_Ishigaki_36333501_1	RA (Ishigaki, EAS)	IMD	chr6.14	6	167126317	multi	6:167126317	6_167126317_C_T	C	T	-0.0326609215238662	1.42667604277199e-32	SuSiE-inf	SuSiE fine-mapped credible set with out-of-sample LD	ENSG00000112486	CCR6	167123096	3221
RA_Ishigaki_36333501_1	RA (Ishigaki, EAS)	IMD	chr7.1	7	100161582	multi	7:100161582	7_100161582_C_T	C	T	-0.0188270220755283	1.88989681703488e-11	SuSiE-inf	SuSiE fine-mapped credible set with out-of-sample LD	ENSG00000146826	TRAPPC14	100158723	-2859
RA_Ishigaki_36333501_1	RA (Ishigaki, EAS)	IMD	chr7.3	7	128936032	single	7:128936032	7_128936032_T_C	T	C	0.103925560290364	6.17787090946873e-12	SuSiE-inf	SuSiE fine-mapped credible set with out-of-sample LD	ENSG00000128604	IRF5	128937927	-1895
RA_Ishigaki_36333501_1	RA (Ishigaki, EAS)	IMD	chr8.1	8	11495032	multi	8:11495032	8_11495032_T_C	T	C	0.0177705853950449	1.09875085716127e-14	SuSiE-inf	SuSiE fine-mapped credible set with out-of-sample LD	ENSG00000136573	BLK	11494387	645
RA_Ishigaki_36333501_1	RA (Ishigaki, EAS)	IMD	chr10.2	10	6469424		10:6469424	10_6469424_G_A	G	A	0.0126491837184078	1.46631186600928e-10	SuSiE-inf	SuSiE fine-mapped credible set with out-of-sample LD	ENSG00000288915		6492439	-23015
RA_Ishigaki_36333501_1	RA (Ishigaki, EAS)	IMD	chr10.3	10	48817351		10:48817351	10_48817351_G_A	G	A	-0.0187082979350003	1.48625364972356e-10	SuSiE-inf	SuSiE fine-mapped credible set with out-of-sample LD	ENSG00000228403		48878022	-60671
RA_Ishigaki_36333501_1	RA (Ishigaki, EAS)	IMD	chr10.4	10	62020112		10:62020112	10_62020112_C_T	C	T	0.0205528054034971	2.55962508777169e-12	SuSiE-inf	SuSiE fine-mapped credible set with out-of-sample LD	ENSG00000150347	ARID5B	61901699	118413
RA_Ishigaki_36333501_1	RA (Ishigaki, EAS)	IMD	chr10.5	10	62029155		10:62029155	10_62029155_T_C	T	C	0.0140238197310841	5.34108835293118e-07	SuSiE-inf	SuSiE fine-mapped credible set with out-of-sample LD	ENSG00000150347	ARID5B	61901699	127456
RA_Ishigaki_36333501_1	RA (Ishigaki, EAS)	IMD	chr10.6	10	62167213		10:62167213	10_62167213_G_A	G	A	0.0258222189701069	6.85437460468432e-11	SuSiE-inf	SuSiE fine-mapped credible set with out-of-sample LD	ENSG00000182010	RTKN2	62268844	101631
RA_Ishigaki_36333501_1	RA (Ishigaki, EAS)	IMD	chr10.7	10	62263407		10:62263407	10_62263407_A_G	A	G	-0.0209695773228697	6.59260827233774e-11	SuSiE-inf	SuSiE fine-mapped credible set with out-of-sample LD	ENSG00000182010	RTKN2	62268844	5437
RA_Ishigaki_36333501_1	RA (Ishigaki, EAS)	IMD	chr10.8	10	62307681		10:62307681	10_62307681_C_T	C	T	0.0433906244773281	9.99345085210605e-13	SuSiE-inf	SuSiE fine-mapped credible set with out-of-sample LD	ENSG00000234756	LINC02621	62289521	18160
RA_Ishigaki_36333501_1	RA (Ishigaki, EAS)	IMD	chr11.1	11	72692550	multi	11:72692550	11_72692550_T_C	T	C	-0.036329512731411	2.13019840433007e-10	SuSiE-inf	SuSiE fine-mapped credible set with out-of-sample LD	ENSG00000286555		72689650	2900
RA_Ishigaki_36333501_1	RA (Ishigaki, EAS)	IMD	chr14.1	14	104936081	single	14:104936081	14_104936081_C_T	C	T	-0.0429812067357854	3.18850035109046e-18	SuSiE-inf	SuSiE fine-mapped credible set with out-of-sample LD	ENSG00000166428	PLD4	104924879	11202
RA_Ishigaki_36333501_1	RA (Ishigaki, EAS)	IMD	chr15.1	15	38546063	single	15:38546063	15_38546063_T_C	T	C	0.0143866483513504	1.13790395110346e-09	SuSiE-inf	SuSiE fine-mapped credible set with out-of-sample LD	ENSG00000172575	RASGRP1	38564814	18751
RA_Ishigaki_36333501_1	RA (Ishigaki, EAS)	IMD	chr16.1	16	85977427		16:85977427	16_85977427_C_T	C	T	0.013175105413922	2.28023698711311e-09	SuSiE-inf	SuSiE fine-mapped credible set with out-of-sample LD	ENSG00000269667		85981684	-4257
RA_Ishigaki_36333501_1	RA (Ishigaki, EAS)	IMD	chr18.1	18	12819042		18:12819042	18_12819042_C_T	C	T	-0.0107230360570441	2.45580834815719e-06	SuSiE-inf	SuSiE fine-mapped credible set with out-of-sample LD	ENSG00000260302	LINC01882	12776140	-42902
RA_Ishigaki_36333501_1	RA (Ishigaki, EAS)	IMD	chr18.2	18	12850212		18:12850212	18_12850212_T_C	T	C	-0.0121824677071175	1.70320054075294e-10	SuSiE-inf	SuSiE fine-mapped credible set with out-of-sample LD	ENSG00000175354	PTPN2	12884237	34025
RA_Ishigaki_36333501_1	RA (Ishigaki, EAS)	IMD	chr19.1	19	10359243		19:10359243	19_10359243_G_A	G	A	-0.0134875553616812	3.46090047795672e-09	SuSiE-inf	SuSiE fine-mapped credible set with out-of-sample LD	ENSG00000076662	ICAM3	10339624	-19619
RA_Ishigaki_36333501_1	RA (Ishigaki, EAS)	IMD	chr20.1	20	46118343	single	20:46118343	20_46118343_T_C	T	C	0.0170220939613471	9.5785525246784e-10	SuSiE-inf	SuSiE fine-mapped credible set with out-of-sample LD	ENSG00000101017	CD40	46118314	29
RA_Ishigaki_36333501_1	RA (Ishigaki, EAS)	IMD	chr21.2	21	44289258		21:44289258	21_44289258_T_C	T	C	0.0191908144334778	3.51007435992207e-13	SuSiE-inf	SuSiE fine-mapped credible set with out-of-sample LD	ENSG00000160224	AIRE	44285876	3382
RA_Ishigaki_36333501_1	RA (Ishigaki, EAS)	IMD	chr22.3	22	39351666	single	22:39351666	22_39351666_T_A	T	A	0.030403368404896	1.75637090285134e-13	SuSiE-inf	SuSiE fine-mapped credible set with out-of-sample LD	ENSG00000100321	SYNGR1	39349991	1675
RA_Ishigaki_36333501_2	RA (Ishigaki, EUR)	IMD	chr1.1	1	2592267	single	1:2592267	1_2592267_C_T	C	T	-0.0912	2.79598080303846e-11	PICS	PICS fine-mapped credible set extracted from summary statistics	ENSG00000157870	PRXL2B	2586777	5490
RA_Ishigaki_36333501_2	RA (Ishigaki, EUR)	IMD	chr1.2	1	17347907	single	1:17347907	1_17347907_C_T	C	T	-0.0856	1.68003752906823e-10	PICS	PICS fine-mapped credible set extracted from summary statistics	ENSG00000276747	PADI6	17372196	-24289
RA_Ishigaki_36333501_2	RA (Ishigaki, EUR)	IMD	chr1.3	1	38170020		1:38170020	1_38170020_C_T	C	T	-0.0196875684149792	2.20404214918656e-10	SuSiE-inf	SuSiE fine-mapped credible set with out-of-sample LD	ENSG00000224592	MIR3659HG	38047314	122706
RA_Ishigaki_36333501_2	RA (Ishigaki, EUR)	IMD	chr1.4	1	67336688	single	1:67336688	1_67336688_A_C	A	C	-0.0159476161340855	7.04817274716788e-09	SuSiE-inf	SuSiE fine-mapped credible set with out-of-sample LD	ENSG00000081985	IL12RB2	67307873	28815
RA_Ishigaki_36333501_2	RA (Ishigaki, EUR)	IMD	chr1.5	1	113584968		1:113584968	1_113584968_T_A	T	A	-0.0498387008436022	2.22662860637238e-42	SuSiE-inf	SuSiE fine-mapped credible set with out-of-sample LD	ENSG00000232450		113699631	114663
RA_Ishigaki_36333501_2	RA (Ishigaki, EUR)	IMD	chr1.6	1	113761186		1:113761186	1_113761186_C_A	C	A	0.0820491195605561	2.93004370329959e-168	SuSiE-inf	SuSiE fine-mapped credible set with out-of-sample LD	ENSG00000116793	PHTF1	113759486	-1700
RA_Ishigaki_36333501_2	RA (Ishigaki, EUR)	IMD	chr1.7	1	113939340		1:113939340	1_113939340_T_G	T	G	0.0629241366433151	5.0207938047226e-17	SuSiE-inf	SuSiE fine-mapped credible set with out-of-sample LD	ENSG00000163349	HIPK1	113929324	10016
RA_Ishigaki_36333501_2	RA (Ishigaki, EUR)	IMD	chr1.8	1	116738074		1:116738074	1_116738074_C_T	C	T	-0.0214744876572136	4.29396186919096e-12	SuSiE-inf	SuSiE fine-mapped credible set with out-of-sample LD	ENSG00000116824	CD2	116754430	-16356
RA_Ishigaki_36333501_2	RA (Ishigaki, EUR)	IMD	chr1.9	1	161510859		1:161510859	1_161510859_A_G	A	G	0.0173726990507752	3.92842014414004e-09	SuSiE-inf	SuSiE fine-mapped credible set with out-of-sample LD	ENSG00000273112		161513176	-2317
RA_Ishigaki_36333501_2	RA (Ishigaki, EUR)	IMD	chr1.10	1	235635034		1:235635034	1_235635034_A_C	A	C	-0.0183976156904762	2.93319192785824e-09	SuSiE-inf	SuSiE fine-mapped credible set with out-of-sample LD	ENSG00000168243	GNG4	235649784	14750
RA_Ishigaki_36333501_2	RA (Ishigaki, EUR)	IMD	chr2.1	2	60897715	single	2:60897715	2_60897715_T_C	T	C	0.0255206826936266	9.66752442133684e-16	SuSiE-inf	SuSiE fine-mapped credible set with out-of-sample LD	ENSG00000201076	RNU4-51P	60911303	-13588
RA_Ishigaki_36333501_2	RA (Ishigaki, EUR)	IMD	chr2.2	2	65387228		2:65387228	2_65387228_T_A	T	A	-0.0219663212544094	6.97848226742752e-13	SuSiE-inf	SuSiE fine-mapped credible set with out-of-sample LD	ENSG00000232693		65380685	-6543
RA_Ishigaki_36333501_2	RA (Ishigaki, EUR)	IMD	chr2.3	2	100240555	single	2:100240555	2_100240555_G_A	G	A	-0.022587275399979	9.05005892311577e-15	SuSiE-inf	SuSiE fine-mapped credible set with out-of-sample LD	ENSG00000170500	LONRF2	100322501	81946
RA_Ishigaki_36333501_2	RA (Ishigaki, EUR)	IMD	chr2.4	2	190696286		2:190696286	2_190696286_G_A	G	A	-0.0166853538594063	2.59481081508857e-06	SuSiE-inf	SuSiE fine-mapped credible set with out-of-sample LD	ENSG00000138386	NAB1	190649083	47203
RA_Ishigaki_36333501_2	RA (Ishigaki, EUR)	IMD	chr2.5	2	191093855		2:191093855	2_191093855_C_T	C	T	0.0271432175810409	1.33655678142303e-16	SuSiE-inf	SuSiE fine-mapped credible set with out-of-sample LD	ENSG00000288064		191045458	48397
RA_Ishigaki_36333501_2	RA (Ishigaki, EUR)	IMD	chr2.7	2	203878686	single	2:203878686	2_203878686_G_A	G	A	-0.0315277474337115	8.83881052736172e-20	SuSiE-inf	SuSiE fine-mapped credible set with out-of-sample LD	ENSG00000163599	CTLA4	203867771	10915
RA_Ishigaki_36333501_2	RA (Ishigaki, EUR)	IMD	chr3.1	3	16969726		3:16969726	3_16969726_G_A	G	A	0.268066552677154	7.25036384837963e-11	SuSiE-inf	SuSiE fine-mapped credible set with out-of-sample LD	ENSG00000154822	PLCL2	16884955	84771
RA_Ishigaki_36333501_2	RA (Ishigaki, EUR)	IMD	chr3.2	3	27737871		3:27737871	3_27737871_A_G	A	G	0.0191443753415552	1.1129450368269e-09	SuSiE-inf	SuSiE fine-mapped credible set with out-of-sample LD	ENSG00000163508	EOMES	27722323	-15548
RA_Ishigaki_36333501_2	RA (Ishigaki, EUR)	IMD	chr3.3	3	136598664		3:136598664	3_136598664_G_C	G	C	0.0184695139291078	2.11199715091255e-09	SuSiE-inf	SuSiE fine-mapped credible set with out-of-sample LD	ENSG00000240695	DNAJC8P2	136737229	138565
RA_Ishigaki_36333501_2	RA (Ishigaki, EUR)	IMD	chr4.1	4	26097188		4:26097188	4_26097188_G_A	G	A	0.0304602386746868	4.27810070518575e-22	SuSiE-inf	SuSiE fine-mapped credible set with out-of-sample LD	ENSG00000283314	LINC02357	26064298	32890
RA_Ishigaki_36333501_2	RA (Ishigaki, EUR)	IMD	chr4.2	4	48218822		4:48218822	4_48218822_G_A	G	A	0.0176462476752174	3.62836060677524e-10	SuSiE-inf	SuSiE fine-mapped credible set with out-of-sample LD	ENSG00000135605	TEC	48269838	51016
RA_Ishigaki_36333501_2	RA (Ishigaki, EUR)	IMD	chr5.1	5	56148856	multi	5:56148856	5_56148856_G_A	G	A	-0.036898532634577	3.55296422415536e-33	SuSiE-inf	SuSiE fine-mapped credible set with out-of-sample LD	ENSG00000223003	RNA5SP184	56146846	-2010
RA_Ishigaki_36333501_2	RA (Ishigaki, EUR)	IMD	chr5.2	5	103273223	single	5:103273223	5_103273223_G_A	G	A	-0.0197028540473132	4.61875636095159e-11	SuSiE-inf	SuSiE fine-mapped credible set with out-of-sample LD	ENSG00000181751	MACIR	103258763	14460
RA_Ishigaki_36333501_2	RA (Ishigaki, EUR)	IMD	chr6.1	6	90267049	single	6:90267049	6_90267049_G_A	G	A	0.0178758025342971	6.46170149057381e-09	SuSiE-inf	SuSiE fine-mapped credible set with out-of-sample LD	ENSG00000260271		90295507	-28458
RA_Ishigaki_36333501_2	RA (Ishigaki, EUR)	IMD	chr6.2	6	106120159		6:106120159	6_106120159_C_T	C	T	-0.077	7.06073175894804e-09	PICS	PICS fine-mapped credible set extracted from summary statistics	ENSG00000269919		106100140	20019
RA_Ishigaki_36333501_2	RA (Ishigaki, EUR)	IMD	chr6.3	6	137685367	single	6:137685367	6_137685367_G_A	G	A	0.034995272684566	3.25270447317073e-29	SuSiE-inf	SuSiE fine-mapped credible set with out-of-sample LD	ENSG00000283265		137693068	-7701
RA_Ishigaki_36333501_2	RA (Ishigaki, EUR)	IMD	chr6.4	6	137922602		6:137922602	6_137922602_C_T	C	T	0.0317881630825401	8.22699218732566e-28	SuSiE-inf	SuSiE fine-mapped credible set with out-of-sample LD	ENSG00000229922	LINC02865	137923521	-919
RA_Ishigaki_36333501_2	RA (Ishigaki, EUR)	IMD	chr6.5	6	159068759		6:159068759	6_159068759_G_A	G	A	0.0206906864656906	1.66860661724316e-12	SuSiE-inf	SuSiE fine-mapped credible set with out-of-sample LD	ENSG00000288845		159045152	23607
RA_Ishigaki_36333501_2	RA (Ishigaki, EUR)	IMD	chr6.6	6	167127770	multi	6:167127770	6_167127770_C_G	C	G	-0.0303104275716549	6.41422855126781e-19	SuSiE-inf	SuSiE fine-mapped credible set with out-of-sample LD	ENSG00000284914		167131572	3802
RA_Ishigaki_36333501_2	RA (Ishigaki, EUR)	IMD	chr7.2	7	128935498	single	7:128935498	7_128935498_C_G	C	G	0.656455114348105	4.1815639477763e-17	SuSiE-inf	SuSiE fine-mapped credible set with out-of-sample LD	ENSG00000128604	IRF5	128937927	-2429
RA_Ishigaki_36333501_2	RA (Ishigaki, EUR)	IMD	chr8.1	8	11482373	multi	8:11482373	8_11482373_T_C	T	C	0.0644957747669854	3.32855921280937e-11	SuSiE-inf	SuSiE fine-mapped credible set with out-of-sample LD	ENSG00000284957		11481068	-1305
RA_Ishigaki_36333501_2	RA (Ishigaki, EUR)	IMD	chr8.2	8	101451374		8:101451374	8_101451374_G_A	G	A	-0.0188217554642236	3.18077065025813e-09	SuSiE-inf	SuSiE fine-mapped credible set with out-of-sample LD	ENSG00000083307	GRHL2	101492439	-41065
RA_Ishigaki_36333501_2	RA (Ishigaki, EUR)	IMD	chr8.3	8	128529685	single	8:128529685	8_128529685_G_A	G	A	-0.0195287712482541	1.89697197861122e-10	SuSiE-inf	SuSiE fine-mapped credible set with out-of-sample LD	ENSG00000254275	LINC00824	128561126	31441
RA_Ishigaki_36333501_2	RA (Ishigaki, EUR)	IMD	chr9.1	9	34707376		9:34707376	9_34707376_G_A	G	A	0.0235444330469279	4.00256321498042e-13	SuSiE-inf	SuSiE fine-mapped credible set with out-of-sample LD	ENSG00000137077	CCL21	34710136	2760
RA_Ishigaki_36333501_2	RA (Ishigaki, EUR)	IMD	chr9.2	9	120897978	multi	9:120897978	9_120897978_CAAA_C	CAAA	C	-0.0184135843243217		SuSiE-inf	SuSiE fine-mapped credible set with out-of-sample LD	ENSG00000119403	PHF19	120877188	-20790
RA_Ishigaki_36333501_2	RA (Ishigaki, EUR)	IMD	chr10.1	10	6056986	single	10:6056986	10_6056986_C_T	C	T	0.0257466255685597	2.66708230846164e-16	SuSiE-inf	SuSiE fine-mapped credible set with out-of-sample LD	ENSG00000134460	IL2RA	6062367	5381
RA_Ishigaki_36333501_2	RA (Ishigaki, EUR)	IMD	chr10.2	10	6357395		10:6357395	10_6357395_G_A	G	A	0.0196979797213828	1.34772542363481e-10	SuSiE-inf	SuSiE fine-mapped credible set with out-of-sample LD	ENSG00000212743	LINC02656	6350316	7079
RA_Ishigaki_36333501_2	RA (Ishigaki, EUR)	IMD	chr10.3	10	8073399		10:8073399	10_8073399_C_A	C	A	-0.0197707275809089	4.00137018404016e-11	SuSiE-inf	SuSiE fine-mapped credible set with out-of-sample LD	ENSG00000107485	GATA3	8054688	18711
RA_Ishigaki_36333501_2	RA (Ishigaki, EUR)	IMD	chr10.4	10	62054031		10:62054031	10_62054031_G_T	G	T	0.0363418681418483	5.96372988671826e-14	SuSiE-inf	SuSiE fine-mapped credible set with out-of-sample LD	ENSG00000150347	ARID5B	61901699	152332
RA_Ishigaki_36333501_2	RA (Ishigaki, EUR)	IMD	chr10.5	10	85772240		10:85772240	10_85772240_T_C	T	C	-0.1294	0.210016115350104	PICS	PICS fine-mapped credible set extracted from summary statistics	ENSG00000182771	GRID1	86366795	594555
RA_Ishigaki_36333501_2	RA (Ishigaki, EUR)	IMD	chr11.1	11	118658418	single	11:118658418	11_118658418_G_A	G	A	-1.82956326042168	1.92485856286073e-07	SuSiE-inf	SuSiE fine-mapped credible set with out-of-sample LD	ENSG00000118094	TREH	118679650	21232
RA_Ishigaki_36333501_2	RA (Ishigaki, EUR)	IMD	chr12.1	12	55985643	multi	12:55985643	12_55985643_G_C	G	C	-0.0172713165233325	4.58598221742234e-09	SuSiE-inf	SuSiE fine-mapped credible set with out-of-sample LD	ENSG00000237493		55981035	-4608
RA_Ishigaki_36333501_2	RA (Ishigaki, EUR)	IMD	chr12.2	12	111446804		12:111446804	12_111446804_T_C	T	C	-0.0189439619065631	1.00188315760853e-10	SuSiE-inf	SuSiE fine-mapped credible set with out-of-sample LD	ENSG00000111252	SH2B3	111405923	40881
RA_Ishigaki_36333501_2	RA (Ishigaki, EUR)	IMD	chr13.1	13	39744682		13:39744682	13_39744682_A_C	A	C	-0.0242816407734609	2.11674641921307e-15	SuSiE-inf	SuSiE fine-mapped credible set with out-of-sample LD	ENSG00000133103	COG6	39655662	89020
RA_Ishigaki_36333501_2	RA (Ishigaki, EUR)	IMD	chr15.1	15	38554477	single	15:38554477	15_38554477_C_T	C	T	0.0226289952142549	8.87897754100682e-13	SuSiE-inf	SuSiE fine-mapped credible set with out-of-sample LD	ENSG00000172575	RASGRP1	38564814	10337
RA_Ishigaki_36333501_2	RA (Ishigaki, EUR)	IMD	chr15.2	15	69698448		15:69698448	15_69698448_A_G	A	G	0.0265415200507464	8.77216918315636e-23	SuSiE-inf	SuSiE fine-mapped credible set with out-of-sample LD	ENSG00000289525		69755585	57137
RA_Ishigaki_36333501_2	RA (Ishigaki, EUR)	IMD	chr16.1	16	11704902	single	16:11704902	16_11704902_C_T	C	T	0.0194622969864319	3.6417598522752e-10	SuSiE-inf	SuSiE fine-mapped credible set with out-of-sample LD	ENSG00000184602	SNN	11668455	36447
RA_Ishigaki_36333501_2	RA (Ishigaki, EUR)	IMD	chr16.2	16	85982795		16:85982795	16_85982795_C_G	C	G	0.0207366041241226	2.21108957952455e-11	SuSiE-inf	SuSiE fine-mapped credible set with out-of-sample LD	ENSG00000269667		85981684	1111
RA_Ishigaki_36333501_2	RA (Ishigaki, EUR)	IMD	chr17.1	17	39882138	multi	17:39882138	17_39882138_A_T	A	T	0.0273329337752411	2.91881796295901e-10	SuSiE-inf	SuSiE fine-mapped credible set with out-of-sample LD	ENSG00000186075	ZPBP2	39868202	13936
RA_Ishigaki_36333501_2	RA (Ishigaki, EUR)	IMD	chr18.1	18	12821904		18:12821904	18_12821904_G_A	G	A	0.020457948747342	1.22856525280381e-09	SuSiE-inf	SuSiE fine-mapped credible set with out-of-sample LD	ENSG00000260302	LINC01882	12776140	-45764
RA_Ishigaki_36333501_2	RA (Ishigaki, EUR)	IMD	chr18.2	18	12857759		18:12857759	18_12857759_G_A	G	A	0.0217151126618356	1.62594607748445e-10	SuSiE-inf	SuSiE fine-mapped credible set with out-of-sample LD	ENSG00000175354	PTPN2	12884237	26478
RA_Ishigaki_36333501_2	RA (Ishigaki, EUR)	IMD	chr19.1	19	10352442		19:10352442	19_10352442_G_C	G	C	-0.0294995913057345	2.38123161600921e-20	SuSiE-inf	SuSiE fine-mapped credible set with out-of-sample LD	ENSG00000076662	ICAM3	10339624	-12818
RA_Ishigaki_36333501_2	RA (Ishigaki, EUR)	IMD	chr19.3	19	10642292		19:10642292	19_10642292_A_G	A	G	-0.0166943138521087	3.84675574767441e-07	SuSiE-inf	SuSiE fine-mapped credible set with out-of-sample LD	ENSG00000267100	ILF3-DT	10653879	11587
RA_Ishigaki_36333501_2	RA (Ishigaki, EUR)	IMD	chr19.4	19	11151801		19:11151801	19_11151801_T_G	T	G	-0.0191690912273499	4.81556010276696e-10	SuSiE-inf	SuSiE fine-mapped credible set with out-of-sample LD	ENSG00000161888	SPC24	11155782	3981
RA_Ishigaki_36333501_2	RA (Ishigaki, EUR)	IMD	chr20.1	20	46120612	single	20:46120612	20_46120612_T_C	T	C	0.0221040786222297	6.27155960567325e-13	SuSiE-inf	SuSiE fine-mapped credible set with out-of-sample LD	ENSG00000101017	CD40	46118314	2298
RA_Ishigaki_36333501_2	RA (Ishigaki, EUR)	IMD	chr21.1	21	33401191	single	21:33401191	21_33401191_T_TG	T	TG	-0.0169539173855331		SuSiE-inf	SuSiE fine-mapped credible set with out-of-sample LD	ENSG00000159128	IFNGR2	33403413	-2222
RA_Ishigaki_36333501_2	RA (Ishigaki, EUR)	IMD	chr21.2	21	35365944		21:35365944	21_35365944_G_A	G	A	0.0189688550959035	1.21257966244588e-09	SuSiE-inf	SuSiE fine-mapped credible set with out-of-sample LD	ENSG00000159216	RUNX1	35049302	-316642
RA_Ishigaki_36333501_2	RA (Ishigaki, EUR)	IMD	chr22.1	22	21624807	single	22:21624807	22_21624807_T_C	T	C	0.0194204730706707	2.25542559223562e-10	SuSiE-inf	SuSiE fine-mapped credible set with out-of-sample LD	ENSG00000161179	YDJC	21630022	5215
RA_Ishigaki_36333501_2	RA (Ishigaki, EUR)	IMD	chr22.2	22	39344073	single	22:39344073	22_39344073_G_A	G	A	-0.0217031353887256	6.45490150193691e-12	SuSiE-inf	SuSiE fine-mapped credible set with out-of-sample LD	ENSG00000100321	SYNGR1	39349991	-5918
SLE_Bentham_26502338_1	SLE (Bentham, EUR)	IMD	chr1.1	1	14902605		1:14902605	1_14902605_T_G	T	G	0.814122073092648	9.39890999999996e-11	SuSiE-inf	SuSiE fine-mapped credible set with out-of-sample LD	ENSG00000175147	TMEM51-AS1	15152464	249859
SLE_Bentham_26502338_1	SLE (Bentham, EUR)	IMD	chr1.2	1	113761186		1:113761186	1_113761186_C_A	C	A	0.0623694084702895	4.54552000000001e-13	SuSiE-inf	SuSiE fine-mapped credible set with out-of-sample LD	ENSG00000116793	PHTF1	113759486	-1700
SLE_Bentham_26502338_1	SLE (Bentham, EUR)	IMD	chr1.3	1	161509020		1:161509020	1_161509020_G_A	G	A	0.0530132171297722	6.64016000000001e-12	SuSiE-inf	SuSiE fine-mapped credible set with out-of-sample LD	ENSG00000143226	FCGR2A	161505457	3563
SLE_Bentham_26502338_1	SLE (Bentham, EUR)	IMD	chr1.4	1	173282717		1:173282717	1_173282717_A_G	A	G	-0.0696808555779945	1.64775999999999e-15	SuSiE-inf	SuSiE fine-mapped credible set with out-of-sample LD	ENSG00000117586	TNFSF4	173207331	-75386
SLE_Bentham_26502338_1	SLE (Bentham, EUR)	IMD	chr1.5	1	173390597		1:173390597	1_173390597_A_G	A	G	0.0573627909075645	4.84307000000003e-10	SuSiE-inf	SuSiE fine-mapped credible set with out-of-sample LD	ENSG00000117592	PRDX6	173477335	-86738
SLE_Bentham_26502338_1	SLE (Bentham, EUR)	IMD	chr1.6	1	183573188		1:183573188	1_183573188_C_T	C	T	0.129745552392691	1.81369999999997e-59	SuSiE-inf	SuSiE fine-mapped credible set with out-of-sample LD	ENSG00000116701	NCF2	183590459	17271
SLE_Bentham_26502338_1	SLE (Bentham, EUR)	IMD	chr2.1	2	40055714		2:40055714	2_40055714_T_C	T	C	-0.346950114946752	4.08053e-09	SuSiE-inf	SuSiE fine-mapped credible set with out-of-sample LD	ENSG00000227028	SLC8A1-AS1	39786453	269261
SLE_Bentham_26502338_1	SLE (Bentham, EUR)	IMD	chr2.2	2	65427230		2:65427230	2_65427230_C_T	C	T	0.186329578191494	8.60305999999995e-09	PICS	PICS fine-mapped credible set extracted from summary statistics	ENSG00000198369	SPRED2	65432599	5369
SLE_Bentham_26502338_1	SLE (Bentham, EUR)	IMD	chr2.3	2	113072292		2:113072292	2_113072292_G_T	G	T	-0.336232857091682	1.64718999999999e-83	SuSiE-inf	SuSiE fine-mapped credible set with out-of-sample LD	ENSG00000136697	IL1F10	113067970	4322
SLE_Bentham_26502338_1	SLE (Bentham, EUR)	IMD	chr2.4	2	118692587		2:118692587	2_118692587_C_A	C	A	-0.155722151240448	8.74878999999996e-13	SuSiE-inf	SuSiE fine-mapped credible set with out-of-sample LD	ENSG00000019169	MARCO	118942194	-249607
SLE_Bentham_26502338_1	SLE (Bentham, EUR)	IMD	chr2.6	2	191099907		2:191099907	2_191099907_T_G	T	G	-0.130475327853913	9.80342999999979e-66	SuSiE-inf	SuSiE fine-mapped credible set with out-of-sample LD	ENSG00000138378	STAT4	191150994	51087
SLE_Bentham_26502338_1	SLE (Bentham, EUR)	IMD	chr2.7	2	223097159		2:223097159	2_223097159_C_T	C	T	-1.49343910931504	4.96262000000002e-09	SuSiE-inf	SuSiE fine-mapped credible set with out-of-sample LD	ENSG00000152049	KCNE4	223052190	44969
SLE_Bentham_26502338_1	SLE (Bentham, EUR)	IMD	chr2.8	2	232423957		2:232423957	2_232423957_A_C	A	C	0.587786664902119	1.13326999999999e-42	PICS	PICS fine-mapped credible set extracted from summary statistics	ENSG00000171551	ECEL1	232487834	63877
SLE_Bentham_26502338_1	SLE (Bentham, EUR)	IMD	chr3.1	3	129365738		3:129365738	3_129365738_A_G	A	G	1.29273972087709	2.25712000000003e-36	SuSiE-inf	SuSiE fine-mapped credible set with out-of-sample LD	ENSG00000244932	IFT122P2	129381298	-15560
SLE_Bentham_26502338_1	SLE (Bentham, EUR)	IMD	chr3.2	3	146883508		3:146883508	3_146883508_G_T	G	T	-0.154325919945417	2.79229000000001e-16	SuSiE-inf	SuSiE fine-mapped credible set with out-of-sample LD	ENSG00000188313	PLSCR1	146544607	-338901
SLE_Bentham_26502338_1	SLE (Bentham, EUR)	IMD	chr4.1	4	101822530		4:101822530	4_101822530_C_T	C	T	-0.174353387144778	3.50426999999999e-10	PICS	PICS fine-mapped credible set extracted from summary statistics	ENSG00000153064	BANK1	101790730	31800
SLE_Bentham_26502338_1	SLE (Bentham, EUR)	IMD	chr5.1	5	134092910		5:134092910	5_134092910_C_T	C	T	0.0518716497763548	3.71046e-10	SuSiE-inf	SuSiE fine-mapped credible set with out-of-sample LD	ENSG00000081059	TCF7	134114681	-21771
SLE_Bentham_26502338_1	SLE (Bentham, EUR)	IMD	chr5.2	5	149822705		5:149822705	5_149822705_C_A	C	A	-0.597993429008563	7.10544000000001e-20	SuSiE-inf	SuSiE fine-mapped credible set with out-of-sample LD	ENSG00000199047	MIR378A	149732825	89880
SLE_Bentham_26502338_1	SLE (Bentham, EUR)	IMD	chr5.3	5	151078210		5:151078210	5_151078210_T_C	T	C	0.0711023435041366	2.18959999999999e-18	SuSiE-inf	SuSiE fine-mapped credible set with out-of-sample LD	ENSG00000145901	TNIP1	151081034	2824
SLE_Bentham_26502338_1	SLE (Bentham, EUR)	IMD	chr5.4	5	160460329	single	5:160460329	5_160460329_A_G	A	G	0.0669415266178117	2.24095e-15	SuSiE-inf	SuSiE fine-mapped credible set with out-of-sample LD	ENSG00000253522	MIR3142HG	160467905	-7576
SLE_Bentham_26502338_1	SLE (Bentham, EUR)	IMD	chr6.1	6	106126919		6:106126919	6_106126919_C_T	C	T	-0.0574522094923035	3.10827e-12	SuSiE-inf	SuSiE fine-mapped credible set with out-of-sample LD	ENSG00000269919		106100140	26779
SLE_Bentham_26502338_1	SLE (Bentham, EUR)	IMD	chr6.2	6	137922602		6:137922602	6_137922602_C_T	C	T	0.0697703467245128	3.37673999999998e-18	SuSiE-inf	SuSiE fine-mapped credible set with out-of-sample LD	ENSG00000229922	LINC02865	137923521	-919
SLE_Bentham_26502338_1	SLE (Bentham, EUR)	IMD	chr7.2	7	128936032		7:128936032	7_128936032_T_C	T	C	0.71660997779414	1.12067e-38	SuSiE-inf	SuSiE fine-mapped credible set with out-of-sample LD	ENSG00000128604	IRF5	128937927	-1895
SLE_Bentham_26502338_1	SLE (Bentham, EUR)	IMD	chr8.1	8	11482456	multi	8:11482456	8_11482456_G_C	G	C	0.074205602990916	4.83401000000003e-18	SuSiE-inf	SuSiE fine-mapped credible set with out-of-sample LD	ENSG00000284957		11481068	-1388
SLE_Bentham_26502338_1	SLE (Bentham, EUR)	IMD	chr8.2	8	54599116		8:54599116	8_54599116_G_T	G	T	-0.221959284173306	1.64303e-34	SuSiE-inf	SuSiE fine-mapped credible set with out-of-sample LD	ENSG00000104237	RP1	54616096	-16980
SLE_Bentham_26502338_1	SLE (Bentham, EUR)	IMD	chr10.1	10	48817351		10:48817351	10_48817351_G_A	G	A	-0.0536624562021049	8.60397999999995e-11	SuSiE-inf	SuSiE fine-mapped credible set with out-of-sample LD	ENSG00000228403		48878022	-60671
SLE_Bentham_26502338_1	SLE (Bentham, EUR)	IMD	chr11.1	11	625085	single	11:625085	11_625085_A_G	A	G	-0.22314355131421	2.96790999999999e-11	PICS	PICS fine-mapped credible set extracted from summary statistics	ENSG00000099834	CDHR5	624955	-130
SLE_Bentham_26502338_1	SLE (Bentham, EUR)	IMD	chr11.2	11	35080191	single	11:35080191	11_35080191_A_G	A	G	0.0506405611816615	2.93227999999999e-11	SuSiE-inf	SuSiE fine-mapped credible set with out-of-sample LD	ENSG00000289526		35066923	-13268
SLE_Bentham_26502338_1	SLE (Bentham, EUR)	IMD	chr12.1	12	4903337		12:4903337	12_4903337_C_T	C	T	-0.103234923357601	9.10536000000003e-09	SuSiE-inf	SuSiE fine-mapped credible set with out-of-sample LD	ENSG00000255608		4838955	64382
SLE_Bentham_26502338_1	SLE (Bentham, EUR)	IMD	chr16.1	16	31265490	single	16:31265490	16_31265490_G_A	G	A	0.128287118156818	5.02694000000008e-48	SuSiE-inf	SuSiE fine-mapped credible set with out-of-sample LD	ENSG00000169896	ITGAM	31259975	5515
SLE_Bentham_26502338_1	SLE (Bentham, EUR)	IMD	chr16.3	16	85933077		16:85933077	16_85933077_A_G	A	G	-0.0645923282439406	5.42755000000001e-17	SuSiE-inf	SuSiE fine-mapped credible set with out-of-sample LD	ENSG00000268804	LINC02132	85936274	3197
SLE_Bentham_26502338_1	SLE (Bentham, EUR)	IMD	chr19.1	19	10352442	single	19:10352442	19_10352442_G_C	G	C	-0.0566302803984274	2.02551e-11	SuSiE-inf	SuSiE fine-mapped credible set with out-of-sample LD	ENSG00000076662	ICAM3	10339624	-12818
SLE_Bentham_26502338_1	SLE (Bentham, EUR)	IMD	chr22.1	22	21630090	single	22:21630090	22_21630090_G_A	G	A	0.0621453819158606	2.88112000000004e-14	SuSiE-inf	SuSiE fine-mapped credible set with out-of-sample LD	ENSG00000161179	YDJC	21630022	-68
T1D_Robertson_34127860_1	T1D (Robertson, Multi)	IMD	chr1.1	1	63643100		1:63643100	1_63643100_T_C	T	C	0.1049	5.15230529876476e-12	PICS	PICS fine-mapped credible set extracted from summary statistics	ENSG00000244256	RN7SL130P	63655743	-12643
T1D_Robertson_34127860_1	T1D (Robertson, Multi)	IMD	chr1.2	1	113298204		1:113298204	1_113298204_C_T	C	T	0.5498	4.85737364602972e-44	PICS	PICS fine-mapped credible set extracted from summary statistics	ENSG00000081026	MAGI3	113390515	-92311
T1D_Robertson_34127860_1	T1D (Robertson, Multi)	IMD	chr1.3	1	113834946		1:113834946	1_113834946_A_G	A	G	-0.5943	1.5011147477037e-212	PICS	PICS fine-mapped credible set extracted from summary statistics	ENSG00000226167	AP4B1-AS1	113812586	22360
T1D_Robertson_34127860_1	T1D (Robertson, Multi)	IMD	chr1.4	1	154465420		1:154465420	1_154465420_T_C	T	C	-0.1099	1.33799750235894e-12	PICS	PICS fine-mapped credible set extracted from summary statistics	ENSG00000273110		154480012	-14592
T1D_Robertson_34127860_1	T1D (Robertson, Multi)	IMD	chr1.5	1	172746562		1:172746562	1_172746562_A_G	A	G	-0.1228	2.50445844230577e-09	PICS	PICS fine-mapped credible set extracted from summary statistics	ENSG00000224000		172775905	-29343
T1D_Robertson_34127860_1	T1D (Robertson, Multi)	IMD	chr1.6	1	192570207	multi	1:192570207	1_192570207_G_A	G	A	0.086	4.90568768323382e-09	PICS	PICS fine-mapped credible set extracted from summary statistics	ENSG00000090104	RGS1	192575773	-5566
T1D_Robertson_34127860_1	T1D (Robertson, Multi)	IMD	chr1.7	1	200863456	multi	1:200863456	1_200863456_A_G	A	G	0.1073	1.67451215628082e-12	PICS	PICS fine-mapped credible set extracted from summary statistics	ENSG00000231333	RPL34P6	200863808	-352
T1D_Robertson_34127860_1	T1D (Robertson, Multi)	IMD	chr1.8	1	206770623		1:206770623	1_206770623_C_A	C	A	-0.1393	3.71355136039323e-14	PICS	PICS fine-mapped credible set extracted from summary statistics	ENSG00000142224	IL19	206770773	-150
T1D_Robertson_34127860_1	T1D (Robertson, Multi)	IMD	chr2.1	2	100147438		2:100147438	2_100147438_G_T	G	T	-0.0781	4.30100201870487e-09	PICS	PICS fine-mapped credible set extracted from summary statistics	ENSG00000144218	AFF3	100142590	-4848
T1D_Robertson_34127860_1	T1D (Robertson, Multi)	IMD	chr2.2	2	162254026		2:162254026	2_162254026_A_G	A	G	0.1369	1.45936721998032e-25	PICS	PICS fine-mapped credible set extracted from summary statistics	ENSG00000078098	FAP	162243445	-10581
T1D_Robertson_34127860_1	T1D (Robertson, Multi)	IMD	chr2.3	2	191105394		2:191105394	2_191105394_C_G	C	G	-0.0878	2.98479236588557e-09	PICS	PICS fine-mapped credible set extracted from summary statistics	ENSG00000138378	STAT4	191150994	45600
T1D_Robertson_34127860_1	T1D (Robertson, Multi)	IMD	chr2.4	2	203874196	single	2:203874196	2_203874196_G_A	G	A	-0.199	6.79317374026582e-53	PICS	PICS fine-mapped credible set extracted from summary statistics	ENSG00000163599	CTLA4	203867771	6425
T1D_Robertson_34127860_1	T1D (Robertson, Multi)	IMD	chr2.5	2	241468331		2:241468331	2_241468331_A_G	A	G	0.1039	2.73350266225965e-11	PICS	PICS fine-mapped credible set extracted from summary statistics	ENSG00000224232	KCTD5P1	241478316	-9985
T1D_Robertson_34127860_1	T1D (Robertson, Multi)	IMD	chr3.1	3	45821775		3:45821775	3_45821775_T_G	T	G	-0.0939	8.39596116379883e-10	PICS	PICS fine-mapped credible set extracted from summary statistics	ENSG00000163818	LZTFL1	45842119	20344
T1D_Robertson_34127860_1	T1D (Robertson, Multi)	IMD	chr3.2	3	46342713		3:46342713	3_46342713_G_A	G	A	-0.1394	1.09149116971174e-10	PICS	PICS fine-mapped credible set extracted from summary statistics	ENSG00000121807	CCR2	46354111	-11398
T1D_Robertson_34127860_1	T1D (Robertson, Multi)	IMD	chr4.1	4	973543	multi	4:973543	4_973543_C_A	C	A	0.0789	5.08261625578579e-09	PICS	PICS fine-mapped credible set extracted from summary statistics	ENSG00000145214	DGKQ	973569	26
T1D_Robertson_34127860_1	T1D (Robertson, Multi)	IMD	chr4.2	4	26083858		4:26083858	4_26083858_A_G	A	G	0.1113	2.74976673384475e-16	PICS	PICS fine-mapped credible set extracted from summary statistics	ENSG00000283314	LINC02357	26064298	19560
T1D_Robertson_34127860_1	T1D (Robertson, Multi)	IMD	chr4.3	4	38602849		4:38602849	4_38602849_G_A	G	A	-0.0846	2.72912798712343e-10	PICS	PICS fine-mapped credible set extracted from summary statistics	ENSG00000271958		38619437	16588
T1D_Robertson_34127860_1	T1D (Robertson, Multi)	IMD	chr4.4	4	122322439		4:122322439	4_122322439_A_ATC	A	ATC	-0.1255		PICS	PICS fine-mapped credible set extracted from summary statistics	ENSG00000109471	IL2	122456725	134286
T1D_Robertson_34127860_1	T1D (Robertson, Multi)	IMD	chr4.5	4	165653115		4:165653115	4_165653115_A_G	A	G	-0.1034	5.95501979943515e-10	PICS	PICS fine-mapped credible set extracted from summary statistics	ENSG00000038295	TLL1	165873237	-220122
T1D_Robertson_34127860_1	T1D (Robertson, Multi)	IMD	chr5.1	5	35888101		5:35888101	5_35888101_G_A	G	A	0.0891	1.45450983759068e-10	PICS	PICS fine-mapped credible set extracted from summary statistics	ENSG00000168685	IL7R	35856891	31210
T1D_Robertson_34127860_1	T1D (Robertson, Multi)	IMD	chr5.2	5	40521603	single	5:40521603	5_40521603_G_T	G	T	-0.0997	1.73030884697541e-14	PICS	PICS fine-mapped credible set extracted from summary statistics	ENSG00000285616		40490430	-31173
T1D_Robertson_34127860_1	T1D (Robertson, Multi)	IMD	chr5.3	5	56146422	single	5:56146422	5_56146422_T_C	T	C	-0.0922	2.70797574649152e-09	PICS	PICS fine-mapped credible set extracted from summary statistics	ENSG00000223003	RNA5SP184	56146846	424
T1D_Robertson_34127860_1	T1D (Robertson, Multi)	IMD	chr6.1	6	424915		6:424915	6_424915_C_A	C	A	0.0765	2.27895145432431e-09	PICS	PICS fine-mapped credible set extracted from summary statistics	ENSG00000286364		453391	-28476
T1D_Robertson_34127860_1	T1D (Robertson, Multi)	IMD	chr6.2	6	33889748		6:33889748	6_33889748_C_T	C	T	0.2964	5.77632292439145e-39	PICS	PICS fine-mapped credible set extracted from summary statistics	ENSG00000096395	MLN	33804003	-85745
T1D_Robertson_34127860_1	T1D (Robertson, Multi)	IMD	chr6.3	6	90267049	single	6:90267049	6_90267049_G_A	G	A	0.1635	2.19910712351832e-22	PICS	PICS fine-mapped credible set extracted from summary statistics	ENSG00000260271		90295507	-28458
T1D_Robertson_34127860_1	T1D (Robertson, Multi)	IMD	chr6.4	6	126386699	single	6:126386699	6_126386699_CT_C	CT	C	0.126		PICS	PICS fine-mapped credible set extracted from summary statistics	ENSG00000203760	CENPW	126340115	46584
T1D_Robertson_34127860_1	T1D (Robertson, Multi)	IMD	chr6.5	6	137682468		6:137682468	6_137682468_T_C	T	C	-0.0981	1.63189685164012e-13	PICS	PICS fine-mapped credible set extracted from summary statistics	ENSG00000230533	LINC03004	137673383	9085
T1D_Robertson_34127860_1	T1D (Robertson, Multi)	IMD	chr6.6	6	159049210		6:159049210	6_159049210_G_T	G	T	0.106	1.58770935959877e-15	PICS	PICS fine-mapped credible set extracted from summary statistics	ENSG00000288845		159045152	4058
T1D_Robertson_34127860_1	T1D (Robertson, Multi)	IMD	chr7.1	7	26852706		7:26852706	7_26852706_G_A	G	A	-0.1193	1.39544174257408e-14	PICS	PICS fine-mapped credible set extracted from summary statistics	ENSG00000005020	SKAP2	26864590	11884
T1D_Robertson_34127860_1	T1D (Robertson, Multi)	IMD	chr7.2	7	50406053		7:50406053	7_50406053_G_A	G	A	-0.1037	4.1844332372829e-10	PICS	PICS fine-mapped credible set extracted from summary statistics	ENSG00000285165		50400097	-5956
T1D_Robertson_34127860_1	T1D (Robertson, Multi)	IMD	chr7.3	7	50970505		7:50970505	7_50970505_G_A	G	A	0.2702	1.80635687271797e-13	PICS	PICS fine-mapped credible set extracted from summary statistics	ENSG00000228204		50866747	103758
T1D_Robertson_34127860_1	T1D (Robertson, Multi)	IMD	chr8.1	8	11877675	single	8:11877675	8_11877675_G_T	G	T	-0.1002	1.33546962696603e-10	PICS	PICS fine-mapped credible set extracted from summary statistics	ENSG00000164733	CTSB	11868087	-9588
T1D_Robertson_34127860_1	T1D (Robertson, Multi)	IMD	chr9.1	9	4283137		9:4283137	9_4283137_G_T	G	T	-0.1159	7.10873303885982e-20	PICS	PICS fine-mapped credible set extracted from summary statistics	ENSG00000228322	GLIS3-AS2	4299390	-16253
T1D_Robertson_34127860_1	T1D (Robertson, Multi)	IMD	chr10.1	10	6052734	single	10:6052734	10_6052734_C_T	C	T	-0.4248	2.26189120114705e-61	PICS	PICS fine-mapped credible set extracted from summary statistics	ENSG00000134460	IL2RA	6062367	9633
T1D_Robertson_34127860_1	T1D (Robertson, Multi)	IMD	chr10.2	10	33137219		10:33137219	10_33137219_T_C	T	C	0.1022	3.7944388297081e-15	PICS	PICS fine-mapped credible set extracted from summary statistics	ENSG00000233387	IATPR	33116817	-20402
T1D_Robertson_34127860_1	T1D (Robertson, Multi)	IMD	chr10.3	10	88287593		10:88287593	10_88287593_T_G	T	G	-0.1787	3.85298650169796e-33	PICS	PICS fine-mapped credible set extracted from summary statistics	ENSG00000288875		88104418	-183175
T1D_Robertson_34127860_1	T1D (Robertson, Multi)	IMD	chr11.1	11	2159830		11:2159830	11_2159830_T_G	T	G	0.7058	0	PICS	PICS fine-mapped credible set extracted from summary statistics	ENSG00000167244	IGF2	2139389	-20441
T1D_Robertson_34127860_1	T1D (Robertson, Multi)	IMD	chr11.2	11	35273344	single	11:35273344	11_35273344_G_C	G	C	0.088	1.33300786503949e-10	PICS	PICS fine-mapped credible set extracted from summary statistics	ENSG00000255004	SLC1A2-AS1	35237969	35375
T1D_Robertson_34127860_1	T1D (Robertson, Multi)	IMD	chr11.3	11	60961822		11:60961822	11_60961822_G_T	G	T	0.1933	1.07543689067506e-09	PICS	PICS fine-mapped credible set extracted from summary statistics	ENSG00000110446	SLC15A3	60952176	-9646
T1D_Robertson_34127860_1	T1D (Robertson, Multi)	IMD	chr11.4	11	61828092		11:61828092	11_61828092_C_T	C	T	-0.1023	9.07382069551289e-09	PICS	PICS fine-mapped credible set extracted from summary statistics	ENSG00000134824	FADS2	61828300	-208
T1D_Robertson_34127860_1	T1D (Robertson, Multi)	IMD	chr11.5	11	64367826		11:64367826	11_64367826_A_C	A	C	-0.0781	3.2853155198272e-09	PICS	PICS fine-mapped credible set extracted from summary statistics	ENSG00000162302	RPS6KA4	64359162	8664
T1D_Robertson_34127860_1	T1D (Robertson, Multi)	IMD	chr11.6	11	128734337	single	11:128734337	11_128734337_G_T	G	T	0.0745	4.46052551463207e-09	PICS	PICS fine-mapped credible set extracted from summary statistics	ENSG00000254703	SENCR	128696038	-38299
T1D_Robertson_34127860_1	T1D (Robertson, Multi)	IMD	chr12.1	12	9757568	single	12:9757568	12_9757568_G_A	G	A	0.098	7.38063281501458e-14	PICS	PICS fine-mapped credible set extracted from summary statistics	ENSG00000110848	CD69	9760901	3333
T1D_Robertson_34127860_1	T1D (Robertson, Multi)	IMD	chr12.2	12	53077434		12:53077434	12_53077434_C_A	C	A	0.096	3.10542556617635e-09	PICS	PICS fine-mapped credible set extracted from summary statistics	ENSG00000167778	SPRYD3	53079390	1956
T1D_Robertson_34127860_1	T1D (Robertson, Multi)	IMD	chr12.3	12	56050848	multi	12:56050848	12_56050848_C_T	C	T	0.2372	3.80857006199547e-71	PICS	PICS fine-mapped credible set extracted from summary statistics	ENSG00000197728	RPS26	56041918	8930
T1D_Robertson_34127860_1	T1D (Robertson, Multi)	IMD	chr12.4	12	111427245		12:111427245	12_111427245_C_G	C	G	-0.2422	2.55329900823203e-76	PICS	PICS fine-mapped credible set extracted from summary statistics	ENSG00000111252	SH2B3	111405923	21322
T1D_Robertson_34127860_1	T1D (Robertson, Multi)	IMD	chr12.5	12	112731156		12:112731156	12_112731156_C_A	C	A	-0.1184	1.78079544119857e-18	PICS	PICS fine-mapped credible set extracted from summary statistics	ENSG00000089169	RPH3A	112791748	-60592
T1D_Robertson_34127860_1	T1D (Robertson, Multi)	IMD	chr13.1	13	42343795		13:42343795	13_42343795_C_T	C	T	0.1033	5.34181814657553e-09	PICS	PICS fine-mapped credible set extracted from summary statistics	ENSG00000283554	LINC02341	42339188	4607
T1D_Robertson_34127860_1	T1D (Robertson, Multi)	IMD	chr13.2	13	99411911		13:99411911	13_99411911_G_A	G	A	-0.1099	3.47396618409518e-14	PICS	PICS fine-mapped credible set extracted from summary statistics	ENSG00000238241	CCR12P	99408914	-2997
T1D_Robertson_34127860_1	T1D (Robertson, Multi)	IMD	chr14.1	14	68792124		14:68792124	14_68792124_C_G	C	G	0.0886	9.98663349334998e-11	PICS	PICS fine-mapped credible set extracted from summary statistics	ENSG00000185650	ZFP36L1	68793067	943
T1D_Robertson_34127860_1	T1D (Robertson, Multi)	IMD	chr14.2	14	98032614		14:98032614	14_98032614_A_G	A	G	0.0955	1.50449909691356e-12	PICS	PICS fine-mapped credible set extracted from summary statistics	ENSG00000246223	LINC01550	97987914	-44700
T1D_Robertson_34127860_1	T1D (Robertson, Multi)	IMD	chr14.3	14	100840110		14:100840110	14_100840110_T_C	T	C	-0.1159	1.3695938956374e-19	PICS	PICS fine-mapped credible set extracted from summary statistics	ENSG00000258399	MIR493HG	100836269	3841
T1D_Robertson_34127860_1	T1D (Robertson, Multi)	IMD	chr15.1	15	78944951	single	15:78944951	15_78944951_C_T	C	T	-0.2303	1.37404274981657e-24	PICS	PICS fine-mapped credible set extracted from summary statistics	ENSG00000103811	CTSH	78945046	95
T1D_Robertson_34127860_1	T1D (Robertson, Multi)	IMD	chr16.1	16	11097543	single	16:11097543	16_11097543_G_A	G	A	-0.1877	3.92576310745603e-42	PICS	PICS fine-mapped credible set extracted from summary statistics	ENSG00000262020		11071102	-26441
T1D_Robertson_34127860_1	T1D (Robertson, Multi)	IMD	chr16.2	16	20331769		16:20331769	16_20331769_T_C	T	C	-0.0923	2.25614803104258e-11	PICS	PICS fine-mapped credible set extracted from summary statistics	ENSG00000169347	GP2	20327513	-4256
T1D_Robertson_34127860_1	T1D (Robertson, Multi)	IMD	chr16.3	16	28496748	multi	16:28496748	16_28496748_C_T	C	T	-0.1188	1.20442886262005e-19	PICS	PICS fine-mapped credible set extracted from summary statistics	ENSG00000184730	APOBR	28494643	2105
T1D_Robertson_34127860_1	T1D (Robertson, Multi)	IMD	chr16.4	16	75212137		16:75212137	16_75212137_G_C	G	C	0.2544	6.55248648671241e-29	PICS	PICS fine-mapped credible set extracted from summary statistics	ENSG00000168928	CTRB2	75207161	-4976
T1D_Robertson_34127860_1	T1D (Robertson, Multi)	IMD	chr17.1	17	39910119	multi	17:39910119	17_39910119_T_C	T	C	0.1189	3.85410086020813e-21	PICS	PICS fine-mapped credible set extracted from summary statistics	ENSG00000073605	GSDMB	39918635	8516
T1D_Robertson_34127860_1	T1D (Robertson, Multi)	IMD	chr17.2	17	45996523		17:45996523	17_45996523_A_G	A	G	-0.1287	1.95063024679944e-15	PICS	PICS fine-mapped credible set extracted from summary statistics	ENSG00000256762	STH	45999250	-2727
T1D_Robertson_34127860_1	T1D (Robertson, Multi)	IMD	chr17.3	17	47956725		17:47956725	17_47956725_A_G	A	G	0.0777	3.00549690262619e-09	PICS	PICS fine-mapped credible set extracted from summary statistics	ENSG00000167183	PRR15L	47957883	1158
T1D_Robertson_34127860_1	T1D (Robertson, Multi)	IMD	chr18.1	18	12818923		18:12818923	18_12818923_G_A	G	A	0.1975	1.46934514860933e-25	PICS	PICS fine-mapped credible set extracted from summary statistics	ENSG00000260302	LINC01882	12776140	-42783
T1D_Robertson_34127860_1	T1D (Robertson, Multi)	IMD	chr18.2	18	69869260	multi	18:69869260	18_69869260_C_T	C	T	-0.1127	1.31217663863895e-18	PICS	PICS fine-mapped credible set extracted from summary statistics	ENSG00000150637	CD226	69947873	78613
T1D_Robertson_34127860_1	T1D (Robertson, Multi)	IMD	chr19.1	19	10317045		19:10317045	19_10317045_T_A	T	A	-0.3351	1.67334836407856e-24	PICS	PICS fine-mapped credible set extracted from summary statistics	ENSG00000267673	FDX2	10316015	-1030
T1D_Robertson_34127860_1	T1D (Robertson, Multi)	IMD	chr19.2	19	46705224	single	19:46705224	19_46705224_T_C	T	C	-0.1289	4.43510222231566e-13	PICS	PICS fine-mapped credible set extracted from summary statistics	ENSG00000211513	MIR320E	46709345	4121
T1D_Robertson_34127860_1	T1D (Robertson, Multi)	IMD	chr19.3	19	48703417	single	19:48703417	19_48703417_G_A	G	A	0.1129	6.12389593974448e-19	PICS	PICS fine-mapped credible set extracted from summary statistics	ENSG00000176920	FUT2	48695971	7446
T1D_Robertson_34127860_1	T1D (Robertson, Multi)	IMD	chr20.1	20	1634898		20:1634898	20_1634898_T_C	T	C	0.1252	6.32156534450833e-20	PICS	PICS fine-mapped credible set extracted from summary statistics	ENSG00000237914	SIRPG-AS1	1633508	1390
T1D_Robertson_34127860_1	T1D (Robertson, Multi)	IMD	chr21.1	21	42416077		21:42416077	21_42416077_G_A	G	A	0.1352	1.2798850660485e-24	PICS	PICS fine-mapped credible set extracted from summary statistics	ENSG00000160185	UBASH3A	42403902	12175
T1D_Robertson_34127860_1	T1D (Robertson, Multi)	IMD	chr21.2	21	44204668		21:44204668	21_44204668_C_T	C	T	-0.108	5.93146975243989e-11	PICS	PICS fine-mapped credible set extracted from summary statistics	ENSG00000232124		44208090	3422
T1D_Robertson_34127860_1	T1D (Robertson, Multi)	IMD	chr22.2	22	30174033	single	22:30174033	22_30174033_A_G	A	G	0.1184	2.2449267182656e-20	PICS	PICS fine-mapped credible set extracted from summary statistics	ENSG00000225676		30207255	33222
T1D_Robertson_34127860_1	T1D (Robertson, Multi)	IMD	chr22.3	22	37189696	single	22:37189696	22_37189696_T_C	T	C	0.101	1.82407523941084e-15	PICS	PICS fine-mapped credible set extracted from summary statistics	ENSG00000133466	C1QTNF6	37188247	-1449
T1D_Sakaue_34594039_1	T1D (Sakaue, Multi)	IMD	chr1.1	1	113727704		1:113727704	1_113727704_C_A	C	A	-0.194786312595538	5.35917474476266e-15	SuSiE-inf	SuSiE fine-mapped credible set with out-of-sample LD	ENSG00000232450		113699631	-28073
T1D_Sakaue_34594039_1	T1D (Sakaue, Multi)	IMD	chr1.2	1	113834946		1:113834946	1_113834946_A_G	A	G	-0.0470424011151771	8.59846050998698e-51	SuSiE-inf	SuSiE fine-mapped credible set with out-of-sample LD	ENSG00000226167	AP4B1-AS1	113812586	22360
T1D_Sakaue_34594039_1	T1D (Sakaue, Multi)	IMD	chr2.1	2	60326008		2:60326008	2_60326008_C_A	C	A	0.00766792616069876	4.21521448036051e-09	SuSiE-inf	SuSiE fine-mapped credible set with out-of-sample LD	ENSG00000200807	RNU1-32P	60384605	-58597
T1D_Sakaue_34594039_1	T1D (Sakaue, Multi)	IMD	chr6.1	6	25599560		6:25599560	6_25599560_CCTT_C	CCTT	C	1.4703		PICS	PICS fine-mapped credible set extracted from summary statistics	ENSG00000079689	SCGN	25652215	-52655
T1D_Sakaue_34594039_1	T1D (Sakaue, Multi)	IMD	chr6.2	6	33416696		6:33416696	6_33416696_C_T	C	T	0.7928	4.62746950657719e-57	PICS	PICS fine-mapped credible set extracted from summary statistics	ENSG00000112514	CUTA	33418107	1411
T1D_Sakaue_34594039_1	T1D (Sakaue, Multi)	IMD	chr6.3	6	33982056		6:33982056	6_33982056_C_T	C	T	0.6397	1.85256254057292e-12	PICS	PICS fine-mapped credible set extracted from summary statistics	ENSG00000124493	GRM4	34146087	164031
T1D_Sakaue_34594039_1	T1D (Sakaue, Multi)	IMD	chr6.4	6	35177212		6:35177212	6_35177212_A_AT	A	AT	2.8842		PICS	PICS fine-mapped credible set extracted from summary statistics	ENSG00000146197	SCUBE3	35213956	-36744
T1D_Sakaue_34594039_1	T1D (Sakaue, Multi)	IMD	chr6.5	6	36095300		6:36095300	6_36095300_G_A	G	A	2.3187	9.94515492003464e-11	PICS	PICS fine-mapped credible set extracted from summary statistics	ENSG00000237719	NUDT5P1	36092646	-2654
T1D_Sakaue_34594039_1	T1D (Sakaue, Multi)	IMD	chr6.6	6	90156508	single	6:90156508	6_90156508_T_A	T	A	0.00763378470589879	1.9731752900754e-09	SuSiE-inf	SuSiE fine-mapped credible set with out-of-sample LD	ENSG00000260271		90295507	-138999
T1D_Sakaue_34594039_1	T1D (Sakaue, Multi)	IMD	chr9.1	9	22134254		9:22134254	9_22134254_G_A	G	A	-0.00905537742492767	1.13718734212092e-10	SuSiE-inf	SuSiE fine-mapped credible set with out-of-sample LD	ENSG00000215221	UBA52P6	22012155	122099
T1D_Sakaue_34594039_1	T1D (Sakaue, Multi)	IMD	chr10.1	10	112998590		10:112998590	10_112998590_C_T	C	T	0.0111832908218944	1.51054169199108e-14	SuSiE-inf	SuSiE fine-mapped credible set with out-of-sample LD	ENSG00000227560	RPS15AP30	112987476	11114
T1D_Sakaue_34594039_1	T1D (Sakaue, Multi)	IMD	chr11.1	11	2160994		11:2160994	11_2160994_A_T	A	T	0.0194580977971366	6.66116083580186e-44	SuSiE-inf	SuSiE fine-mapped credible set with out-of-sample LD	ENSG00000167244	IGF2	2139389	-21605
T1D_Sakaue_34594039_1	T1D (Sakaue, Multi)	IMD	chr11.2	11	2174037		11:2174037	11_2174037_C_T	C	T	0.011503915346656	7.82744773461519e-18	SuSiE-inf	SuSiE fine-mapped credible set with out-of-sample LD	ENSG00000167244	IGF2	2139389	-34648
T1D_Sakaue_34594039_1	T1D (Sakaue, Multi)	IMD	chr11.3	11	2203728		11:2203728	11_2203728_C_G	C	G	0.0277473554916184	1.61227595531889e-13	SuSiE-inf	SuSiE fine-mapped credible set with out-of-sample LD	ENSG00000167244	IGF2	2139389	-64339
T1D_Sakaue_34594039_1	T1D (Sakaue, Multi)	IMD	chr12.1	12	111446804		12:111446804	12_111446804_T_C	T	C	-0.0114977282514916	3.40240518731923e-14	SuSiE-inf	SuSiE fine-mapped credible set with out-of-sample LD	ENSG00000111252	SH2B3	111405923	40881
T1D_Sakaue_34594039_1	T1D (Sakaue, Multi)	IMD	chr18.1	18	12778716		18:12778716	18_12778716_C_T	C	T	-0.00763550497234449	1.47849457534011e-09	SuSiE-inf	SuSiE fine-mapped credible set with out-of-sample LD	ENSG00000260302	LINC01882	12776140	-2576
UC_DeLange_28067908_1	UC (DeLange, EUR)	IMD	chr1.1	1	2777410	multi	1:2777410	1_2777410_T_C	T	C	-1.61609535576659	1.11598006614824e-07	SuSiE-inf	SuSiE fine-mapped credible set with out-of-sample LD	ENSG00000283259		2773603	3807
UC_DeLange_28067908_1	UC (DeLange, EUR)	IMD	chr1.2	1	8119684		1:8119684	1_8119684_G_C	G	C	-0.0297153627873702	3.54348110546658e-11	SuSiE-inf	SuSiE fine-mapped credible set with out-of-sample LD	ENSG00000238290	ERRFI1-DT	8077403	42281
UC_DeLange_28067908_1	UC (DeLange, EUR)	IMD	chr1.3	1	19802043		1:19802043	1_19802043_T_C	T	C	-0.025890059068924	3.06713883431203e-14	SuSiE-inf	SuSiE fine-mapped credible set with out-of-sample LD	ENSG00000162542	TMCO4	19799916	-2127
UC_DeLange_28067908_1	UC (DeLange, EUR)	IMD	chr1.4	1	19813543		1:19813543	1_19813543_G_A	G	A	0.0327536004568661	3.3769385280938e-19	SuSiE-inf	SuSiE fine-mapped credible set with out-of-sample LD	ENSG00000162542	TMCO4	19799916	-13627
UC_DeLange_28067908_1	UC (DeLange, EUR)	IMD	chr1.5	1	19816649		1:19816649	1_19816649_A_T	A	T	-0.0467490963493715	3.66184148071278e-24	SuSiE-inf	SuSiE fine-mapped credible set with out-of-sample LD	ENSG00000162542	TMCO4	19799916	-16733
UC_DeLange_28067908_1	UC (DeLange, EUR)	IMD	chr1.6	1	19901230		1:19901230	1_19901230_G_C	G	C	-0.0630601291434392	3.45118807196152e-44	SuSiE-inf	SuSiE fine-mapped credible set with out-of-sample LD	ENSG00000169914	OTUD3	19882395	18835
UC_DeLange_28067908_1	UC (DeLange, EUR)	IMD	chr1.7	1	22384384		1:22384384	1_22384384_G_C	G	C	-0.0369590760176904	8.48839789084406e-16	SuSiE-inf	SuSiE fine-mapped credible set with out-of-sample LD	ENSG00000184677	ZBTB40	22451851	-67467
UC_DeLange_28067908_1	UC (DeLange, EUR)	IMD	chr1.8	1	67210045		1:67210045	1_67210045_T_G	T	G	0.0581494911284772	1.81963471227771e-24	SuSiE-inf	SuSiE fine-mapped credible set with out-of-sample LD	ENSG00000162594	IL23R	67166454	43591
UC_DeLange_28067908_1	UC (DeLange, EUR)	IMD	chr1.9	1	67240275		1:67240275	1_67240275_G_A	G	A	-0.0551529497795983	1.75207671613613e-41	SuSiE-inf	SuSiE fine-mapped credible set with out-of-sample LD	ENSG00000081985	IL12RB2	67307873	-67598
UC_DeLange_28067908_1	UC (DeLange, EUR)	IMD	chr1.11	1	151829204	single	1:151829204	1_151829204_G_A	G	A	-0.0270562049652721	1.71971367428261e-11	SuSiE-inf	SuSiE fine-mapped credible set with out-of-sample LD	ENSG00000143365	RORC	151831802	2598
UC_DeLange_28067908_1	UC (DeLange, EUR)	IMD	chr1.12	1	161499264		1:161499264	1_161499264_G_C	G	C	-0.0522838443283872	1.05828491093765e-22	SuSiE-inf	SuSiE fine-mapped credible set with out-of-sample LD	ENSG00000143226	FCGR2A	161505457	-6193
UC_DeLange_28067908_1	UC (DeLange, EUR)	IMD	chr1.13	1	200108907		1:200108907	1_200108907_G_T	G	T	0.0351430577816629	8.30566454777062e-14	SuSiE-inf	SuSiE fine-mapped credible set with out-of-sample LD	ENSG00000116833	NR5A2	200027710	81197
UC_DeLange_28067908_1	UC (DeLange, EUR)	IMD	chr1.14	1	200905909	single	1:200905909	1_200905909_G_GT	G	GT	-0.0357267952078609		SuSiE-inf	SuSiE fine-mapped credible set with out-of-sample LD	ENSG00000163362	INAVA	200894900	11009
UC_DeLange_28067908_1	UC (DeLange, EUR)	IMD	chr1.15	1	206769068		1:206769068	1_206769068_C_T	C	T	0.0458603576870591	8.0916987089408e-24	SuSiE-inf	SuSiE fine-mapped credible set with out-of-sample LD	ENSG00000142224	IL19	206770773	-1705
UC_DeLange_28067908_1	UC (DeLange, EUR)	IMD	chr2.1	2	60977506		2:60977506	2_60977506_A_C	A	C	0.0466381376645038	3.43310191298958e-23	SuSiE-inf	SuSiE fine-mapped credible set with out-of-sample LD	ENSG00000232713	RPS12P3	60938604	-38902
UC_DeLange_28067908_1	UC (DeLange, EUR)	IMD	chr2.2	2	198987286		2:198987286	2_198987286_C_T	C	T	0.0329498132448413	7.52223505575926e-13	SuSiE-inf	SuSiE fine-mapped credible set with out-of-sample LD	ENSG00000231557		199071791	84505
UC_DeLange_28067908_1	UC (DeLange, EUR)	IMD	chr2.3	2	227805760	single	2:227805760	2_227805760_C_G	C	G	-0.0258550772759703	5.70742739058691e-09	SuSiE-inf	SuSiE fine-mapped credible set with out-of-sample LD	ENSG00000115009	CCL20	227813842	-8082
UC_DeLange_28067908_1	UC (DeLange, EUR)	IMD	chr2.4	2	240634984	single	2:240634984	2_240634984_G_A	G	A	0.0383816246547969	9.4184183447018e-18	SuSiE-inf	SuSiE fine-mapped credible set with out-of-sample LD	ENSG00000178623	GPR35	240625480	9504
UC_DeLange_28067908_1	UC (DeLange, EUR)	IMD	chr3.1	3	49676792	single	3:49676792	3_49676792_T_C	T	C	0.0433524326520161	2.49113914524654e-21	SuSiE-inf	SuSiE fine-mapped credible set with out-of-sample LD	ENSG00000164062	APEH	49674351	2441
UC_DeLange_28067908_1	UC (DeLange, EUR)	IMD	chr5.1	5	554096		5:554096	5_554096_C_T	C	T	-0.0248937181820302	2.90473742213917e-09	SuSiE-inf	SuSiE fine-mapped credible set with out-of-sample LD	ENSG00000066230	SLC9A3	524449	-29647
UC_DeLange_28067908_1	UC (DeLange, EUR)	IMD	chr5.2	5	40347367		5:40347367	5_40347367_G_A	G	A	0.0298134080835654	7.43896666456068e-09	SuSiE-inf	SuSiE fine-mapped credible set with out-of-sample LD	ENSG00000287597		40312905	-34462
UC_DeLange_28067908_1	UC (DeLange, EUR)	IMD	chr5.3	5	111662914		5:111662914	5_111662914_T_A	T	A	0.077396079824601	3.06724626041691e-10	SuSiE-inf	SuSiE fine-mapped credible set with out-of-sample LD	ENSG00000134986	NREP	111757194	94280
UC_DeLange_28067908_1	UC (DeLange, EUR)	IMD	chr5.4	5	135115775		5:135115775	5_135115775_G_A	G	A	0.0392353459919004	4.42495359070906e-09	SuSiE-inf	SuSiE fine-mapped credible set with out-of-sample LD	ENSG00000069011	PITX1	135034228	-81547
UC_DeLange_28067908_1	UC (DeLange, EUR)	IMD	chr5.5	5	159347957		5:159347957	5_159347957_C_A	C	A	0.0329870497273056	2.12604289734917e-20	SuSiE-inf	SuSiE fine-mapped credible set with out-of-sample LD	ENSG00000113302	IL12B	159330487	-17470
UC_DeLange_28067908_1	UC (DeLange, EUR)	IMD	chr5.6	5	159400761		5:159400761	5_159400761_C_A	C	A	0.0385912478798862	8.88826008597186e-24	SuSiE-inf	SuSiE fine-mapped credible set with out-of-sample LD	ENSG00000253298	LINC01845	159466276	65515
UC_DeLange_28067908_1	UC (DeLange, EUR)	IMD	chr6.1	6	19780778		6:19780778	6_19780778_C_T	C	T	-0.0258901068325827	7.74062424304545e-09	SuSiE-inf	SuSiE fine-mapped credible set with out-of-sample LD	ENSG00000228412	LNC-LBCS	19804570	23792
UC_DeLange_28067908_1	UC (DeLange, EUR)	IMD	chr6.2	6	111622031		6:111622031	6_111622031_G_A	G	A	0.0304972381153357	1.4552602837753e-11	SuSiE-inf	SuSiE fine-mapped credible set with out-of-sample LD	ENSG00000056972	TRAF3IP2	111605878	-16153
UC_DeLange_28067908_1	UC (DeLange, EUR)	IMD	chr6.3	6	137638098	single	6:137638098	6_137638098_T_C	T	C	0.0365575505221986	2.69540059054166e-15	SuSiE-inf	SuSiE fine-mapped credible set with out-of-sample LD	ENSG00000230533	LINC03004	137673383	-35285
UC_DeLange_28067908_1	UC (DeLange, EUR)	IMD	chr7.1	7	2749278	single	7:2749278	7_2749278_T_C	T	C	-0.0305982329844491	1.61212376267433e-11	SuSiE-inf	SuSiE fine-mapped credible set with out-of-sample LD	ENSG00000174945	AMZ1	2688202	61076
UC_DeLange_28067908_1	UC (DeLange, EUR)	IMD	chr7.2	7	107803426		7:107803426	7_107803426_G_A	G	A	-0.0348822413548968	9.18642939063909e-16	SuSiE-inf	SuSiE fine-mapped credible set with out-of-sample LD	ENSG00000091138	SLC26A3	107803223	-203
UC_DeLange_28067908_1	UC (DeLange, EUR)	IMD	chr7.3	7	107846457		7:107846457	7_107846457_C_T	C	T	-0.0418079746885459	3.38830700497628e-21	SuSiE-inf	SuSiE fine-mapped credible set with out-of-sample LD	ENSG00000091138	SLC26A3	107803223	-43234
UC_DeLange_28067908_1	UC (DeLange, EUR)	IMD	chr7.5	7	128939612	single	7:128939612	7_128939612_G_A	G	A	1.02514587179589	1.88059402889031e-08	SuSiE-inf	SuSiE fine-mapped credible set with out-of-sample LD	ENSG00000128604	IRF5	128937927	1685
UC_DeLange_28067908_1	UC (DeLange, EUR)	IMD	chr9.1	9	4984530		9:4984530	9_4984530_G_C	G	C	-0.0436455009814436	8.27954470215831e-24	SuSiE-inf	SuSiE fine-mapped credible set with out-of-sample LD	ENSG00000096968	JAK2	4985272	-742
UC_DeLange_28067908_1	UC (DeLange, EUR)	IMD	chr9.2	9	5453396		9:5453396	9_5453396_T_C	T	C	-0.0228744905557746	3.51460318537299e-09	SuSiE-inf	SuSiE fine-mapped credible set with out-of-sample LD	ENSG00000120217	CD274	5450542	2854
UC_DeLange_28067908_1	UC (DeLange, EUR)	IMD	chr9.3	9	114776054	single	9:114776054	9_114776054_C_T	C	T	0.0345890773386481	6.29596520154738e-15	SuSiE-inf	SuSiE fine-mapped credible set with out-of-sample LD	ENSG00000181634	TNFSF15	114806039	29985
UC_DeLange_28067908_1	UC (DeLange, EUR)	IMD	chr9.4	9	136353764	multi	9:136353764	9_136353764_A_G	A	G	-0.113890751415516	6.74903535380442e-08	SuSiE-inf	SuSiE fine-mapped credible set with out-of-sample LD	ENSG00000213221	DNLZ	136363744	9980
UC_DeLange_28067908_1	UC (DeLange, EUR)	IMD	chr10.1	10	62685804		10:62685804	10_62685804_A_G	A	G	0.0352037696520973	1.52380821089944e-15	SuSiE-inf	SuSiE fine-mapped credible set with out-of-sample LD	ENSG00000181915	ADO	62804720	-118916
UC_DeLange_28067908_1	UC (DeLange, EUR)	IMD	chr10.2	10	99533711		10:99533711	10_99533711_A_C	A	C	-0.0423450862411545	8.70706550095145e-22	SuSiE-inf	SuSiE fine-mapped credible set with out-of-sample LD	ENSG00000155287	SLC25A28	99620439	86728
UC_DeLange_28067908_1	UC (DeLange, EUR)	IMD	chr11.1	11	76570549	single	11:76570549	11_76570549_C_T	C	T	0.0358000972984864	3.42892054709947e-15	SuSiE-inf	SuSiE fine-mapped credible set with out-of-sample LD	ENSG00000255363	LINC02757	76630427	59878
UC_DeLange_28067908_1	UC (DeLange, EUR)	IMD	chr11.2	11	114485287		11:114485287	11_114485287_C_T	C	T	0.0250682283593178	1.12931494303266e-09	SuSiE-inf	SuSiE fine-mapped credible set with out-of-sample LD	ENSG00000256533		114453064	32223
UC_DeLange_28067908_1	UC (DeLange, EUR)	IMD	chr11.3	11	114558156		11:114558156	11_114558156_TTTATAA_T	TTTATAA	T	-0.0268247557403569		SuSiE-inf	SuSiE fine-mapped credible set with out-of-sample LD	ENSG00000095110	NXPE1	114559881	1725
UC_DeLange_28067908_1	UC (DeLange, EUR)	IMD	chr12.1	12	68103628		12:68103628	12_68103628_A_G	A	G	0.0543237727217497	8.64256337823809e-32	SuSiE-inf	SuSiE fine-mapped credible set with out-of-sample LD	ENSG00000111537	IFNG	68159740	56112
UC_DeLange_28067908_1	UC (DeLange, EUR)	IMD	chr13.1	13	26962835		13:26962835	13_26962835_G_A	G	A	0.03539246611558	7.41310941658773e-15	SuSiE-inf	SuSiE fine-mapped credible set with out-of-sample LD	ENSG00000283579		26991996	29161
UC_DeLange_28067908_1	UC (DeLange, EUR)	IMD	chr15.1	15	67163292		15:67163292	15_67163292_C_T	C	T	0.0264005961744536	4.66516766405564e-09	SuSiE-inf	SuSiE fine-mapped credible set with out-of-sample LD	ENSG00000259202	SMAD3-AS1	67146939	-16353
UC_DeLange_28067908_1	UC (DeLange, EUR)	IMD	chr16.1	16	23835741	single	16:23835741	16_23835741_C_G	C	G	-0.0266828749609207	4.35795139232112e-09	SuSiE-inf	SuSiE fine-mapped credible set with out-of-sample LD	ENSG00000166501	PRKCB	23835983	-242
UC_DeLange_28067908_1	UC (DeLange, EUR)	IMD	chr16.2	16	50301163		16:50301163	16_50301163_C_A	C	A	0.0336425913864725	1.35307924307538e-13	SuSiE-inf	SuSiE fine-mapped credible set with out-of-sample LD	ENSG00000121281	ADCY7	50266551	34612
UC_DeLange_28067908_1	UC (DeLange, EUR)	IMD	chr16.3	16	50629566		16:50629566	16_50629566_G_A	G	A	0.027287147671386	1.72100084587532e-09	SuSiE-inf	SuSiE fine-mapped credible set with out-of-sample LD	ENSG00000260249		50664903	-35337
UC_DeLange_28067908_1	UC (DeLange, EUR)	IMD	chr16.4	16	85976134		16:85976134	16_85976134_T_C	T	C	0.0280982798896829	2.28098564767429e-10	SuSiE-inf	SuSiE fine-mapped credible set with out-of-sample LD	ENSG00000269667		85981684	-5550
UC_DeLange_28067908_1	UC (DeLange, EUR)	IMD	chr17.1	17	39783586		17:39783586	17_39783586_C_T	C	T	0.0389795441513653	5.65879383670689e-18	SuSiE-inf	SuSiE fine-mapped credible set with out-of-sample LD	ENSG00000141738	GRB7	39737938	45648
UC_DeLange_28067908_1	UC (DeLange, EUR)	IMD	chr17.2	17	42345821		17:42345821	17_42345821_G_C	G	C	-0.0278958105491612	2.34256800410698e-10	SuSiE-inf	SuSiE fine-mapped credible set with out-of-sample LD	ENSG00000168610	STAT3	42388442	42621
UC_DeLange_28067908_1	UC (DeLange, EUR)	IMD	chr17.3	17	42451290		17:42451290	17_42451290_A_T	A	T	0.0257626600909568	5.64949617678607e-09	SuSiE-inf	SuSiE fine-mapped credible set with out-of-sample LD	ENSG00000033627	ATP6V0A1	42458878	-7588
UC_DeLange_28067908_1	UC (DeLange, EUR)	IMD	chr17.4	17	72615055		17:72615055	17_72615055_C_CG	C	CG	-0.0325045271114205		SuSiE-inf	SuSiE fine-mapped credible set with out-of-sample LD	ENSG00000227036	LINC00511	72592804	-22251
UC_DeLange_28067908_1	UC (DeLange, EUR)	IMD	chr19.1	19	33263138		19:33263138	19_33263138_G_A	G	A	0.0296963175373902	3.24291643201126e-14	SuSiE-inf	SuSiE fine-mapped credible set with out-of-sample LD	ENSG00000267580		33299934	-36796
UC_DeLange_28067908_1	UC (DeLange, EUR)	IMD	chr20.1	20	44436388		20:44436388	20_44436388_A_C	A	C	0.0548625953575204	2.78591071656385e-30	SuSiE-inf	SuSiE fine-mapped credible set with out-of-sample LD	ENSG00000226243	RPL37AP1	44466842	30454
UC_DeLange_28067908_1	UC (DeLange, EUR)	IMD	chr20.2	20	63697746	multi	20:63697746	20_63697746_G_A	G	A	0.0382440499110402	7.59268588685494e-17	SuSiE-inf	SuSiE fine-mapped credible set with out-of-sample LD	ENSG00000243509	TNFRSF6B	63696652	1094
UC_DeLange_28067908_1	UC (DeLange, EUR)	IMD	chr20.3	20	64060707		20:64060707	20_64060707_A_C	A	C	0.0237622264776367	5.91599695605327e-07	SuSiE-inf	SuSiE fine-mapped credible set with out-of-sample LD	ENSG00000171703	TCEA2	64063198	-2491
UC_DeLange_28067908_1	UC (DeLange, EUR)	IMD	chr21.1	21	15460903		21:15460903	21_15460903_G_A	G	A	-0.0336903124367065	2.51487886167805e-14	SuSiE-inf	SuSiE fine-mapped credible set with out-of-sample LD	ENSG00000229425		15627258	166355
UC_DeLange_28067908_1	UC (DeLange, EUR)	IMD	chr21.2	21	39094373	multi	21:39094373	21_39094373_G_T	G	T	-0.0549442903638597	9.3832325346687e-33	SuSiE-inf	SuSiE fine-mapped credible set with out-of-sample LD	ENSG00000235888	LINC02940	39062894	-31479
UC_DeLange_28067908_1	UC (DeLange, EUR)	IMD	chr21.3	21	44193942		21:44193942	21_44193942_T_C	T	C	-0.0341134380618761	1.89148622905268e-13	SuSiE-inf	SuSiE fine-mapped credible set with out-of-sample LD	ENSG00000285413		44190379	-3563
UC_DeLange_28067908_1	UC (DeLange, EUR)	IMD	chr22.1	22	39266475		22:39266475	22_39266475_T_C	T	C	-0.0256017281571203	4.6573240981361e-11	SuSiE-inf	SuSiE fine-mapped credible set with out-of-sample LD	ENSG00000100311	PDGFB	39244982	-21493
UC_DeLange_28067908_1	UC (DeLange, EUR)	IMD	chr22.2	22	39305698		22:39305698	22_39305698_G_A	G	A	0.0225142413479134	6.23130335713494e-10	SuSiE-inf	SuSiE fine-mapped credible set with out-of-sample LD	ENSG00000209480	SNORD83B	39313911	8213
UC_DeLange_28067908_1	UC (DeLange, EUR)	IMD	chr22.3	22	50001001	single	22:50001001	22_50001001_A_G	A	G	0.0290592065216932	1.56670319956263e-10	SuSiE-inf	SuSiE fine-mapped credible set with out-of-sample LD	ENSG00000188263	IL17REL	50012765	11764
IS_Sakaue_34594039_1	IStroke (Sakaue, Multi)	OTH	chr1.1	1	91815371		1:91815371	1_91815371_G_A	G	A	0.276148620494503	8.15097550055367e-09	SuSiE-inf	SuSiE fine-mapped credible set with out-of-sample LD	ENSG00000069702	TGFBR3	91886151	70780
IS_Sakaue_34594039_1	IStroke (Sakaue, Multi)	OTH	chr2.1	2	26694101		2:26694101	2_26694101_C_T	C	T	-0.293770303784487	5.95983611290297e-10	SuSiE-inf	SuSiE fine-mapped credible set with out-of-sample LD	ENSG00000213699	SLC35F6	26764284	-70183
IS_Sakaue_34594039_1	IStroke (Sakaue, Multi)	OTH	chr4.1	4	80261400		4:80261400	4_80261400_T_C	T	C	0.0086805381791234	2.28783914180637e-10	SuSiE-inf	SuSiE fine-mapped credible set with out-of-sample LD	ENSG00000152784	PRDM8	80197503	63897
IS_Sakaue_34594039_1	IStroke (Sakaue, Multi)	OTH	chr6.1	6	1379239		6:1379239	6_1379239_A_C	A	C	0.00649439548271228	7.26187956310811e-09	SuSiE-inf	SuSiE fine-mapped credible set with out-of-sample LD	ENSG00000164379	FOXQ1	1312098	67141
IS_Sakaue_34594039_1	IStroke (Sakaue, Multi)	OTH	chr9.1	9	22072265		9:22072265	9_22072265_A_G	A	G	0.0882798934689279	1.28406425413716e-08	SuSiE-inf	SuSiE fine-mapped credible set with out-of-sample LD	ENSG00000215221	UBA52P6	22012155	60110
IS_Sakaue_34594039_1	IStroke (Sakaue, Multi)	OTH	chr10.1	10	103694285	single	10:103694285	10_103694285_T_G	T	G	-0.207819834168575	6.00659761749318e-08	SuSiE-inf	SuSiE fine-mapped credible set with out-of-sample LD	ENSG00000280693	SH3PXD2A-AS1	103745966	-51681
IS_Sakaue_34594039_1	IStroke (Sakaue, Multi)	OTH	chr12.1	12	20426760		12:20426760	12_20426760_G_A	G	A	0.09156805427035	1.14873090441106e-11	SuSiE-inf	SuSiE fine-mapped credible set with out-of-sample LD	ENSG00000172572	PDE3A	20368537	58223
IS_Sakaue_34594039_1	IStroke (Sakaue, Multi)	OTH	chr12.2	12	111792215	single	12:111792215	12_111792215_G_C	G	C	-0.0178928659073028	2.24999454283707e-18	SuSiE-inf	SuSiE fine-mapped credible set with out-of-sample LD	ENSG00000111275	ALDH2	111766933	25282
IS_Sakaue_34594039_1	IStroke (Sakaue, Multi)	OTH	chr13.1	13	110307296		13:110307296	13_110307296_A_C	A	C	0.0527	3.19312743404492e-09	PICS	PICS fine-mapped credible set extracted from summary statistics	ENSG00000134871	COL4A2	110307284	12
MYOI_Donertas_33959723_1	MyoInf (Donertas, EUR)	OTH	chr1.1	1	109275908	single	1:109275908	1_109275908_C_T	C	T	0.0119259174974039	9.11915945118445e-16	SuSiE-inf	SuSiE fine-mapped credible set with out-of-sample LD	ENSG00000134222	PSRC1	109283145	7237
MYOI_Donertas_33959723_1	MyoInf (Donertas, EUR)	OTH	chr1.2	1	222664597	single	1:222664597	1_222664597_G_A	G	A	0.0112219240293281	1.1624654561618e-17	SuSiE-inf	SuSiE fine-mapped credible set with out-of-sample LD	ENSG00000272750		222661512	-3085
MYOI_Donertas_33959723_1	MyoInf (Donertas, EUR)	OTH	chr6.1	6	12903725		6:12903725	6_12903725_A_G	A	G	0.0126663541280565	1.16642453376095e-22	SuSiE-inf	SuSiE fine-mapped credible set with out-of-sample LD	ENSG00000112137	PHACTR1	12716767	186958
MYOI_Donertas_33959723_1	MyoInf (Donertas, EUR)	OTH	chr6.2	6	133851208		6:133851208	6_133851208_C_G	C	G	-0.00904368552507202	2.12628395266739e-09	SuSiE-inf	SuSiE fine-mapped credible set with out-of-sample LD	ENSG00000227954	TARID	133889333	38125
MYOI_Donertas_33959723_1	MyoInf (Donertas, EUR)	OTH	chr6.3	6	160409518		6:160409518	6_160409518_C_G	C	G	0.0074181185675043	2.34764255178984e-07	SuSiE-inf	SuSiE fine-mapped credible set with out-of-sample LD	ENSG00000146477	SLC22A3	160348378	61140
MYOI_Donertas_33959723_1	MyoInf (Donertas, EUR)	OTH	chr6.4	6	160589086		6:160589086	6_160589086_A_G	A	G	0.0195540471973039	7.79190071256414e-41	SuSiE-inf	SuSiE fine-mapped credible set with out-of-sample LD	ENSG00000213071	LPAL2	160511007	-78079
MYOI_Donertas_33959723_1	MyoInf (Donertas, EUR)	OTH	chr6.5	6	160591981		6:160591981	6_160591981_T_C	T	C	0.0143237779519139	1.48178029062945e-22	SuSiE-inf	SuSiE fine-mapped credible set with out-of-sample LD	ENSG00000213071	LPAL2	160511007	-80974
MYOI_Donertas_33959723_1	MyoInf (Donertas, EUR)	OTH	chr9.1	9	22103342		9:22103342	9_22103342_T_G	T	G	0.0189787383204652	8.33129956136992e-45	SuSiE-inf	SuSiE fine-mapped credible set with out-of-sample LD	ENSG00000215221	UBA52P6	22012155	91187
MYOI_Donertas_33959723_1	MyoInf (Donertas, EUR)	OTH	chr12.1	12	111469627		12:111469627	12_111469627_A_AC	A	AC	-0.00932578025644151		SuSiE-inf	SuSiE fine-mapped credible set with out-of-sample LD	ENSG00000111252	SH2B3	111405923	63704
MYOI_Donertas_33959723_1	MyoInf (Donertas, EUR)	OTH	chr13.1	13	110165755		13:110165755	13_110165755_T_A	T	A	-0.00305746	3.24235933019204e-10	PICS	PICS fine-mapped credible set extracted from summary statistics	ENSG00000287575		110139586	-26169
MYOI_Donertas_33959723_1	MyoInf (Donertas, EUR)	OTH	chr19.1	19	11079805		19:11079805	19_11079805_G_T	G	T	-0.00888157703174326	6.33934859804302e-10	SuSiE-inf	SuSiE fine-mapped credible set with out-of-sample LD	ENSG00000130164	LDLR	11089463	-9658
MYOI_Donertas_33959723_1	MyoInf (Donertas, EUR)	OTH	chr19.2	19	44908684		19:44908684	19_44908684_T_C	T	C	0.0104384426772946	3.16327621971767e-15	SuSiE-inf	SuSiE fine-mapped credible set with out-of-sample LD	ENSG00000130203	APOE	44905796	2888
MYOI_Donertas_33959723_1	MyoInf (Donertas, EUR)	OTH	chr21.1	21	34221526		21:34221526	21_34221526_G_A	G	A	0.00785813895058912	2.59028076914918e-09	SuSiE-inf	SuSiE fine-mapped credible set with out-of-sample LD	ENSG00000227456	LINC00310	34180608	40918
MYOI_Sakaue_34594039_1	MyoInf (Sakaue, Multi)	OTH	chr1.1	1	55039974		1:55039974	1_55039974_G_T	G	T	-0.0105734341593929	5.53787419228353e-17	SuSiE-inf	SuSiE fine-mapped credible set with out-of-sample LD	ENSG00000169174	PCSK9	55039548	426
MYOI_Sakaue_34594039_1	MyoInf (Sakaue, Multi)	OTH	chr1.2	1	56411837		1:56411837	1_56411837_C_T	C	T	0.00670877807226328	9.19882926933972e-07	SuSiE-inf	SuSiE fine-mapped credible set with out-of-sample LD	ENSG00000223956	LINC01767	56414935	-3098
MYOI_Sakaue_34594039_1	MyoInf (Sakaue, Multi)	OTH	chr1.3	1	56514550		1:56514550	1_56514550_A_C	A	C	-0.00913024435055304	9.08870174100142e-13	SuSiE-inf	SuSiE fine-mapped credible set with out-of-sample LD	ENSG00000284686		56524495	9945
MYOI_Sakaue_34594039_1	MyoInf (Sakaue, Multi)	OTH	chr1.4	1	109275216	single	1:109275216	1_109275216_T_C	T	C	0.0130182186126255	2.94868600434962e-23	SuSiE-inf	SuSiE fine-mapped credible set with out-of-sample LD	ENSG00000134222	PSRC1	109283145	7929
MYOI_Sakaue_34594039_1	MyoInf (Sakaue, Multi)	OTH	chr1.5	1	113905767	multi	1:113905767	1_113905767_C_T	C	T	0.00831991884356561	3.04241912348393e-09	SuSiE-inf	SuSiE fine-mapped credible set with out-of-sample LD	ENSG00000118655	DCLRE1B	113905326	441
MYOI_Sakaue_34594039_1	MyoInf (Sakaue, Multi)	OTH	chr1.6	1	154448962	multi	1:154448962	1_154448962_T_C	T	C	-0.0087381478799201	1.21457323451804e-10	SuSiE-inf	SuSiE fine-mapped credible set with out-of-sample LD	ENSG00000273110		154480012	-31050
MYOI_Sakaue_34594039_1	MyoInf (Sakaue, Multi)	OTH	chr1.7	1	222652375	multi	1:222652375	1_222652375_T_C	T	C	0.258930147612111	1.28464017911871e-34	SuSiE-inf	SuSiE fine-mapped credible set with out-of-sample LD	ENSG00000272750		222661512	9137
MYOI_Sakaue_34594039_1	MyoInf (Sakaue, Multi)	OTH	chr2.1	2	19742712		2:19742712	2_19742712_G_A	G	A	0.0106666547373152	1.60502562963844e-13	SuSiE-inf	SuSiE fine-mapped credible set with out-of-sample LD	ENSG00000228784	LINC00954	19868874	-126162
MYOI_Sakaue_34594039_1	MyoInf (Sakaue, Multi)	OTH	chr2.2	2	20971271		2:20971271	2_20971271_C_T	C	T	0.0367508392889242	5.86356985694808e-06	SuSiE-inf	SuSiE fine-mapped credible set with out-of-sample LD	ENSG00000118961	LDAH	20823101	-148170
MYOI_Sakaue_34594039_1	MyoInf (Sakaue, Multi)	OTH	chr2.3	2	21014914		2:21014914	2_21014914_T_G	T	G	-0.0800828157319097	1.04265556128132e-09	SuSiE-inf	SuSiE fine-mapped credible set with out-of-sample LD	ENSG00000218819	TDRD15	21123968	-109054
MYOI_Sakaue_34594039_1	MyoInf (Sakaue, Multi)	OTH	chr2.4	2	21078435		2:21078435	2_21078435_C_A	C	A	-0.654628904429038	8.51046553173866e-06	SuSiE-inf	SuSiE fine-mapped credible set with out-of-sample LD	ENSG00000218819	TDRD15	21123968	-45533
MYOI_Sakaue_34594039_1	MyoInf (Sakaue, Multi)	OTH	chr2.5	2	21261450		2:21261450	2_21261450_C_T	C	T	0.0514369745958425	5.11448032089974e-13	SuSiE-inf	SuSiE fine-mapped credible set with out-of-sample LD	ENSG00000231204		21221175	40275
MYOI_Sakaue_34594039_1	MyoInf (Sakaue, Multi)	OTH	chr2.6	2	22078648		2:22078648	2_22078648_C_T	C	T	0.2729	1.22404228806773e-10	PICS	PICS fine-mapped credible set extracted from summary statistics	ENSG00000234207	LINC03116	22377594	-298946
MYOI_Sakaue_34594039_1	MyoInf (Sakaue, Multi)	OTH	chr2.7	2	85515174	multi	2:85515174	2_85515174_A_G	A	G	0.0134278828462264	4.31991981962043e-20	SuSiE-inf	SuSiE fine-mapped credible set with out-of-sample LD	ENSG00000229648	RPSAP22	85491780	-23394
MYOI_Sakaue_34594039_1	MyoInf (Sakaue, Multi)	OTH	chr2.8	2	164036082		2:164036082	2_164036082_T_C	T	C	-0.00842220962134323	2.74212000052117e-11	SuSiE-inf	SuSiE fine-mapped credible set with out-of-sample LD	ENSG00000237844		164352223	316141
MYOI_Sakaue_34594039_1	MyoInf (Sakaue, Multi)	OTH	chr2.9	2	203140349		2:203140349	2_203140349_A_G	A	G	0.0102720912201779	5.75299475141519e-15	SuSiE-inf	SuSiE fine-mapped credible set with out-of-sample LD	ENSG00000204196	RPL12P16	203190780	-50431
MYOI_Sakaue_34594039_1	MyoInf (Sakaue, Multi)	OTH	chr2.10	2	215435462		2:215435462	2_215435462_C_T	C	T	-0.00811098186672235	6.69828145077904e-09	SuSiE-inf	SuSiE fine-mapped credible set with out-of-sample LD	ENSG00000115414	FN1	215436068	606
MYOI_Sakaue_34594039_1	MyoInf (Sakaue, Multi)	OTH	chr2.11	2	229142403		2:229142403	2_229142403_G_A	G	A	-0.00792464940989549	2.11777657159961e-09	SuSiE-inf	SuSiE fine-mapped credible set with out-of-sample LD	ENSG00000153823	PID1	229271287	128884
MYOI_Sakaue_34594039_1	MyoInf (Sakaue, Multi)	OTH	chr3.1	3	14877845		3:14877845	3_14877845_A_G	A	G	0.294819706557297	3.10798507357637e-06	SuSiE-inf	SuSiE fine-mapped credible set with out-of-sample LD	ENSG00000154783	FGD5	14818962	58883
MYOI_Sakaue_34594039_1	MyoInf (Sakaue, Multi)	OTH	chr3.2	3	138374047		3:138374047	3_138374047_C_T	C	T	0.00935996878327306	1.77830739375489e-13	SuSiE-inf	SuSiE fine-mapped credible set with out-of-sample LD	ENSG00000158186	MRAS	138348579	25468
MYOI_Sakaue_34594039_1	MyoInf (Sakaue, Multi)	OTH	chr4.1	4	56912479	single	4:56912479	4_56912479_G_A	G	A	0.570118216225779	6.75522612671546e-10	SuSiE-inf	SuSiE fine-mapped credible set with out-of-sample LD	ENSG00000084093	REST	56907900	4579
MYOI_Sakaue_34594039_1	MyoInf (Sakaue, Multi)	OTH	chr4.2	4	80263187		4:80263187	4_80263187_A_T	A	T	0.00880346214939716	1.88748742431631e-12	SuSiE-inf	SuSiE fine-mapped credible set with out-of-sample LD	ENSG00000152784	PRDM8	80197503	65684
MYOI_Sakaue_34594039_1	MyoInf (Sakaue, Multi)	OTH	chr4.3	4	81704566		4:81704566	4_81704566_GT_G	GT	G	-0.00742321970280024		SuSiE-inf	SuSiE fine-mapped credible set with out-of-sample LD	ENSG00000138670	RASGEF1B	81471907	-232659
MYOI_Sakaue_34594039_1	MyoInf (Sakaue, Multi)	OTH	chr4.4	4	119979127		4:119979127	4_119979127_T_C	T	C	-0.00667049448443207	1.84794288145692e-09	SuSiE-inf	SuSiE fine-mapped credible set with out-of-sample LD	ENSG00000253825		120040615	61488
MYOI_Sakaue_34594039_1	MyoInf (Sakaue, Multi)	OTH	chr4.5	4	147362632		4:147362632	4_147362632_G_A	G	A	-0.200451899506158	2.08248436599655e-12	SuSiE-inf	SuSiE fine-mapped credible set with out-of-sample LD	ENSG00000251298	TMEM184C-DT	147617264	254632
MYOI_Sakaue_34594039_1	MyoInf (Sakaue, Multi)	OTH	chr4.6	4	147466549		4:147466549	4_147466549_A_G	A	G	0.0209870150109834	1.15139315209974e-20	SuSiE-inf	SuSiE fine-mapped credible set with out-of-sample LD	ENSG00000251298	TMEM184C-DT	147617264	150715
MYOI_Sakaue_34594039_1	MyoInf (Sakaue, Multi)	OTH	chr4.7	4	155511216		4:155511216	4_155511216_A_C	A	C	-0.00928220175932618	1.03593008004069e-09	SuSiE-inf	SuSiE fine-mapped credible set with out-of-sample LD	ENSG00000251244		155496206	15010
MYOI_Sakaue_34594039_1	MyoInf (Sakaue, Multi)	OTH	chr4.8	4	155738667		4:155738667	4_155738667_A_C	A	C	-0.0105485750453071	6.09625233034131e-16	SuSiE-inf	SuSiE fine-mapped credible set with out-of-sample LD	ENSG00000260244		155734448	4219
MYOI_Sakaue_34594039_1	MyoInf (Sakaue, Multi)	OTH	chr6.1	6	12924810		6:12924810	6_12924810_G_A	G	A	0.123967146044184	7.87554864002502e-11	SuSiE-inf	SuSiE fine-mapped credible set with out-of-sample LD	ENSG00000112137	PHACTR1	12716767	208043
MYOI_Sakaue_34594039_1	MyoInf (Sakaue, Multi)	OTH	chr6.2	6	25678683		6:25678683	6_25678683_A_T	A	T	0.1863	6.21907542029795e-12	PICS	PICS fine-mapped credible set extracted from summary statistics	ENSG00000079689	SCGN	25652215	26468
MYOI_Sakaue_34594039_1	MyoInf (Sakaue, Multi)	OTH	chr6.3	6	33580033	single	6:33580033	6_33580033_A_C	A	C	0.224	8.53488260202531e-12	PICS	PICS fine-mapped credible set extracted from summary statistics	ENSG00000030110	BAK1	33580276	243
MYOI_Sakaue_34594039_1	MyoInf (Sakaue, Multi)	OTH	chr6.4	6	39178454		6:39178454	6_39178454_T_C	T	C	-0.0113157698673589	3.01495013411973e-16	SuSiE-inf	SuSiE fine-mapped credible set with out-of-sample LD	ENSG00000164626	KCNK5	39229475	51021
MYOI_Sakaue_34594039_1	MyoInf (Sakaue, Multi)	OTH	chr6.5	6	73695048		6:73695048	6_73695048_C_T	C	T	0.0099864574430465	1.59618862079342e-09	SuSiE-inf	SuSiE fine-mapped credible set with out-of-sample LD	ENSG00000231652	CD109-AS1	73696039	991
MYOI_Sakaue_34594039_1	MyoInf (Sakaue, Multi)	OTH	chr6.6	6	133893387		6:133893387	6_133893387_C_G	C	G	-0.014290776580811	1.99995069386696e-25	SuSiE-inf	SuSiE fine-mapped credible set with out-of-sample LD	ENSG00000227954	TARID	133889333	-4054
MYOI_Sakaue_34594039_1	MyoInf (Sakaue, Multi)	OTH	chr6.7	6	160584578		6:160584578	6_160584578_C_T	C	T	0.0213173825763359	1.65397376006658e-55	SuSiE-inf	SuSiE fine-mapped credible set with out-of-sample LD	ENSG00000213071	LPAL2	160511007	-73571
MYOI_Sakaue_34594039_1	MyoInf (Sakaue, Multi)	OTH	chr6.9	6	160690668		6:160690668	6_160690668_C_T	C	T	0.0131195198224883	6.71727526258278e-21	SuSiE-inf	SuSiE fine-mapped credible set with out-of-sample LD	ENSG00000122194	PLG	160702244	-11576
MYOI_Sakaue_34594039_1	MyoInf (Sakaue, Multi)	OTH	chr6.10	6	160756724		6:160756724	6_160756724_C_T	C	T	0.00924541569875948	1.21139437672133e-11	SuSiE-inf	SuSiE fine-mapped credible set with out-of-sample LD	ENSG00000122194	PLG	160702244	54480
MYOI_Sakaue_34594039_1	MyoInf (Sakaue, Multi)	OTH	chr7.1	7	19009765		7:19009765	7_19009765_G_A	G	A	0.00735263223458501	9.44617645869947e-09	SuSiE-inf	SuSiE fine-mapped credible set with out-of-sample LD	ENSG00000122691	TWIST1	19117636	107871
MYOI_Sakaue_34594039_1	MyoInf (Sakaue, Multi)	OTH	chr7.2	7	35255892		7:35255892	7_35255892_A_G	A	G	-0.0113588815092301	5.52831183143188e-12	SuSiE-inf	SuSiE fine-mapped credible set with out-of-sample LD	ENSG00000164532	TBX20	35254100	-1792
MYOI_Sakaue_34594039_1	MyoInf (Sakaue, Multi)	OTH	chr7.3	7	150993088		7:150993088	7_150993088_C_T	C	T	0.0076622978521047	2.9944559826373e-10	SuSiE-inf	SuSiE fine-mapped credible set with out-of-sample LD	ENSG00000164867	NOS3	150991017	2071
MYOI_Sakaue_34594039_1	MyoInf (Sakaue, Multi)	OTH	chr8.1	8	20017897		8:20017897	8_20017897_G_A	G	A	-0.00937287270165383	4.02883004505079e-08	SuSiE-inf	SuSiE fine-mapped credible set with out-of-sample LD	ENSG00000253775		20079114	-61217
MYOI_Sakaue_34594039_1	MyoInf (Sakaue, Multi)	OTH	chr9.1	9	22114496		9:22114496	9_22114496_A_G	A	G	0.0815937268299551	0.807987381879485	SuSiE-inf	SuSiE fine-mapped credible set with out-of-sample LD	ENSG00000215221	UBA52P6	22012155	102341
MYOI_Sakaue_34594039_1	MyoInf (Sakaue, Multi)	OTH	chr9.2	9	107754849		9:107754849	9_107754849_C_A	C	A	-0.0113351749199069	1.61865908274655e-11	SuSiE-inf	SuSiE fine-mapped credible set with out-of-sample LD	ENSG00000236783	RPS15AP27	107964045	209196
MYOI_Sakaue_34594039_1	MyoInf (Sakaue, Multi)	OTH	chr9.3	9	133270061	single	9:133270061	9_133270061_G_A	G	A	-0.910537089600049	4.74800450061463e-13	SuSiE-inf	SuSiE fine-mapped credible set with out-of-sample LD	ENSG00000175164	ABO	133275214	5153
MYOI_Sakaue_34594039_1	MyoInf (Sakaue, Multi)	OTH	chr10.1	10	43986225		10:43986225	10_43986225_G_A	G	A	0.00867566898063407	1.3551604946435e-15	SuSiE-inf	SuSiE fine-mapped credible set with out-of-sample LD	ENSG00000287901		44310220	323995
MYOI_Sakaue_34594039_1	MyoInf (Sakaue, Multi)	OTH	chr10.2	10	89243047	single	10:89243047	10_89243047_C_T	C	T	0.0102962669800566	1.96907457472016e-14	SuSiE-inf	SuSiE fine-mapped credible set with out-of-sample LD	ENSG00000107798	LIPA	89251775	8728
MYOI_Sakaue_34594039_1	MyoInf (Sakaue, Multi)	OTH	chr10.3	10	102900931	single	10:102900931	10_102900931_A_G	A	G	-0.579330479774453	1.84684366127226e-15	SuSiE-inf	SuSiE fine-mapped credible set with out-of-sample LD	ENSG00000272912		102914585	-13654
MYOI_Sakaue_34594039_1	MyoInf (Sakaue, Multi)	OTH	chr11.1	11	8811812	multi	11:8811812	11_8811812_C_T	C	T	0.0630670164729501	2.10814389263157e-09	SuSiE-inf	SuSiE fine-mapped credible set with out-of-sample LD	ENSG00000166444	DENND2B	8810674	-1138
MYOI_Sakaue_34594039_1	MyoInf (Sakaue, Multi)	OTH	chr11.2	11	65799248	single	11:65799248	11_65799248_T_G	T	G	-0.00741571692808585	5.24897175034313e-09	SuSiE-inf	SuSiE fine-mapped credible set with out-of-sample LD	ENSG00000255120	OVOL1-AS1	65790868	-8380
MYOI_Sakaue_34594039_1	MyoInf (Sakaue, Multi)	OTH	chr11.3	11	103802549		11:103802549	11_103802549_A_C	A	C	-0.0197607008570555	9.3940470728762e-20	SuSiE-inf	SuSiE fine-mapped credible set with out-of-sample LD	ENSG00000254987	PDGFDDN	103895271	92722
MYOI_Sakaue_34594039_1	MyoInf (Sakaue, Multi)	OTH	chr11.5	11	110419863	single	11:110419863	11_110419863_G_A	G	A	0.451635688190937	1.81691832079665e-10	SuSiE-inf	SuSiE fine-mapped credible set with out-of-sample LD	ENSG00000137714	FDX1	110429948	-10085
MYOI_Sakaue_34594039_1	MyoInf (Sakaue, Multi)	OTH	chr12.1	12	20005226		12:20005226	12_20005226_C_T	C	T	0.00753945985559595	1.82848986227314e-11	SuSiE-inf	SuSiE fine-mapped credible set with out-of-sample LD	ENSG00000255910		19775418	229808
MYOI_Sakaue_34594039_1	MyoInf (Sakaue, Multi)	OTH	chr12.2	12	20040535		12:20040535	12_20040535_C_T	C	T	-0.00639170565721609	1.62448683537263e-09	SuSiE-inf	SuSiE fine-mapped credible set with out-of-sample LD	ENSG00000255910		19775418	265117
MYOI_Sakaue_34594039_1	MyoInf (Sakaue, Multi)	OTH	chr12.3	12	54127810		12:54127810	12_54127810_C_T	C	T	0.00923722691747085	8.23218912305232e-13	SuSiE-inf	SuSiE fine-mapped credible set with out-of-sample LD	ENSG00000250742	LINC02381	54126191	1619
MYOI_Sakaue_34594039_1	MyoInf (Sakaue, Multi)	OTH	chr12.4	12	89696964		12:89696964	12_89696964_C_T	C	T	0.237403217376052	1.97922992666638e-11	SuSiE-inf	SuSiE fine-mapped credible set with out-of-sample LD	ENSG00000070961	ATP2B1	89708838	11874
MYOI_Sakaue_34594039_1	MyoInf (Sakaue, Multi)	OTH	chr12.5	12	94995268		12:94995268	12_94995268_A_G	A	G	-0.00664955951195097	8.52354167078271e-09	SuSiE-inf	SuSiE fine-mapped credible set with out-of-sample LD	ENSG00000184752	NDUFA12	95003697	8429
MYOI_Sakaue_34594039_1	MyoInf (Sakaue, Multi)	OTH	chr12.6	12	95114195		12:95114195	12_95114195_G_A	G	A	-0.0325125872248909	2.05397976262174e-12	SuSiE-inf	SuSiE fine-mapped credible set with out-of-sample LD	ENSG00000120798	NR2C1	95073618	-40577
MYOI_Sakaue_34594039_1	MyoInf (Sakaue, Multi)	OTH	chr12.10	12	110259525	single	12:110259525	12_110259525_G_A	G	A	0.0155290996453693	1.30441273578273e-36	SuSiE-inf	SuSiE fine-mapped credible set with out-of-sample LD	ENSG00000289311		110281043	21518
MYOI_Sakaue_34594039_1	MyoInf (Sakaue, Multi)	OTH	chr12.15	12	111803962	single	12:111803962	12_111803962_G_A	G	A	0.0220182311296909	6.18302201153489e-102	SuSiE-inf	SuSiE fine-mapped credible set with out-of-sample LD	ENSG00000111275	ALDH2	111766933	37029
MYOI_Sakaue_34594039_1	MyoInf (Sakaue, Multi)	OTH	chr13.1	13	28457861		13:28457861	13_28457861_A_C	A	C	-0.0370162880073237	2.76582259090413e-14	SuSiE-inf	SuSiE fine-mapped credible set with out-of-sample LD	ENSG00000102755	FLT1	28495128	37267
MYOI_Sakaue_34594039_1	MyoInf (Sakaue, Multi)	OTH	chr13.2	13	110165755		13:110165755	13_110165755_T_A	T	A	-0.00779750283673205	1.15415394279432e-09	SuSiE-inf	SuSiE fine-mapped credible set with out-of-sample LD	ENSG00000287575		110139586	-26169
MYOI_Sakaue_34594039_1	MyoInf (Sakaue, Multi)	OTH	chr13.3	13	110265177		13:110265177	13_110265177_A_C	A	C	-0.128892948695899	3.44000832898479e-09	SuSiE-inf	SuSiE fine-mapped credible set with out-of-sample LD	ENSG00000187498	COL4A1	110307157	41980
MYOI_Sakaue_34594039_1	MyoInf (Sakaue, Multi)	OTH	chr13.4	13	110301890		13:110301890	13_110301890_A_G	A	G	0.009164462046931	6.24728424786004e-09	SuSiE-inf	SuSiE fine-mapped credible set with out-of-sample LD	ENSG00000187498	COL4A1	110307157	5267
MYOI_Sakaue_34594039_1	MyoInf (Sakaue, Multi)	OTH	chr13.5	13	110397276		13:110397276	13_110397276_T_C	T	C	-0.00968190752970109	2.31004127258631e-14	SuSiE-inf	SuSiE fine-mapped credible set with out-of-sample LD	ENSG00000224821	COL4A2-AS2	110463287	66011
MYOI_Sakaue_34594039_1	MyoInf (Sakaue, Multi)	OTH	chr14.1	14	99647741		14:99647741	14_99647741_G_A	G	A	-0.0997838794510386	2.51018302013334e-14	SuSiE-inf	SuSiE fine-mapped credible set with out-of-sample LD	ENSG00000182218	HHIPL1	99645129	2612
MYOI_Sakaue_34594039_1	MyoInf (Sakaue, Multi)	OTH	chr15.1	15	78735472	single	15:78735472	15_78735472_G_T	G	T	-0.178311017802198	2.28640405913147e-15	SuSiE-inf	SuSiE fine-mapped credible set with out-of-sample LD	ENSG00000261303	GOLGA6GP	78727177	8295
MYOI_Sakaue_34594039_1	MyoInf (Sakaue, Multi)	OTH	chr15.3	15	89019583		15:89019583	15_89019583_C_G	C	G	-0.0382580568595246	1.15559465646639e-15	SuSiE-inf	SuSiE fine-mapped credible set with out-of-sample LD	ENSG00000260123	CARMAL	89040995	-21412
MYOI_Sakaue_34594039_1	MyoInf (Sakaue, Multi)	OTH	chr15.4	15	90885812	single	15:90885812	15_90885812_G_A	G	A	-0.0108197605922171	2.67383399678686e-18	SuSiE-inf	SuSiE fine-mapped credible set with out-of-sample LD	ENSG00000182511	FES	90884504	1308
MYOI_Sakaue_34594039_1	MyoInf (Sakaue, Multi)	OTH	chr16.1	16	69931118		16:69931118	16_69931118_C_T	C	T	-0.0072525078585683	1.32987931198663e-09	SuSiE-inf	SuSiE fine-mapped credible set with out-of-sample LD	ENSG00000157322	CLEC18A	69951334	-20216
MYOI_Sakaue_34594039_1	MyoInf (Sakaue, Multi)	OTH	chr16.2	16	75416851		16:75416851	16_75416851_T_TAAAGCC	T	TAAAGCC	0.462492463237919		SuSiE-inf	SuSiE fine-mapped credible set with out-of-sample LD	ENSG00000153774	CFDP1	75433503	16652
MYOI_Sakaue_34594039_1	MyoInf (Sakaue, Multi)	OTH	chr17.1	17	2080827		17:2080827	17_2080827_G_C	G	C	0.0112170432318931	7.08657782441515e-06	SuSiE-inf	SuSiE fine-mapped credible set with out-of-sample LD	ENSG00000262810		2089681	-8854
MYOI_Sakaue_34594039_1	MyoInf (Sakaue, Multi)	OTH	chr17.2	17	2249963		17:2249963	17_2249963_G_C	G	C	0.00932422526895899	6.80372276456532e-09	SuSiE-inf	SuSiE fine-mapped credible set with out-of-sample LD	ENSG00000225084		2232630	17333
MYOI_Sakaue_34594039_1	MyoInf (Sakaue, Multi)	OTH	chr17.3	17	64329971	single	17:64329971	17_64329971_A_T	A	T	0.0115881257205982	1.74417070798595e-09	SuSiE-inf	SuSiE fine-mapped credible set with out-of-sample LD	ENSG00000239823		64390263	60292
MYOI_Sakaue_34594039_1	MyoInf (Sakaue, Multi)	OTH	chr19.2	19	11131631		19:11131631	19_11131631_G_C	G	C	0.0182054944726159	5.75611980009284e-14	SuSiE-inf	SuSiE fine-mapped credible set with out-of-sample LD	ENSG00000161888	SPC24	11155782	24151
MYOI_Sakaue_34594039_1	MyoInf (Sakaue, Multi)	OTH	chr19.4	19	11416089		19:11416089	19_11416089_T_G	T	G	0.0224555625904622	1.09119066184853e-08	SuSiE-inf	SuSiE fine-mapped credible set with out-of-sample LD	ENSG00000205517	RGL3	11419314	3225
MYOI_Sakaue_34594039_1	MyoInf (Sakaue, Multi)	OTH	chr19.6	19	41367096	multi	19:41367096	19_41367096_A_G	A	G	-0.187334230170827	1.19819996042975e-10	SuSiE-inf	SuSiE fine-mapped credible set with out-of-sample LD	ENSG00000123810	B9D2	41364149	-2947
MYOI_Sakaue_34594039_1	MyoInf (Sakaue, Multi)	OTH	chr19.7	19	44908822		19:44908822	19_44908822_C_T	C	T	-0.0941767254028094	5.19107664739604e-19	SuSiE-inf	SuSiE fine-mapped credible set with out-of-sample LD	ENSG00000130203	APOE	44905796	3026
MYOI_Sakaue_34594039_1	MyoInf (Sakaue, Multi)	OTH	chr21.1	21	34221526		21:34221526	21_34221526_G_A	G	A	0.0108110261715984	3.88748837711602e-19	SuSiE-inf	SuSiE fine-mapped credible set with out-of-sample LD	ENSG00000227456	LINC00310	34180608	40918
MYOI_Sakaue_34594039_1	MyoInf (Sakaue, Multi)	OTH	chr22.1	22	30273894		22:30273894	22_30273894_G_A	G	A	0.00821578297722769	4.33729030509134e-10	SuSiE-inf	SuSiE fine-mapped credible set with out-of-sample LD	ENSG00000099985	OSM	30266851	-7043
OA_McDonald_36411363_3	OArth (McDonald, Multi)	OTH	chr1.1	1	103004991		1:103004991	1_103004991_G_A	G	A	0.00408476155167495	4.60352661447041e-06	SuSiE-inf	SuSiE fine-mapped credible set with out-of-sample LD	ENSG00000060718	COL11A1	103108522	103531
OA_McDonald_36411363_3	OArth (McDonald, Multi)	OTH	chr1.2	1	150308609		1:150308609	1_150308609_C_A	C	A	0.130120923712458	9.70250442129897e-09	SuSiE-inf	SuSiE fine-mapped credible set with out-of-sample LD	ENSG00000117360	PRPF3	150321533	-12924
OA_McDonald_36411363_3	OArth (McDonald, Multi)	OTH	chr1.3	1	174347495		1:174347495	1_174347495_G_T	G	T	-0.00422110852984023		SuSiE-inf	SuSiE fine-mapped credible set with out-of-sample LD	ENSG00000203737	GPR52	174447964	-100469
OA_McDonald_36411363_3	OArth (McDonald, Multi)	OTH	chr1.4	1	174551936		1:174551936	1_174551936_ATC_A	ATC	A	-0.00396570279784698		SuSiE-inf	SuSiE fine-mapped credible set with out-of-sample LD	ENSG00000203737	GPR52	174447964	103972
OA_McDonald_36411363_3	OArth (McDonald, Multi)	OTH	chr1.5	1	175063035		1:175063035	1_175063035_A_C	A	C	-0.00323187493147319	0.000166745233268434	SuSiE-inf	SuSiE fine-mapped credible set with out-of-sample LD	ENSG00000120332	TNN	175067833	-4798
OA_McDonald_36411363_3	OArth (McDonald, Multi)	OTH	chr2.1	2	55888333		2:55888333	2_55888333_A_C	A	C	-0.00417409726202753	5.43308747417625e-09	SuSiE-inf	SuSiE fine-mapped credible set with out-of-sample LD	ENSG00000115380	EFEMP1	55923782	35449
OA_McDonald_36411363_3	OArth (McDonald, Multi)	OTH	chr2.2	2	70490521		2:70490521	2_70490521_A_G	A	G	-0.00455854909239705	3.41532996182264e-11	SuSiE-inf	SuSiE fine-mapped credible set with out-of-sample LD	ENSG00000224606	TGFA-IT1	70468495	-22026
OA_McDonald_36411363_3	OArth (McDonald, Multi)	OTH	chr3.1	3	50179801		3:50179801	3_50179801_C_T	C	T	-0.0045	3.70193815509233e-06	PICS	PICS fine-mapped credible set extracted from summary statistics	ENSG00000235016	SEMA3F-AS1	50156085	-23716
OA_McDonald_36411363_3	OArth (McDonald, Multi)	OTH	chr4.1	4	1763447	single	4:1763447	4_1763447_T_C	T	C	-0.00366998386318376	6.15466838159535e-09	SuSiE-inf	SuSiE fine-mapped credible set with out-of-sample LD	ENSG00000068078	FGFR3	1793293	-29846
OA_McDonald_36411363_3	OArth (McDonald, Multi)	OTH	chr4.2	4	102191313		4:102191313	4_102191313_A_G	A	G	0.00361867920710159	4.87769320323168e-12	SuSiE-inf	SuSiE fine-mapped credible set with out-of-sample LD	ENSG00000138821	SLC39A8	102345482	154169
OA_McDonald_36411363_3	OArth (McDonald, Multi)	OTH	chr4.3	4	102267552		4:102267552	4_102267552_C_T	C	T	0.00420310763943197		SuSiE-inf	SuSiE fine-mapped credible set with out-of-sample LD	ENSG00000138821	SLC39A8	102345482	77930
OA_McDonald_36411363_3	OArth (McDonald, Multi)	OTH	chr4.4	4	102283971		4:102283971	4_102283971_T_C	T	C	0.00319501437099139	2.94420328532443e-07	SuSiE-inf	SuSiE fine-mapped credible set with out-of-sample LD	ENSG00000138821	SLC39A8	102345482	61511
OA_McDonald_36411363_3	OArth (McDonald, Multi)	OTH	chr4.5	4	102466003		4:102466003	4_102466003_T_A	T	A	0.00891610352967425	2.00468978411001e-05	SuSiE-inf	SuSiE fine-mapped credible set with out-of-sample LD	ENSG00000260651		102501319	35316
OA_McDonald_36411363_3	OArth (McDonald, Multi)	OTH	chr6.1	6	44481960		6:44481960	6_44481960_G_A	G	A	-0.0039429500290693		SuSiE-inf	SuSiE fine-mapped credible set with out-of-sample LD	ENSG00000096401	CDC5L	44387706	94254
OA_McDonald_36411363_3	OArth (McDonald, Multi)	OTH	chr7.1	7	28137719		7:28137719	7_28137719_G_A	G	A	-0.0045	7.76313157888233e-08	PICS	PICS fine-mapped credible set extracted from summary statistics	ENSG00000234336	JAZF1-AS1	28180322	-42603
OA_McDonald_36411363_3	OArth (McDonald, Multi)	OTH	chr7.2	7	96077284		7:96077284	7_96077284_G_A	G	A	0.00430272884939099	2.87618275939434e-14	SuSiE-inf	SuSiE fine-mapped credible set with out-of-sample LD	ENSG00000237551	RPL21P74	96283357	-206073
OA_McDonald_36411363_3	OArth (McDonald, Multi)	OTH	chr7.3	7	114253829		7:114253829	7_114253829_G_A	G	A	-0.0908388217758458	4.60016207200239e-11	SuSiE-inf	SuSiE fine-mapped credible set with out-of-sample LD	ENSG00000128573	FOXP2	114414815	-160986
OA_McDonald_36411363_3	OArth (McDonald, Multi)	OTH	chr7.4	7	114256034		7:114256034	7_114256034_T_C	T	C	-0.127754995632855		SuSiE-inf	SuSiE fine-mapped credible set with out-of-sample LD	ENSG00000128573	FOXP2	114414815	-158781
OA_McDonald_36411363_3	OArth (McDonald, Multi)	OTH	chr7.5	7	114389808		7:114389808	7_114389808_A_G	A	G	-0.00422469240159544	1.5839452629285e-16	SuSiE-inf	SuSiE fine-mapped credible set with out-of-sample LD	ENSG00000128573	FOXP2	114414815	-25007
OA_McDonald_36411363_3	OArth (McDonald, Multi)	OTH	chr8.1	8	142859038		8:142859038	8_142859038_T_A	T	A	-0.00401141299456805	4.66777518336424e-10	SuSiE-inf	SuSiE fine-mapped credible set with out-of-sample LD	ENSG00000160882	CYP11B1	142879825	20787
OA_McDonald_36411363_3	OArth (McDonald, Multi)	OTH	chr9.1	9	4282942		9:4282942	9_4282942_T_G	T	G	0.00388913542483409		SuSiE-inf	SuSiE fine-mapped credible set with out-of-sample LD	ENSG00000228322	GLIS3-AS2	4299390	-16448
OA_McDonald_36411363_3	OArth (McDonald, Multi)	OTH	chr9.2	9	4298537		9:4298537	9_4298537_G_A	G	A	0.00453603078081827	1.33341126486761e-07	SuSiE-inf	SuSiE fine-mapped credible set with out-of-sample LD	ENSG00000228322	GLIS3-AS2	4299390	-853
OA_McDonald_36411363_3	OArth (McDonald, Multi)	OTH	chr9.3	9	30314034		9:30314034	9_30314034_G_A	G	A	0.0829272128553559	7.4962255524893e-09	SuSiE-inf	SuSiE fine-mapped credible set with out-of-sample LD	ENSG00000232060	SLC4A1APP1	30559481	245447
OA_McDonald_36411363_3	OArth (McDonald, Multi)	OTH	chr9.4	9	30351552		9:30351552	9_30351552_G_A	G	A	-0.0426623299612385	3.68582093815319e-07	SuSiE-inf	SuSiE fine-mapped credible set with out-of-sample LD	ENSG00000232060	SLC4A1APP1	30559481	207929
OA_McDonald_36411363_3	OArth (McDonald, Multi)	OTH	chr9.5	9	114131367		9:114131367	9_114131367_T_A	T	A	0.00511653954600959	1.14530442032065e-09	SuSiE-inf	SuSiE fine-mapped credible set with out-of-sample LD	ENSG00000196739	COL27A1	114155537	-24170
OA_McDonald_36411363_3	OArth (McDonald, Multi)	OTH	chr11.1	11	13309777		11:13309777	11_13309777_G_A	G	A	-0.00343282853642803	6.52268952867154e-08	SuSiE-inf	SuSiE fine-mapped credible set with out-of-sample LD	ENSG00000133794	BMAL1	13277790	31987
OA_McDonald_36411363_3	OArth (McDonald, Multi)	OTH	chr11.2	11	31213872		11:31213872	11_31213872_AAAG_A	AAAG	A	0.00311862971630098		SuSiE-inf	SuSiE fine-mapped credible set with out-of-sample LD	ENSG00000170959	DCDC1	31369739	155867
OA_McDonald_36411363_3	OArth (McDonald, Multi)	OTH	chr11.3	11	65800785		11:65800785	11_65800785_A_T	A	T	-0.00396370311474801	3.74598401111342e-06	SuSiE-inf	SuSiE fine-mapped credible set with out-of-sample LD	ENSG00000255120	OVOL1-AS1	65790868	-9917
OA_McDonald_36411363_3	OArth (McDonald, Multi)	OTH	chr12.1	12	93732322	multi	12:93732322	12_93732322_G_A	G	A	0.0034079822977944	1.96125497338846e-08	SuSiE-inf	SuSiE fine-mapped credible set with out-of-sample LD	ENSG00000258274	CRADD-AS1	93737796	5474
OA_McDonald_36411363_3	OArth (McDonald, Multi)	OTH	chr12.3	12	106937944		12:106937944	12_106937944_G_C	G	C	-0.0097	1.63697930814674e-08	PICS	PICS fine-mapped credible set extracted from summary statistics	ENSG00000260329	TMEM263-DT	106955705	17761
OA_McDonald_36411363_3	OArth (McDonald, Multi)	OTH	chr12.4	12	123340088		12:123340088	12_123340088_C_T	C	T	-0.00485540976706167		SuSiE-inf	SuSiE fine-mapped credible set with out-of-sample LD	ENSG00000256092	SBNO1-AS1	123363868	-23780
OA_McDonald_36411363_3	OArth (McDonald, Multi)	OTH	chr15.1	15	50495671		15:50495671	15_50495671_T_G	T	G	0.00413479818595651	2.12102010438172e-07	SuSiE-inf	SuSiE fine-mapped credible set with out-of-sample LD	ENSG00000170236	USP50	50546666	50995
OA_McDonald_36411363_3	OArth (McDonald, Multi)	OTH	chr15.2	15	74762525		15:74762525	15_74762525_G_C	G	C	0.0701138883835409	8.59145412178963e-05	SuSiE-inf	SuSiE fine-mapped credible set with out-of-sample LD	ENSG00000140505	CYP1A2	74748845	13680
OA_McDonald_36411363_3	OArth (McDonald, Multi)	OTH	chr16.1	16	87871995		16:87871995	16_87871995_G_A	G	A	-0.00390636622828793		SuSiE-inf	SuSiE fine-mapped credible set with out-of-sample LD	ENSG00000103257	SLC7A5	87869507	-2488
OA_McDonald_36411363_3	OArth (McDonald, Multi)	OTH	chr16.2	16	89733650		16:89733650	16_89733650_C_T	C	T	-0.0047		PICS	PICS fine-mapped credible set extracted from summary statistics	ENSG00000158805	ZNF276	89721537	12113
OA_McDonald_36411363_3	OArth (McDonald, Multi)	OTH	chr17.1	17	30748779		17:30748779	17_30748779_G_A	G	A	-0.00713016202306529		SuSiE-inf	SuSiE fine-mapped credible set with out-of-sample LD	ENSG00000264538	SUZ12P1	30731886	16893
OA_McDonald_36411363_3	OArth (McDonald, Multi)	OTH	chr19.1	19	10645723		19:10645723	19_10645723_T_C	T	C	-0.00431338871804754		SuSiE-inf	SuSiE fine-mapped credible set with out-of-sample LD	ENSG00000267100	ILF3-DT	10653879	8156
OA_McDonald_36411363_3	OArth (McDonald, Multi)	OTH	chr19.2	19	41327879		19:41327879	19_41327879_G_A	G	A	0.00437950912550191	2.43607954212509e-09	SuSiE-inf	SuSiE fine-mapped credible set with out-of-sample LD	ENSG00000286177		41310412	-17467
OA_McDonald_36411363_3	OArth (McDonald, Multi)	OTH	chr19.3	19	55368304		19:55368304	19_55368304_C_T	C	T	0.00779371317439685		SuSiE-inf	SuSiE fine-mapped credible set with out-of-sample LD	ENSG00000095752	IL11	55370463	2159
OA_McDonald_36411363_3	OArth (McDonald, Multi)	OTH	chr20.1	20	6666627		20:6666627	20_6666627_C_A	C	A	0.00364134191931477		SuSiE-inf	SuSiE fine-mapped credible set with out-of-sample LD	ENSG00000125845	BMP2	6767686	-101059
OASR_Zengini_29559693_1	OArth (Zengini, EUR)	OTH	chr20.2	20	35431781	single	20:35431781	20_35431781_T_C	T	C	0.660060956421723	3.16128421461295e-08	SuSiE-inf	SuSiE fine-mapped credible set with out-of-sample LD	ENSG00000125965	GDF5	35438228	6447
T2D_Ishigaki_doi101101795948_1	T2D (Ishigaki, EAS)	OTH	chr1.1	1	21741833		1:21741833	1_21741833_A_G	A	G	-0.0573381594049795	4.00961197061599e-09	PICS	PICS fine-mapped credible set based on reported top hit	ENSG00000090686	USP48	21783149	41316
T2D_Ishigaki_doi101101795948_1	T2D (Ishigaki, EAS)	OTH	chr1.2	1	50637596		1:50637596	1_50637596_T_C	T	C	0.0692595159341609	3.01670093117301e-10	PICS	PICS fine-mapped credible set based on reported top hit	ENSG00000225767	FAF1-AS1	50423612	213984
T2D_Ishigaki_doi101101795948_1	T2D (Ishigaki, EAS)	OTH	chr2.1	2	631099		2:631099	2_631099_C_G	C	G		3.39939117664004e-13	PICS	PICS fine-mapped credible set based on reported top hit	ENSG00000151353	TMEM18	677406	46307
T2D_Ishigaki_doi101101795948_1	T2D (Ishigaki, EAS)	OTH	chr2.2	2	27508073	single	2:27508073	2_27508073_T_C	T	C	0.0756816119043841	8.51081112337415e-20	PICS	PICS fine-mapped credible set based on reported top hit	ENSG00000084734	GCKR	27496839	11234
T2D_Ishigaki_doi101101795948_1	T2D (Ishigaki, EAS)	OTH	chr2.3	2	164525008		2:164525008	2_164525008_A_G	A	G	-0.172464172834473	6.68823418846392e-10	PICS	PICS fine-mapped credible set based on reported top hit	ENSG00000277998		164573741	-48733
T2D_Ishigaki_doi101101795948_1	T2D (Ishigaki, EAS)	OTH	chr2.4	2	233394691		2:233394691	2_233394691_C_T	C	T	-0.0486224432353742	8.77272212863128e-09	PICS	PICS fine-mapped credible set based on reported top hit	ENSG00000077044	DGKD	233354494	40197
T2D_Ishigaki_doi101101795948_1	T2D (Ishigaki, EAS)	OTH	chr3.1	3	23349016		3:23349016	3_23349016_T_C	T	C	-0.0904580554219703	5.19780607683723e-25	PICS	PICS fine-mapped credible set based on reported top hit	ENSG00000228171	C11orf98P3	23389909	40893
T2D_Ishigaki_doi101101795948_1	T2D (Ishigaki, EAS)	OTH	chr3.2	3	64013646	single	3:64013646	3_64013646_G_A	G	A	-0.0789862176224064	3.17836124932471e-19	PICS	PICS fine-mapped credible set based on reported top hit	ENSG00000243410	PSMD6-AS1	64011964	1682
T2D_Ishigaki_doi101101795948_1	T2D (Ishigaki, EAS)	OTH	chr3.3	3	122250865		3:122250865	3_122250865_G_A	G	A	0.0539705323855299	5.08899841384538e-11	PICS	PICS fine-mapped credible set based on reported top hit	ENSG00000036828	CASR	122183668	67197
T2D_Ishigaki_doi101101795948_1	T2D (Ishigaki, EAS)	OTH	chr3.4	3	185806293		3:185806293	3_185806293_A_G	A	G	0.126153681620325	1.6919418369856e-47	PICS	PICS fine-mapped credible set based on reported top hit	ENSG00000073792	IGF2BP2	185825042	18749
T2D_Ishigaki_doi101101795948_1	T2D (Ishigaki, EAS)	OTH	chr4.1	4	1246511		4:1246511	4_1246511_T_G	T	G	-0.102060776899893	5.7858940409973e-29	PICS	PICS fine-mapped credible set based on reported top hit	ENSG00000159692	CTBP1	1249130	2619
T2D_Ishigaki_doi101101795948_1	T2D (Ishigaki, EAS)	OTH	chr4.2	4	1782676		4:1782676	4_1782676_C_T	C	T	-0.0639154619459345	3.50634858058444e-09	PICS	PICS fine-mapped credible set based on reported top hit	ENSG00000068078	FGFR3	1793293	-10617
T2D_Ishigaki_doi101101795948_1	T2D (Ishigaki, EAS)	OTH	chr4.3	4	45179317		4:45179317	4_45179317_A_T	A	T		4.79419078522835e-09	PICS	PICS fine-mapped credible set based on reported top hit	ENSG00000163281	GNPDA2	44726556	-452761
T2D_Ishigaki_doi101101795948_1	T2D (Ishigaki, EAS)	OTH	chr4.4	4	70880099	multi	4:70880099	4_70880099_C_T	C	T	-0.0616436220708906	1.30000107602773e-09	PICS	PICS fine-mapped credible set based on reported top hit	ENSG00000289019		70902206	22107
T2D_Ishigaki_doi101101795948_1	T2D (Ishigaki, EAS)	OTH	chr4.5	4	84380717		4:84380717	4_84380717_T_C	T	C	-0.13391889626579	4.90988444459572e-11	PICS	PICS fine-mapped credible set based on reported top hit	ENSG00000250546	LINC02994	84284327	-96390
T2D_Ishigaki_doi101101795948_1	T2D (Ishigaki, EAS)	OTH	chr4.6	4	152599127		4:152599127	4_152599127_G_A	G	A	-0.0804846678235372	1.13117489827848e-21	PICS	PICS fine-mapped credible set based on reported top hit	ENSG00000240669		152614333	15206
T2D_Ishigaki_doi101101795948_1	T2D (Ishigaki, EAS)	OTH	chr5.1	5	52792018	single	5:52792018	5_52792018_T_G	T	G	-0.070171240491082	2.18742360019854e-10	PICS	PICS fine-mapped credible set based on reported top hit	ENSG00000213949	ITGA1	52787916	4102
T2D_Ishigaki_doi101101795948_1	T2D (Ishigaki, EAS)	OTH	chr5.2	5	56510924		5:56510924	5_56510924_A_G	A	G	0.0700438390270441	1.80405280676425e-17	PICS	PICS fine-mapped credible set based on reported top hit	ENSG00000226221	RPL26P19	56505072	-5852
T2D_Ishigaki_doi101101795948_1	T2D (Ishigaki, EAS)	OTH	chr5.3	5	75550788		5:75550788	5_75550788_G_A	G	A	-0.0549940706625028	1.67761650479661e-10	PICS	PICS fine-mapped credible set based on reported top hit	ENSG00000122008	POLK	75511891	38897
T2D_Ishigaki_doi101101795948_1	T2D (Ishigaki, EAS)	OTH	chr5.4	5	88647802		5:88647802	5_88647802_C_A	C	A	0.0420330049510332	2.12056637936082e-09	PICS	PICS fine-mapped credible set based on reported top hit	ENSG00000245864	MEF2C-AS2	88676033	-28231
T2D_Ishigaki_doi101101795948_1	T2D (Ishigaki, EAS)	OTH	chr5.5	5	123346640		5:123346640	5_123346640_C_T	C	T	-0.0805384805486014	1.77390163585541e-08	PICS	PICS fine-mapped credible set based on reported top hit	ENSG00000250539	KRT8P33	123402344	55704
T2D_Ishigaki_doi101101795948_1	T2D (Ishigaki, EAS)	OTH	chr5.6	5	177105216	single	5:177105216	5_177105216_C_G	C	G		8.51937886542628e-12	PICS	PICS fine-mapped credible set based on reported top hit	ENSG00000160867	FGFR4	177086915	18301
T2D_Ishigaki_doi101101795948_1	T2D (Ishigaki, EAS)	OTH	chr6.1	6	20682933		6:20682933	6_20682933_G_A	G	A	0.172189988684974	1.90267507244341e-93	PICS	PICS fine-mapped credible set based on reported top hit	ENSG00000225832	RPL36AP25	20723655	40722
T2D_Ishigaki_doi101101795948_1	T2D (Ishigaki, EAS)	OTH	chr6.2	6	39069886		6:39069886	6_39069886_G_C	G	C		1.08726258203031e-17	PICS	PICS fine-mapped credible set based on reported top hit	ENSG00000112164	GLP1R	39048781	21105
T2D_Ishigaki_doi101101795948_1	T2D (Ishigaki, EAS)	OTH	chr6.3	6	117690560	single	6:117690560	6_117690560_C_T	C	T	-0.0582801721874151	2.74625623120684e-09	PICS	PICS fine-mapped credible set based on reported top hit	ENSG00000153989	NUS1	117675469	15091
T2D_Ishigaki_doi101101795948_1	T2D (Ishigaki, EAS)	OTH	chr6.4	6	136966564		6:136966564	6_136966564_A_G	A	G	-0.0722771875246365	5.3531191963525e-17	PICS	PICS fine-mapped credible set based on reported top hit	ENSG00000182747	SLC35D3	136922301	44263
T2D_Ishigaki_doi101101795948_1	T2D (Ishigaki, EAS)	OTH	chr7.1	7	13849074		7:13849074	7_13849074_G_C	G	C		3.16454130796148e-10	PICS	PICS fine-mapped credible set based on reported top hit	ENSG00000006468	ETV1	13989666	140592
T2D_Ishigaki_doi101101795948_1	T2D (Ishigaki, EAS)	OTH	chr7.2	7	14880227		7:14880227	7_14880227_A_G	A	G	0.0599265900136179	1.42779599776413e-12	PICS	PICS fine-mapped credible set based on reported top hit	ENSG00000136267	DGKB	14902751	22524
T2D_Ishigaki_doi101101795948_1	T2D (Ishigaki, EAS)	OTH	chr7.3	7	44135258	multi	7:44135258	7_44135258_T_G	T	G	0.0545792796197033	1.00924121280393e-10	PICS	PICS fine-mapped credible set based on reported top hit	ENSG00000106631	MYL7	44141332	6074
T2D_Ishigaki_doi101101795948_1	T2D (Ishigaki, EAS)	OTH	chr7.4	7	70197261		7:70197261	7_70197261_CCA_C	CCA	C	0.0806785670105948		PICS	PICS fine-mapped credible set based on reported top hit	ENSG00000158321	AUTS2	69598475	598786
T2D_Ishigaki_doi101101795948_1	T2D (Ishigaki, EAS)	OTH	chr7.5	7	90110704		7:90110704	7_90110704_T_C	T	C	0.0603709425837555	1.28205158097098e-09	PICS	PICS fine-mapped credible set based on reported top hit	ENSG00000164647	STEAP1	90154469	-43765
T2D_Ishigaki_doi101101795948_1	T2D (Ishigaki, EAS)	OTH	chr7.6	7	127613496		7:127613496	7_127613496_C_T	C	T	0.288622105482254	6.30061156449298e-90	PICS	PICS fine-mapped credible set based on reported top hit	ENSG00000106328	FSCN3	127593736	19760
T2D_Ishigaki_doi101101795948_1	T2D (Ishigaki, EAS)	OTH	chr7.7	7	130385872		7:130385872	7_130385872_G_A	G	A	-0.139997855200401	5.28915966740311e-12	PICS	PICS fine-mapped credible set based on reported top hit	ENSG00000091704	CPA1	130380494	5378
T2D_Ishigaki_doi101101795948_1	T2D (Ishigaki, EAS)	OTH	chr7.8	7	140853225		7:140853225	7_140853225_G_GA	G	GA	0.107163379521683		PICS	PICS fine-mapped credible set based on reported top hit	ENSG00000157764	BRAF	140924929	71704
T2D_Ishigaki_doi101101795948_1	T2D (Ishigaki, EAS)	OTH	chr7.9	7	157189756		7:157189756	7_157189756_T_C	T	C	-0.0530658117371056	2.39389143926636e-10	PICS	PICS fine-mapped credible set based on reported top hit	ENSG00000225224	RPS27AP12	157192368	-2612
T2D_Ishigaki_doi101101795948_1	T2D (Ishigaki, EAS)	OTH	chr8.1	8	41651740	single	8:41651740	8_41651740_G_A	G	A	0.0779824637508393	2.12146212362319e-21	PICS	PICS fine-mapped credible set based on reported top hit	ENSG00000165066	NKX6-3	41650817	-923
T2D_Ishigaki_doi101101795948_1	T2D (Ishigaki, EAS)	OTH	chr8.2	8	117172544		8:117172544	8_117172544_C_T	C	T	-0.107436279677169	1.22117531743104e-37	PICS	PICS fine-mapped credible set based on reported top hit	ENSG00000164756	SLC30A8	117134995	37549
T2D_Ishigaki_doi101101795948_1	T2D (Ishigaki, EAS)	OTH	chr9.1	9	4284961		9:4284961	9_4284961_AT_A	AT	A	0.0684009896928089		PICS	PICS fine-mapped credible set based on reported top hit	ENSG00000228322	GLIS3-AS2	4299390	-14429
T2D_Ishigaki_doi101101795948_1	T2D (Ishigaki, EAS)	OTH	chr9.2	9	22132730		9:22132730	9_22132730_A_G	A	G	-0.176448556670855	3.20519405455197e-99	PICS	PICS fine-mapped credible set based on reported top hit	ENSG00000215221	UBA52P6	22012155	120575
T2D_Ishigaki_doi101101795948_1	T2D (Ishigaki, EAS)	OTH	chr9.3	9	81694033	single	9:81694033	9_81694033_G_A	G	A	-0.0761005067021143	2.51361148339501e-19	PICS	PICS fine-mapped credible set based on reported top hit	ENSG00000233926	TLE1-DT	81689815	4218
T2D_Ishigaki_doi101101795948_1	T2D (Ishigaki, EAS)	OTH	chr9.4	9	136349924		9:136349924	9_136349924_G_T	G	T	-0.1280198821157	2.75308080503811e-22	PICS	PICS fine-mapped credible set based on reported top hit	ENSG00000213221	DNLZ	136363744	13820
T2D_Ishigaki_doi101101795948_1	T2D (Ishigaki, EAS)	OTH	chr10.1	10	12261372	multi	10:12261372	10_12261372_T_C	T	C	-0.106636362537766	5.91180380293735e-33	PICS	PICS fine-mapped credible set based on reported top hit	ENSG00000228302		12246672	-14700
T2D_Ishigaki_doi101101795948_1	T2D (Ishigaki, EAS)	OTH	chr10.2	10	69513601		10:69513601	10_69513601_G_A	G	A	-0.048853683186722	3.17604300632722e-09	PICS	PICS fine-mapped credible set based on reported top hit	ENSG00000287306		69510166	3435
T2D_Ishigaki_doi101101795948_1	T2D (Ishigaki, EAS)	OTH	chr10.3	10	75554859	single	10:75554859	10_75554859_T_A	T	A		1.87124016751125e-10	PICS	PICS fine-mapped credible set based on reported top hit	ENSG00000286715		75592644	-37785
T2D_Ishigaki_doi101101795948_1	T2D (Ishigaki, EAS)	OTH	chr10.4	10	79184084		10:79184084	10_79184084_G_A	G	A	-0.0636793170258287	1.37920375531582e-14	PICS	PICS fine-mapped credible set based on reported top hit	ENSG00000108175	ZMIZ1	79068966	115118
T2D_Ishigaki_doi101101795948_1	T2D (Ishigaki, EAS)	OTH	chr10.5	10	92675916	single	10:92675916	10_92675916_G_A	G	A	-0.130867788882969	7.56034114211461e-43	PICS	PICS fine-mapped credible set based on reported top hit	ENSG00000236493	EIF2S2P3	92669743	-6173
T2D_Ishigaki_doi101101795948_1	T2D (Ishigaki, EAS)	OTH	chr10.6	10	112994329		10:112994329	10_112994329_T_C	T	C	0.305178513130902	6.62548562161623e-52	PICS	PICS fine-mapped credible set based on reported top hit	ENSG00000227560	RPS15AP30	112987476	6853
T2D_Ishigaki_doi101101795948_1	T2D (Ishigaki, EAS)	OTH	chr10.7	10	121169979		10:121169979	10_121169979_T_C	T	C	0.0558297092806551	7.20077815816378e-10	PICS	PICS fine-mapped credible set based on reported top hit	ENSG00000227143	LINC01153	121178700	-8721
T2D_Ishigaki_doi101101795948_1	T2D (Ishigaki, EAS)	OTH	chr11.1	11	2175194		11:2175194	11_2175194_T_C	T	C	-0.12095435899062	4.24820248512253e-15	PICS	PICS fine-mapped credible set based on reported top hit	ENSG00000167244	IGF2	2139389	-35805
T2D_Ishigaki_doi101101795948_1	T2D (Ishigaki, EAS)	OTH	chr11.2	11	2837316		11:2837316	11_2837316_C_T	C	T	-0.240884113628493	2.58827583937017e-168	PICS	PICS fine-mapped credible set based on reported top hit	ENSG00000237941	KCNQ1DN	2870033	-32717
T2D_Ishigaki_doi101101795948_1	T2D (Ishigaki, EAS)	OTH	chr11.3	11	17396930	single	11:17396930	11_17396930_C_A	C	A	-0.0517571387888393	8.06833417729965e-10	PICS	PICS fine-mapped credible set based on reported top hit	ENSG00000187486	KCNJ11	17388659	-8271
T2D_Ishigaki_doi101101795948_1	T2D (Ishigaki, EAS)	OTH	chr11.4	11	35413886		11:35413886	11_35413886_A_C	A	C	-0.0732195054187445	5.12986127109078e-09	PICS	PICS fine-mapped credible set based on reported top hit	ENSG00000110436	SLC1A2	35419558	5672
T2D_Ishigaki_doi101101795948_1	T2D (Ishigaki, EAS)	OTH	chr11.5	11	61856321		11:61856321	11_61856321_G_A	G	A	-0.0515164771857154	1.42834562922253e-06	PICS	PICS fine-mapped credible set based on reported top hit	ENSG00000134824	FADS2	61828300	28021
T2D_Ishigaki_doi101101795948_1	T2D (Ishigaki, EAS)	OTH	chr11.6	11	69643662		11:69643662	11_69643662_G_C	G	C		4.35993741598627e-10	PICS	PICS fine-mapped credible set based on reported top hit	ENSG00000110092	CCND1	69641156	2506
T2D_Ishigaki_doi101101795948_1	T2D (Ishigaki, EAS)	OTH	chr11.7	11	72722053		11:72722053	11_72722053_A_C	A	C	-0.13918138093357	1.09007966600718e-10	PICS	PICS fine-mapped credible set based on reported top hit	ENSG00000244134	RPS12P20	72708186	13867
T2D_Ishigaki_doi101101795948_1	T2D (Ishigaki, EAS)	OTH	chr12.1	12	4179925		12:4179925	12_4179925_C_A	C	A	-0.0979487507730751	1.49091108534628e-09	PICS	PICS fine-mapped credible set based on reported top hit	ENSG00000289105		4204109	-24184
T2D_Ishigaki_doi101101795948_1	T2D (Ishigaki, EAS)	OTH	chr12.2	12	27812063	multi	12:27812063	12_27812063_C_T	C	T	-0.068933873227383	8.19282340140076e-15	PICS	PICS fine-mapped credible set based on reported top hit	ENSG00000257042		27810771	1292
T2D_Ishigaki_doi101101795948_1	T2D (Ishigaki, EAS)	OTH	chr12.3	12	31324007		12:31324007	12_31324007_CAAGT_C	CAAGT	C	0.115691605696183		PICS	PICS fine-mapped credible set based on reported top hit	ENSG00000177340		31324316	-309
T2D_Ishigaki_doi101101795948_1	T2D (Ishigaki, EAS)	OTH	chr12.4	12	56752285	single	12:56752285	12_56752285_T_G	T	G	0.0504045745930766	4.52929066624903e-08	PICS	PICS fine-mapped credible set based on reported top hit	ENSG00000198056	PRIM1	56752323	38
T2D_Ishigaki_doi101101795948_1	T2D (Ishigaki, EAS)	OTH	chr12.5	12	65831408		12:65831408	12_65831408_G_GT	G	GT	0.0556422539390713		PICS	PICS fine-mapped credible set based on reported top hit	ENSG00000149948	HMGA2	65824483	6925
T2D_Ishigaki_doi101101795948_1	T2D (Ishigaki, EAS)	OTH	chr12.6	12	108234290		12:108234290	12_108234290_T_C	T	C	-0.051590075264744	1.0358404569278e-09	PICS	PICS fine-mapped credible set based on reported top hit	ENSG00000075035	WSCD2	108129288	105002
T2D_Ishigaki_doi101101795948_1	T2D (Ishigaki, EAS)	OTH	chr12.7	12	117968891		12:117968891	12_117968891_C_T	C	T	0.0543670605245198	1.1312134679504e-08	PICS	PICS fine-mapped credible set based on reported top hit	ENSG00000171435	KSR2	117968990	99
T2D_Ishigaki_doi101101795948_1	T2D (Ishigaki, EAS)	OTH	chr12.8	12	120890006		12:120890006	12_120890006_G_A	G	A	0.204680798784795	6.66906229165389e-15	PICS	PICS fine-mapped credible set based on reported top hit	ENSG00000157837	SPPL3	120904358	14352
T2D_Ishigaki_doi101101795948_1	T2D (Ishigaki, EAS)	OTH	chr13.1	13	26207230		13:26207230	13_26207230_C_CA	C	CA	-0.065489084780074		PICS	PICS fine-mapped credible set based on reported top hit	ENSG00000277368		26221782	-14552
T2D_Ishigaki_doi101101795948_1	T2D (Ishigaki, EAS)	OTH	chr13.2	13	32980214		13:32980214	13_32980214_C_G	C	G		8.81649488187023e-15	PICS	PICS fine-mapped credible set based on reported top hit	ENSG00000133116	KL	33016423	-36209
T2D_Ishigaki_doi101101795948_1	T2D (Ishigaki, EAS)	OTH	chr13.3	13	80143706		13:80143706	13_80143706_ATG_A	ATG	A	-0.081957189124203		PICS	PICS fine-mapped credible set based on reported top hit	ENSG00000284196		80074640	-69066
T2D_Ishigaki_doi101101795948_1	T2D (Ishigaki, EAS)	OTH	chr13.4	13	91288024		13:91288024	13_91288024_C_T	C	T	-0.0642145202981791	2.48035159408985e-09	PICS	PICS fine-mapped credible set based on reported top hit	ENSG00000215417	MIR17HG	91347697	-59673
T2D_Ishigaki_doi101101795948_1	T2D (Ishigaki, EAS)	OTH	chr14.1	14	76909348	single	14:76909348	14_76909348_C_A	C	A	0.0399736988191751	1.54328547668e-08	PICS	PICS fine-mapped credible set based on reported top hit	ENSG00000259058		76923353	14005
T2D_Ishigaki_doi101101795948_1	T2D (Ishigaki, EAS)	OTH	chr15.1	15	38554146	single	15:38554146	15_38554146_G_A	G	A	0.0543097602763656	3.76890282323214e-11	PICS	PICS fine-mapped credible set based on reported top hit	ENSG00000172575	RASGRP1	38564814	10668
T2D_Ishigaki_doi101101795948_1	T2D (Ishigaki, EAS)	OTH	chr15.2	15	40340937	multi	15:40340937	15_40340937_A_T	A	T		9.80192311453284e-18	PICS	PICS fine-mapped credible set based on reported top hit	ENSG00000188549	CCDC9B	40340939	2
T2D_Ishigaki_doi101101795948_1	T2D (Ishigaki, EAS)	OTH	chr15.3	15	62103990	multi	15:62103990	15_62103990_C_A	C	A	-0.0816631949541094	1.08506089700272e-22	PICS	PICS fine-mapped credible set based on reported top hit	ENSG00000198535	C2CD4A	62066977	37013
T2D_Ishigaki_doi101101795948_1	T2D (Ishigaki, EAS)	OTH	chr15.4	15	75337819	multi	15:75337819	15_75337819_T_C	T	C	0.0645378023873129	3.37804497804668e-11	PICS	PICS fine-mapped credible set based on reported top hit	ENSG00000140365	COMMD4	75336063	1756
T2D_Ishigaki_doi101101795948_1	T2D (Ishigaki, EAS)	OTH	chr15.5	15	77489584	multi	15:77489584	15_77489584_A_G	A	G	0.0666278369963368	1.89263726475186e-15	PICS	PICS fine-mapped credible set based on reported top hit	ENSG00000140382	HMG20A	77420888	68696
T2D_Ishigaki_doi101101795948_1	T2D (Ishigaki, EAS)	OTH	chr15.6	15	89873508	multi	15:89873508	15_89873508_T_C	T	C	-0.0614336927760926	1.11209917360571e-09	PICS	PICS fine-mapped credible set based on reported top hit	ENSG00000259677		89876540	-3032
T2D_Ishigaki_doi101101795948_1	T2D (Ishigaki, EAS)	OTH	chr15.7	15	90968837	multi	15:90968837	15_90968837_G_A	G	A	0.0519884726951076	2.73793278691029e-10	PICS	PICS fine-mapped credible set based on reported top hit	ENSG00000258725	PRC1-AS1	90966340	2497
T2D_Ishigaki_doi101101795948_1	T2D (Ishigaki, EAS)	OTH	chr16.1	16	20311846		16:20311846	16_20311846_G_A	G	A	0.120586834669109	6.65782189093664e-15	PICS	PICS fine-mapped credible set based on reported top hit	ENSG00000169347	GP2	20327513	15667
T2D_Ishigaki_doi101101795948_1	T2D (Ishigaki, EAS)	OTH	chr16.2	16	53768582		16:53768582	16_53768582_C_T	C	T	0.127739791131378	1.31771647166002e-35	PICS	PICS fine-mapped credible set based on reported top hit	ENSG00000140718	FTO	53704156	64426
T2D_Ishigaki_doi101101795948_1	T2D (Ishigaki, EAS)	OTH	chr17.1	17	4102227		17:4102227	17_4102227_G_A	G	A	0.0677666800213746	1.47360430302835e-08	PICS	PICS fine-mapped credible set based on reported top hit	ENSG00000074755	ZZEF1	4143030	40803
T2D_Ishigaki_doi101101795948_1	T2D (Ishigaki, EAS)	OTH	chr17.2	17	7042164	single	17:7042164	17_7042164_C_T	C	T	0.132181632107502	5.77716207054092e-18	PICS	PICS fine-mapped credible set based on reported top hit	ENSG00000174326	SLC16A11	7044092	1928
T2D_Ishigaki_doi101101795948_1	T2D (Ishigaki, EAS)	OTH	chr17.3	17	37739961		17:37739961	17_37739961_A_T	A	T		2.04373961853704e-38	PICS	PICS fine-mapped credible set based on reported top hit	ENSG00000275410	HNF1B	37745059	5098
T2D_Ishigaki_doi101101795948_1	T2D (Ishigaki, EAS)	OTH	chr18.1	18	60185354		18:60185354	18_60185354_T_C	T	C	0.075082611324337	2.31455396581126e-15	PICS	PICS fine-mapped credible set based on reported top hit	ENSG00000242060	RPS3AP49	60149576	35778
T2D_Ishigaki_doi101101795948_1	T2D (Ishigaki, EAS)	OTH	chr18.2	18	63178651		18:63178651	18_63178651_T_C	T	C	-0.0586798765599363	1.36343692987346e-12	PICS	PICS fine-mapped credible set based on reported top hit	ENSG00000267766		63151320	-27331
T2D_Ishigaki_doi101101795948_1	T2D (Ishigaki, EAS)	OTH	chr19.1	19	21673944		19:21673944	19_21673944_T_C	T	C	-0.197084385078871	2.34288871861048e-13	PICS	PICS fine-mapped credible set based on reported top hit	ENSG00000268433	MTDHP3	21678221	4277
T2D_Ishigaki_doi101101795948_1	T2D (Ishigaki, EAS)	OTH	chr19.2	19	33405526		19:33405526	19_33405526_A_C	A	C	-0.0500686761176365	1.2522399630115e-09	PICS	PICS fine-mapped credible set based on reported top hit	ENSG00000153879	CEBPG	33373709	31817
T2D_Ishigaki_doi101101795948_1	T2D (Ishigaki, EAS)	OTH	chr19.3	19	45654670		19:45654670	19_45654670_CAAAAAAAA_C	CAAAAAAAA	C	-0.0875144416872768		PICS	PICS fine-mapped credible set based on reported top hit	ENSG00000267757	EML2-AS1	45641645	13025
T2D_Ishigaki_doi101101795948_1	T2D (Ishigaki, EAS)	OTH	chr20.1	20	44374270		20:44374270	20_44374270_G_T	G	T	0.0724352596641775	1.77853010955808e-12	PICS	PICS fine-mapped credible set based on reported top hit	ENSG00000229005	HNF4A-AS1	44395662	21392
T2D_Ishigaki_doi101101795948_1	T2D (Ishigaki, EAS)	OTH	chr20.2	20	51538847	single	20:51538847	20_51538847_T_C	T	C	-0.0506267797157064	1.91464082103246e-09	PICS	PICS fine-mapped credible set based on reported top hit	ENSG00000101096	NFATC2	51542719	3872
T2D_Ishigaki_doi101101795948_1	T2D (Ishigaki, EAS)	OTH	chr22.1	22	28973410	single	22:28973410	22_28973410_A_C	A	C	0.037292123850676	3.92636535270846e-09	PICS	PICS fine-mapped credible set based on reported top hit	ENSG00000235786	ZNRF3-IT1	28992721	-19311
T2D_Xue_30054458_1	T2D (Xue, EUR)	OTH	chr1.1	1	39447679		1:39447679	1_39447679_A_G	A	G	0.00877595099567055	7.94278964551674e-14	SuSiE-inf	SuSiE fine-mapped credible set with out-of-sample LD	ENSG00000183682	BMP8A	39491636	-43957
T2D_Xue_30054458_1	T2D (Xue, EUR)	OTH	chr1.2	1	51041214		1:51041214	1_51041214_A_G	A	G	-0.0108520294465636	1.04619150882891e-11	SuSiE-inf	SuSiE fine-mapped credible set with out-of-sample LD	ENSG00000123080	CDKN2C	50970245	70969
T2D_Xue_30054458_1	T2D (Xue, EUR)	OTH	chr1.3	1	119928601		1:119928601	1_119928601_A_G	A	G	0.0104039002992582	1.0458059244914e-10	SuSiE-inf	SuSiE fine-mapped credible set with out-of-sample LD	ENSG00000134249	ADAM30	119896515	-32086
T2D_Xue_30054458_1	T2D (Xue, EUR)	OTH	chr1.4	1	213985913		1:213985913	1_213985913_T_C	T	C	0.0108161591373495	9.87923898631775e-18	SuSiE-inf	SuSiE fine-mapped credible set with out-of-sample LD	ENSG00000117707	PROX1	213987973	-2060
T2D_Xue_30054458_1	T2D (Xue, EUR)	OTH	chr1.5	1	219487193		1:219487193	1_219487193_A_G	A	G	0.00900294334064599	9.53993482910137e-13	SuSiE-inf	SuSiE fine-mapped credible set with out-of-sample LD	ENSG00000228536	LYPLAL1-AS1	219549909	62716
T2D_Xue_30054458_1	T2D (Xue, EUR)	OTH	chr1.6	1	229537208		1:229537208	1_229537208_G_A	G	A	-0.00701107675428323	1.82857876883179e-09	SuSiE-inf	SuSiE fine-mapped credible set with out-of-sample LD	ENSG00000201492	RNA5SP78	229549905	-12697
T2D_Xue_30054458_1	T2D (Xue, EUR)	OTH	chr2.1	2	622827		2:622827	2_622827_T_C	T	C	0.0077330754616099	3.8395020545711e-10	SuSiE-inf	SuSiE fine-mapped credible set with out-of-sample LD	ENSG00000151353	TMEM18	677406	54579
T2D_Xue_30054458_1	T2D (Xue, EUR)	OTH	chr2.2	2	27518370		2:27518370	2_27518370_T_C	T	C	0.0155919577087654	8.65349371912109e-21	SuSiE-inf	SuSiE fine-mapped credible set with out-of-sample LD	ENSG00000221843	SPATA31H1	27537386	-19016
T2D_Xue_30054458_1	T2D (Xue, EUR)	OTH	chr2.3	2	43402792		2:43402792	2_43402792_G_T	G	T	-0.0152601458531308	5.94993687541268e-28	SuSiE-inf	SuSiE fine-mapped credible set with out-of-sample LD	ENSG00000152518	ZFP36L2	43226606	-176186
T2D_Xue_30054458_1	T2D (Xue, EUR)	OTH	chr2.4	2	60358671	single	2:60358671	2_60358671_T_C	T	C	0.00880113367438087	1.56340525374584e-15	SuSiE-inf	SuSiE fine-mapped credible set with out-of-sample LD	ENSG00000200807	RNU1-32P	60384605	-25934
T2D_Xue_30054458_1	T2D (Xue, EUR)	OTH	chr2.5	2	65049318	multi	2:65049318	2_65049318_T_C	T	C	-0.00811964328001564	9.59170562811796e-12	SuSiE-inf	SuSiE fine-mapped credible set with out-of-sample LD	ENSG00000237638	LINC02245	65056168	6850
T2D_Xue_30054458_1	T2D (Xue, EUR)	OTH	chr2.6	2	65474623		2:65474623	2_65474623_C_A	C	A	-0.00637909014739525	5.21481805001642e-10	SuSiE-inf	SuSiE fine-mapped credible set with out-of-sample LD	ENSG00000204929	LINC02934	65436711	37912
T2D_Xue_30054458_1	T2D (Xue, EUR)	OTH	chr2.7	2	120552183		2:120552183	2_120552183_C_T	C	T	-0.00810144419429908	2.92127906548138e-11	SuSiE-inf	SuSiE fine-mapped credible set with out-of-sample LD	ENSG00000074047	GLI2	120735868	-183685
T2D_Xue_30054458_1	T2D (Xue, EUR)	OTH	chr2.8	2	160280145		2:160280145	2_160280145_A_G	A	G	0.00876128780964235	1.18844599543449e-11	SuSiE-inf	SuSiE fine-mapped credible set with out-of-sample LD	ENSG00000285373	LINC02478	160271880	-8265
T2D_Xue_30054458_1	T2D (Xue, EUR)	OTH	chr2.9	2	164562859		2:164562859	2_164562859_T_A	T	A	0.00617900521630715	2.42678798482036e-07	SuSiE-inf	SuSiE fine-mapped credible set with out-of-sample LD	ENSG00000277998		164573741	-10882
T2D_Xue_30054458_1	T2D (Xue, EUR)	OTH	chr2.10	2	164672366		2:164672366	2_164672366_C_T	C	T	-0.0130618460443651	1.72586292984523e-22	SuSiE-inf	SuSiE fine-mapped credible set with out-of-sample LD	ENSG00000224331		164687596	15230
T2D_Xue_30054458_1	T2D (Xue, EUR)	OTH	chr2.11	2	226257202		2:226257202	2_226257202_A_G	A	G	0.0152307460443157	3.54935164364979e-34	SuSiE-inf	SuSiE fine-mapped credible set with out-of-sample LD	ENSG00000272622		226794675	-537473
T2D_Xue_30054458_1	T2D (Xue, EUR)	OTH	chr3.1	3	12353341		3:12353341	3_12353341_C_T	C	T	-0.0173476948841646	1.10209342631909e-24	SuSiE-inf	SuSiE fine-mapped credible set with out-of-sample LD	ENSG00000132170	PPARG	12289070	64271
T2D_Xue_30054458_1	T2D (Xue, EUR)	OTH	chr3.2	3	12456902		3:12456902	3_12456902_G_A	G	A	0.00887153267186865	8.13733374488674e-06	SuSiE-inf	SuSiE fine-mapped credible set with out-of-sample LD	ENSG00000154743	TSEN2	12484480	-27578
T2D_Xue_30054458_1	T2D (Xue, EUR)	OTH	chr3.3	3	23413299		3:23413299	3_23413299_A_G	A	G	-0.0111728019902622	2.35940988363096e-18	SuSiE-inf	SuSiE fine-mapped credible set with out-of-sample LD	ENSG00000228171	C11orf98P3	23389909	-23390
T2D_Xue_30054458_1	T2D (Xue, EUR)	OTH	chr3.4	3	23537103		3:23537103	3_23537103_G_A	G	A	0.00525256159533258	8.11593623263388e-08	SuSiE-inf	SuSiE fine-mapped credible set with out-of-sample LD	ENSG00000228171	C11orf98P3	23389909	-147194
T2D_Xue_30054458_1	T2D (Xue, EUR)	OTH	chr3.5	3	64719689		3:64719689	3_64719689_C_T	C	T	-0.00955282684664896	2.10844558530393e-14	SuSiE-inf	SuSiE fine-mapped credible set with out-of-sample LD	ENSG00000163638	ADAMTS9	64688000	-31689
T2D_Xue_30054458_1	T2D (Xue, EUR)	OTH	chr3.6	3	123346931		3:123346931	3_123346931_A_G	A	G	-0.0149286199169457	3.21866770105239e-29	SuSiE-inf	SuSiE fine-mapped credible set with out-of-sample LD	ENSG00000272678		123283593	63338
T2D_Xue_30054458_1	T2D (Xue, EUR)	OTH	chr3.7	3	150379848		3:150379848	3_150379848_G_C	G	C	0.00735505319082794	1.05077630568126e-10	SuSiE-inf	SuSiE fine-mapped credible set with out-of-sample LD	ENSG00000196428	TSC22D2	150408298	-28450
T2D_Xue_30054458_1	T2D (Xue, EUR)	OTH	chr3.8	3	152335461		3:152335461	3_152335461_T_C	T	C	-0.00810923290470927	1.76762541953254e-10	SuSiE-inf	SuSiE fine-mapped credible set with out-of-sample LD	ENSG00000221962	TMEM14EP	152340904	5443
T2D_Xue_30054458_1	T2D (Xue, EUR)	OTH	chr3.10	3	185802790		3:185802790	3_185802790_A_G	A	G	0.220630404893427	5.58605124733161e-57	SuSiE-inf	SuSiE fine-mapped credible set with out-of-sample LD	ENSG00000073792	IGF2BP2	185825042	22252
T2D_Xue_30054458_1	T2D (Xue, EUR)	OTH	chr3.12	3	186947857		3:186947857	3_186947857_C_T	C	T	0.00768638404473325	1.97317529007541e-09	SuSiE-inf	SuSiE fine-mapped credible set with out-of-sample LD	ENSG00000073849	ST6GAL1	186930526	17331
T2D_Xue_30054458_1	T2D (Xue, EUR)	OTH	chr3.13	3	188022735		3:188022735	3_188022735_T_C	T	C	0.00888399671605642	3.78156071538486e-13	SuSiE-inf	SuSiE fine-mapped credible set with out-of-sample LD	ENSG00000224187	LINC01991	188003428	-19307
T2D_Xue_30054458_1	T2D (Xue, EUR)	OTH	chr4.1	4	6301295		4:6301295	4_6301295_C_T	C	T	0.0197398466383049	3.00675450330376e-34	SuSiE-inf	SuSiE fine-mapped credible set with out-of-sample LD	ENSG00000109501	WFS1	6269850	31445
T2D_Xue_30054458_1	T2D (Xue, EUR)	OTH	chr4.2	4	82663343		4:82663343	4_82663343_A_G	A	G	-0.00775364447640882	3.86810353722636e-10	SuSiE-inf	SuSiE fine-mapped credible set with out-of-sample LD	ENSG00000249242	TMEM150C	82561988	-101355
T2D_Xue_30054458_1	T2D (Xue, EUR)	OTH	chr4.3	4	103067742	multi	4:103067742	4_103067742_G_T	G	T	-0.0465	5.64631607408654e-10	PICS	PICS fine-mapped credible set extracted from summary statistics	ENSG00000164038	SLC9B2	103076761	9019
T2D_Xue_30054458_1	T2D (Xue, EUR)	OTH	chr4.4	4	152332969	single	4:152332969	4_152332969_C_T	C	T	-0.00839636339234001	2.81494439197096e-10	SuSiE-inf	SuSiE fine-mapped credible set with out-of-sample LD	ENSG00000270751	FBXW7-AS1	152337655	-4686
T2D_Xue_30054458_1	T2D (Xue, EUR)	OTH	chr4.5	4	184795078	single	4:184795078	4_184795078_T_C	T	C	-0.00936851128601907	1.97922992666638e-11	SuSiE-inf	SuSiE fine-mapped credible set with out-of-sample LD	ENSG00000249138		184798891	3813
T2D_Xue_30054458_1	T2D (Xue, EUR)	OTH	chr5.1	5	14847222	single	5:14847222	5_14847222_G_A	G	A	-0.00789155213611148	4.1849452671785e-09	SuSiE-inf	SuSiE fine-mapped credible set with out-of-sample LD	ENSG00000154122	ANKH	14871778	24556
T2D_Xue_30054458_1	T2D (Xue, EUR)	OTH	chr5.2	5	54008790		5:54008790	5_54008790_G_T	G	T	0.00681730330043969	3.64146363150448e-11	SuSiE-inf	SuSiE fine-mapped credible set with out-of-sample LD	ENSG00000272416		53881051	-127739
T2D_Xue_30054458_1	T2D (Xue, EUR)	OTH	chr5.3	5	56510924		5:56510924	5_56510924_A_G	A	G	0.0167037648070042	1.06895668403645e-17	SuSiE-inf	SuSiE fine-mapped credible set with out-of-sample LD	ENSG00000226221	RPL26P19	56505072	-5852
T2D_Xue_30054458_1	T2D (Xue, EUR)	OTH	chr5.4	5	56560548		5:56560548	5_56560548_G_T	G	T	0.0112396260046305	8.1153334237972e-17	SuSiE-inf	SuSiE fine-mapped credible set with out-of-sample LD	ENSG00000234553		56537826	-22722
T2D_Xue_30054458_1	T2D (Xue, EUR)	OTH	chr5.5	5	77131486		5:77131486	5_77131486_G_A	G	A	-0.0087774456943879	9.38480051375796e-13	SuSiE-inf	SuSiE fine-mapped credible set with out-of-sample LD	ENSG00000250802	ZBED3-AS1	77087463	44023
T2D_Xue_30054458_1	T2D (Xue, EUR)	OTH	chr5.6	5	102764872		5:102764872	5_102764872_C_T	C	T	0.0100436549914347	9.38476662009926e-18	SuSiE-inf	SuSiE fine-mapped credible set with out-of-sample LD	ENSG00000145730	PAM	102755305	9567
T2D_Xue_30054458_1	T2D (Xue, EUR)	OTH	chr5.7	5	103419249		5:103419249	5_103419249_C_T	C	T	0.00926377510096282	2.66033292425753e-13	SuSiE-inf	SuSiE fine-mapped credible set with out-of-sample LD	ENSG00000248757	LINC02115	103544420	125171
T2D_Xue_30054458_1	T2D (Xue, EUR)	OTH	chr6.1	6	7281421	single	6:7281421	6_7281421_A_G	A	G	-0.0106764020885983	3.24205374173323e-11	SuSiE-inf	SuSiE fine-mapped credible set with out-of-sample LD	ENSG00000238221		7255372	26049
T2D_Xue_30054458_1	T2D (Xue, EUR)	OTH	chr6.2	6	20679478		6:20679478	6_20679478_A_G	A	G	0.0274069854816758	4.35444264406166e-62	SuSiE-inf	SuSiE fine-mapped credible set with out-of-sample LD	ENSG00000225832	RPL36AP25	20723655	44177
T2D_Xue_30054458_1	T2D (Xue, EUR)	OTH	chr6.3	6	43797796		6:43797796	6_43797796_A_G	A	G	0.00597358155736235	1.19592426688219e-07	SuSiE-inf	SuSiE fine-mapped credible set with out-of-sample LD	ENSG00000283573		43797159	637
T2D_Xue_30054458_1	T2D (Xue, EUR)	OTH	chr6.4	6	43843237		6:43843237	6_43843237_G_A	G	A	-0.00664439671522923	1.33150403312383e-10	SuSiE-inf	SuSiE fine-mapped credible set with out-of-sample LD	ENSG00000283573		43797159	46078
T2D_Xue_30054458_1	T2D (Xue, EUR)	OTH	chr6.5	6	50849174		6:50849174	6_50849174_G_T	G	T	0.00891525858620397	5.93146975243989e-11	SuSiE-inf	SuSiE fine-mapped credible set with out-of-sample LD	ENSG00000230204	FTH1P5	50913256	64082
T2D_Xue_30054458_1	T2D (Xue, EUR)	OTH	chr6.6	6	126434496		6:126434496	6_126434496_T_G	T	G	0.0137067629940469	6.97811788761601e-11	SuSiE-inf	SuSiE fine-mapped credible set with out-of-sample LD	ENSG00000203760	CENPW	126340115	94381
T2D_Xue_30054458_1	T2D (Xue, EUR)	OTH	chr6.7	6	127093693		6:127093693	6_127093693_A_G	A	G	-0.00841398568984103	6.97445641985615e-10	SuSiE-inf	SuSiE fine-mapped credible set with out-of-sample LD	ENSG00000146374	RSPO3	127118671	-24978
T2D_Xue_30054458_1	T2D (Xue, EUR)	OTH	chr6.8	6	160345738		6:160345738	6_160345738_T_C	T	C	-0.0111647108234779	3.00149752557309e-10	SuSiE-inf	SuSiE fine-mapped credible set with out-of-sample LD	ENSG00000146477	SLC22A3	160348378	-2640
T2D_Xue_30054458_1	T2D (Xue, EUR)	OTH	chr7.1	7	14858657		7:14858657	7_14858657_C_T	C	T	0.0105087307579803	2.935520570076e-15	SuSiE-inf	SuSiE fine-mapped credible set with out-of-sample LD	ENSG00000136267	DGKB	14902751	44094
T2D_Xue_30054458_1	T2D (Xue, EUR)	OTH	chr7.2	7	15013235		7:15013235	7_15013235_T_C	T	C	0.0118638167181756	1.98521601248713e-19	SuSiE-inf	SuSiE fine-mapped credible set with out-of-sample LD	ENSG00000136267	DGKB	14902751	-110484
T2D_Xue_30054458_1	T2D (Xue, EUR)	OTH	chr7.3	7	28156794	single	7:28156794	7_28156794_G_A	G	A	-0.034919878432198	8.97930946816798e-44	SuSiE-inf	SuSiE fine-mapped credible set with out-of-sample LD	ENSG00000234336	JAZF1-AS1	28180322	-23528
T2D_Xue_30054458_1	T2D (Xue, EUR)	OTH	chr7.4	7	44209229		7:44209229	7_44209229_G_A	G	A	0.00657151125917815	4.29685241954636e-09	SuSiE-inf	SuSiE fine-mapped credible set with out-of-sample LD	ENSG00000106636	YKT6	44200978	8251
T2D_Xue_30054458_1	T2D (Xue, EUR)	OTH	chr7.5	7	117870567		7:117870567	7_117870567_C_T	C	T	0.0070734983344246	2.28017173127541e-10	SuSiE-inf	SuSiE fine-mapped credible set with out-of-sample LD	ENSG00000077063	CTTNBP2	117873441	2874
T2D_Xue_30054458_1	T2D (Xue, EUR)	OTH	chr7.6	7	130744427		7:130744427	7_130744427_T_A	T	A	-0.0583	7.75810948469971e-14	PICS	PICS fine-mapped credible set extracted from summary statistics	ENSG00000266265	KLF14	130734207	-10220
T2D_Xue_30054458_1	T2D (Xue, EUR)	OTH	chr7.7	7	157177915		7:157177915	7_157177915_G_A	G	A	-0.0050986755721735	1.14770861039718e-08	SuSiE-inf	SuSiE fine-mapped credible set with out-of-sample LD	ENSG00000225224	RPS27AP12	157192368	-14453
T2D_Xue_30054458_1	T2D (Xue, EUR)	OTH	chr8.1	8	9331252		8:9331252	8_9331252_C_T	C	T	0.0495	8.62253084279777e-09	PICS	PICS fine-mapped credible set extracted from summary statistics	ENSG00000248538	PPP1R3B-DT	9249540	81712
T2D_Xue_30054458_1	T2D (Xue, EUR)	OTH	chr8.2	8	10775649		8:10775649	8_10775649_A_C	A	C	-0.0491	5.12626245000191e-10	PICS	PICS fine-mapped credible set extracted from summary statistics	ENSG00000171056	SOX7	10730511	-45138
T2D_Xue_30054458_1	T2D (Xue, EUR)	OTH	chr8.3	8	31000152		8:31000152	8_31000152_T_C	T	C	-0.00650766898516604	3.93663817276165e-08	SuSiE-inf	SuSiE fine-mapped credible set with out-of-sample LD	ENSG00000172733	PURG	31033356	33204
T2D_Xue_30054458_1	T2D (Xue, EUR)	OTH	chr8.4	8	37001668		8:37001668	8_37001668_T_C	T	C	0.00741763464671705	3.99759591895311e-11	SuSiE-inf	SuSiE fine-mapped credible set with out-of-sample LD	ENSG00000254038		37069418	67750
T2D_Xue_30054458_1	T2D (Xue, EUR)	OTH	chr8.5	8	41661730		8:41661730	8_41661730_T_C	T	C	0.0115963365130587	3.19386303881989e-22	SuSiE-inf	SuSiE fine-mapped credible set with out-of-sample LD	ENSG00000253389		41661592	138
T2D_Xue_30054458_1	T2D (Xue, EUR)	OTH	chr8.6	8	94925274	multi	8:94925274	8_94925274_T_C	T	C	-0.00665358020029055	4.59780182348459e-09	SuSiE-inf	SuSiE fine-mapped credible set with out-of-sample LD	ENSG00000164938	TP53INP1	94949378	24104
T2D_Xue_30054458_1	T2D (Xue, EUR)	OTH	chr8.7	8	117172786		8:117172786	8_117172786_G_A	G	A	-0.0188111055934493	2.92169074261551e-52	SuSiE-inf	SuSiE fine-mapped credible set with out-of-sample LD	ENSG00000164756	SLC30A8	117134995	37791
T2D_Xue_30054458_1	T2D (Xue, EUR)	OTH	chr9.1	9	4291928		9:4291928	9_4291928_A_C	A	C	0.0097989403462764	3.27381079101356e-15	SuSiE-inf	SuSiE fine-mapped credible set with out-of-sample LD	ENSG00000228322	GLIS3-AS2	4299390	-7462
T2D_Xue_30054458_1	T2D (Xue, EUR)	OTH	chr9.2	9	22003368		9:22003368	9_22003368_G_A	G	A	0.00710788350245961	3.78970662394913e-18	SuSiE-inf	SuSiE fine-mapped credible set with out-of-sample LD	ENSG00000147883	CDKN2B	22009305	5937
T2D_Xue_30054458_1	T2D (Xue, EUR)	OTH	chr9.3	9	22134095		9:22134095	9_22134095_T_C	T	C	-0.0194241370253711	1.08453505142992e-57	SuSiE-inf	SuSiE fine-mapped credible set with out-of-sample LD	ENSG00000215221	UBA52P6	22012155	121940
T2D_Xue_30054458_1	T2D (Xue, EUR)	OTH	chr9.4	9	34025642		9:34025642	9_34025642_C_G	C	G	0.0491	1.34666484865385e-09	PICS	PICS fine-mapped credible set extracted from summary statistics	ENSG00000137073	UBAP2	34048887	23245
T2D_Xue_30054458_1	T2D (Xue, EUR)	OTH	chr9.5	9	79284065		9:79284065	9_79284065_A_G	A	G	-0.00849613086832046	3.955130410892e-12	SuSiE-inf	SuSiE fine-mapped credible set with out-of-sample LD	ENSG00000260995		79198314	-85751
T2D_Xue_30054458_1	T2D (Xue, EUR)	OTH	chr9.6	9	81694033		9:81694033	9_81694033_G_A	G	A	-0.0123440336813821	1.18859966114776e-22	SuSiE-inf	SuSiE fine-mapped credible set with out-of-sample LD	ENSG00000233926	TLE1-DT	81689815	4218
T2D_Xue_30054458_1	T2D (Xue, EUR)	OTH	chr10.1	10	12213176	multi	10:12213176	10_12213176_G_C	G	C	0.0108739317600431	1.03060839950501e-16	SuSiE-inf	SuSiE fine-mapped credible set with out-of-sample LD	ENSG00000151465	CDC123	12196188	16988
T2D_Xue_30054458_1	T2D (Xue, EUR)	OTH	chr10.3	10	69579981		10:69579981	10_69579981_G_A	G	A	0.00591750246525158	9.26372726355321e-07	SuSiE-inf	SuSiE fine-mapped credible set with out-of-sample LD	ENSG00000122859	NEUROG3	69573422	-6559
T2D_Xue_30054458_1	T2D (Xue, EUR)	OTH	chr10.4	10	69726951		10:69726951	10_69726951_T_C	T	C	0.00680104118955183	3.19115024243978e-08	SuSiE-inf	SuSiE fine-mapped credible set with out-of-sample LD	ENSG00000197467	COL13A1	69801906	-74955
T2D_Xue_30054458_1	T2D (Xue, EUR)	OTH	chr10.5	10	79205218		10:79205218	10_79205218_T_C	T	C	0.0528	2.33231304121741e-11	PICS	PICS fine-mapped credible set extracted from summary statistics	ENSG00000108175	ZMIZ1	79068966	136252
T2D_Xue_30054458_1	T2D (Xue, EUR)	OTH	chr10.6	10	92722319		10:92722319	10_92722319_C_T	C	T	-0.0160875275711342	2.07121356356776e-39	SuSiE-inf	SuSiE fine-mapped credible set with out-of-sample LD	ENSG00000152804	HHEX	92689955	32364
T2D_Xue_30054458_1	T2D (Xue, EUR)	OTH	chr10.7	10	100216744	multi	10:100216744	10_100216744_G_C	G	C	-0.00753431846928036	1.13091669972213e-09	SuSiE-inf	SuSiE fine-mapped credible set with out-of-sample LD	ENSG00000213341	CHUK	100229596	12852
T2D_Xue_30054458_1	T2D (Xue, EUR)	OTH	chr10.9	10	112998590		10:112998590	10_112998590_C_T	C	T	0.178695930081919	0	SuSiE-inf	SuSiE fine-mapped credible set with out-of-sample LD	ENSG00000227560	RPS15AP30	112987476	11114
T2D_Xue_30054458_1	T2D (Xue, EUR)	OTH	chr10.11	10	122407996	single	10:122407996	10_122407996_C_T	C	T	-0.00823126144788943	1.11331593176883e-10	SuSiE-inf	SuSiE fine-mapped credible set with out-of-sample LD	ENSG00000107679	PLEKHA1	122374708	33288
T2D_Xue_30054458_1	T2D (Xue, EUR)	OTH	chr11.1	11	2818521		11:2818521	11_2818521_C_T	C	T	-0.00672835897486998	9.67693040345526e-10	SuSiE-inf	SuSiE fine-mapped credible set with out-of-sample LD	ENSG00000237941	KCNQ1DN	2870033	-51512
T2D_Xue_30054458_1	T2D (Xue, EUR)	OTH	chr11.2	11	17387083		11:17387083	11_17387083_C_T	C	T	-0.0130137722632848	1.57700843382827e-20	SuSiE-inf	SuSiE fine-mapped credible set with out-of-sample LD	ENSG00000187486	KCNJ11	17388659	1576
T2D_Xue_30054458_1	T2D (Xue, EUR)	OTH	chr11.3	11	49880189		11:49880189	11_49880189_C_T	C	T	1.06764949650808	5.84514000748663e-06	SuSiE-inf	SuSiE fine-mapped credible set with out-of-sample LD	ENSG00000205035	GRM5P1	49560818	319371
T2D_Xue_30054458_1	T2D (Xue, EUR)	OTH	chr11.4	11	72722053		11:72722053	11_72722053_A_C	A	C	-0.0135629948602835	1.34499132829607e-24	SuSiE-inf	SuSiE fine-mapped credible set with out-of-sample LD	ENSG00000244134	RPS12P20	72708186	13867
T2D_Xue_30054458_1	T2D (Xue, EUR)	OTH	chr11.5	11	92975544		11:92975544	11_92975544_C_G	C	G	0.0134462410457173	6.42784190646176e-30	SuSiE-inf	SuSiE fine-mapped credible set with out-of-sample LD	ENSG00000282916	LINC02746	92915644	-59900
T2D_Xue_30054458_1	T2D (Xue, EUR)	OTH	chr11.6	11	128157818		11:128157818	11_128157818_T_G	T	G	-0.006314907367805	6.10010931648638e-08	SuSiE-inf	SuSiE fine-mapped credible set with out-of-sample LD	ENSG00000273415	LINC02725	128095759	62059
T2D_Xue_30054458_1	T2D (Xue, EUR)	OTH	chr11.7	11	128366163		11:128366163	11_128366163_C_A	C	A	-0.00814977080389873	8.28770430382663e-09	SuSiE-inf	SuSiE fine-mapped credible set with out-of-sample LD	ENSG00000289093		128302728	-63435
T2D_Xue_30054458_1	T2D (Xue, EUR)	OTH	chr11.8	11	128529043		11:128529043	11_128529043_C_T	C	T	0.00730397674713147	5.35494734371043e-10	SuSiE-inf	SuSiE fine-mapped credible set with out-of-sample LD	ENSG00000134954	ETS1	128587558	58515
T2D_Xue_30054458_1	T2D (Xue, EUR)	OTH	chr12.1	12	4297115		12:4297115	12_4297115_A_G	A	G	0.00777041595725949	1.58189556596775e-10	SuSiE-inf	SuSiE fine-mapped credible set with out-of-sample LD	ENSG00000255920	CCND2-AS1	4276261	-20854
T2D_Xue_30054458_1	T2D (Xue, EUR)	OTH	chr12.2	12	26310149		12:26310149	12_26310149_C_T	C	T	-0.006711467269767	2.66151832828397e-09	SuSiE-inf	SuSiE fine-mapped credible set with out-of-sample LD	ENSG00000288532		26315715	-5566
T2D_Xue_30054458_1	T2D (Xue, EUR)	OTH	chr12.3	12	27812217	single	12:27812217	12_27812217_C_T	C	T	-0.0111869997144798	1.07040270809495e-16	SuSiE-inf	SuSiE fine-mapped credible set with out-of-sample LD	ENSG00000257042		27810771	1446
T2D_Xue_30054458_1	T2D (Xue, EUR)	OTH	chr12.4	12	65818538		12:65818538	12_65818538_C_T	C	T	0.0111674235401738	6.97480411099901e-17	SuSiE-inf	SuSiE fine-mapped credible set with out-of-sample LD	ENSG00000149948	HMGA2	65824483	-5945
T2D_Xue_30054458_1	T2D (Xue, EUR)	OTH	chr12.5	12	65964567		12:65964567	12_65964567_C_T	C	T	0.00884062226883522	3.08735249410063e-15	SuSiE-inf	SuSiE fine-mapped credible set with out-of-sample LD	ENSG00000256083		65948479	-16088
T2D_Xue_30054458_1	T2D (Xue, EUR)	OTH	chr12.6	12	71039513		12:71039513	12_71039513_C_T	C	T	-0.00984776861477309	6.97445641985615e-10	SuSiE-inf	SuSiE fine-mapped credible set with out-of-sample LD	ENSG00000258053		71118569	79056
T2D_Xue_30054458_1	T2D (Xue, EUR)	OTH	chr12.8	12	121022883	multi	12:121022883	12_121022883_T_A	T	A	-0.00745147852360807	3.01146660992172e-14	SuSiE-inf	SuSiE fine-mapped credible set with out-of-sample LD	ENSG00000157895	C12orf43	121016487	-6396
T2D_Xue_30054458_1	T2D (Xue, EUR)	OTH	chr12.9	12	123007025	single	12:123007025	12_123007025_G_A	G	A	0.00734479428534379	1.83193840039112e-09	SuSiE-inf	SuSiE fine-mapped credible set with out-of-sample LD	ENSG00000182196	ARL6IP4	122980681	26344
T2D_Xue_30054458_1	T2D (Xue, EUR)	OTH	chr12.10	12	124083909		12:124083909	12_124083909_C_T	C	T	0.00833862219828674	7.06960580049227e-13	SuSiE-inf	SuSiE fine-mapped credible set with out-of-sample LD	ENSG00000274874		123973215	110694
T2D_Xue_30054458_1	T2D (Xue, EUR)	OTH	chr13.1	13	32980164		13:32980164	13_32980164_G_A	G	A	-0.00819227185812001	1.55933067259661e-11	SuSiE-inf	SuSiE fine-mapped credible set with out-of-sample LD	ENSG00000133116	KL	33016423	-36259
T2D_Xue_30054458_1	T2D (Xue, EUR)	OTH	chr13.2	13	80143021		13:80143021	13_80143021_G_A	G	A	-0.0137824903191966	2.52183213404134e-23	SuSiE-inf	SuSiE fine-mapped credible set with out-of-sample LD	ENSG00000284196		80074640	-68381
T2D_Xue_30054458_1	T2D (Xue, EUR)	OTH	chr15.1	15	63539670	single	15:63539670	15_63539670_A_T	A	T	-0.00750573255200316	3.07654028166045e-10	SuSiE-inf	SuSiE fine-mapped credible set with out-of-sample LD	ENSG00000140455	USP3	63504593	35077
T2D_Xue_30054458_1	T2D (Xue, EUR)	OTH	chr15.2	15	77540420		15:77540420	15_77540420_G_A	G	A	0.0111185255267197	2.61501060798859e-16	SuSiE-inf	SuSiE fine-mapped credible set with out-of-sample LD	ENSG00000169783	LINGO1	77632912	92492
T2D_Xue_30054458_1	T2D (Xue, EUR)	OTH	chr15.3	15	89887164	single	15:89887164	15_89887164_A_G	A	G	-0.0076128893459431	6.39970657429697e-11	SuSiE-inf	SuSiE fine-mapped credible set with out-of-sample LD	ENSG00000264796	MIR5009	89884030	-3134
T2D_Xue_30054458_1	T2D (Xue, EUR)	OTH	chr15.4	15	90968030	single	15:90968030	15_90968030_A_G	A	G	0.00883862769032768	2.81855538433009e-12	SuSiE-inf	SuSiE fine-mapped credible set with out-of-sample LD	ENSG00000258725	PRC1-AS1	90966340	1690
T2D_Xue_30054458_1	T2D (Xue, EUR)	OTH	chr16.1	16	250642	single	16:250642	16_250642_G_A	G	A	-0.058	1.02631440043805e-09	PICS	PICS fine-mapped credible set extracted from summary statistics	ENSG00000167930	FAM234A	234821	15821
T2D_Xue_30054458_1	T2D (Xue, EUR)	OTH	chr16.2	16	53785257		16:53785257	16_53785257_T_C	T	C	0.0188694058902716	1.0964218388548e-47	SuSiE-inf	SuSiE fine-mapped credible set with out-of-sample LD	ENSG00000140718	FTO	53704156	81101
T2D_Xue_30054458_1	T2D (Xue, EUR)	OTH	chr16.3	16	69632780		16:69632780	16_69632780_G_A	G	A	-0.00842614683058813	3.39227818800433e-09	SuSiE-inf	SuSiE fine-mapped credible set with out-of-sample LD	ENSG00000274093		69632141	639
T2D_Xue_30054458_1	T2D (Xue, EUR)	OTH	chr16.4	16	75209759		16:75209759	16_75209759_G_C	G	C	-0.0106669371286819	1.6065753175231e-18	SuSiE-inf	SuSiE fine-mapped credible set with out-of-sample LD	ENSG00000168928	CTRB2	75207161	-2598
T2D_Xue_30054458_1	T2D (Xue, EUR)	OTH	chr16.5	16	81501185		16:81501185	16_81501185_T_C	T	C	-0.00888389862815775	7.58618949681764e-12	SuSiE-inf	SuSiE fine-mapped credible set with out-of-sample LD	ENSG00000260229	PPIAP51	81476519	-24666
T2D_Xue_30054458_1	T2D (Xue, EUR)	OTH	chr17.1	17	4082570		17:4082570	17_4082570_G_A	G	A	0.0108547263102123	5.24622942461689e-14	SuSiE-inf	SuSiE fine-mapped credible set with out-of-sample LD	ENSG00000074755	ZZEF1	4143030	60460
T2D_Xue_30054458_1	T2D (Xue, EUR)	OTH	chr17.2	17	17750097	single	17:17750097	17_17750097_T_C	T	C	-0.048	1.9731752900754e-09	PICS	PICS fine-mapped credible set extracted from summary statistics	ENSG00000237328	RAI1-AS1	17774684	24587
T2D_Xue_30054458_1	T2D (Xue, EUR)	OTH	chr17.3	17	37739849		17:37739849	17_37739849_T_C	T	C	0.0138203080461035	6.37048553359609e-22	SuSiE-inf	SuSiE fine-mapped credible set with out-of-sample LD	ENSG00000275410	HNF1B	37745059	5210
T2D_Xue_30054458_1	T2D (Xue, EUR)	OTH	chr17.4	17	42390483		17:42390483	17_42390483_G_A	G	A	0.087	2.53935038517054e-09	PICS	PICS fine-mapped credible set extracted from summary statistics	ENSG00000168610	STAT3	42388442	-2041
T2D_Xue_30054458_1	T2D (Xue, EUR)	OTH	chr17.5	17	48936765		17:48936765	17_48936765_T_C	T	C	0.00726257974364216	7.68458321152635e-13	SuSiE-inf	SuSiE fine-mapped credible set with out-of-sample LD	ENSG00000230532		48931791	4974
T2D_Xue_30054458_1	T2D (Xue, EUR)	OTH	chr18.1	18	60217517		18:60217517	18_60217517_G_A	G	A	0.00936794593088199	3.9909932437557e-12	SuSiE-inf	SuSiE fine-mapped credible set with out-of-sample LD	ENSG00000242060	RPS3AP49	60149576	67941
T2D_Xue_30054458_1	T2D (Xue, EUR)	OTH	chr19.1	19	19296909		19:19296909	19_19296909_T_C	T	C	0.00859788322062358	4.36554789326723e-12	SuSiE-inf	SuSiE fine-mapped credible set with out-of-sample LD	ENSG00000105705	SUGP1	19320509	23600
T2D_Xue_30054458_1	T2D (Xue, EUR)	OTH	chr19.2	19	45655255		19:45655255	19_45655255_T_G	T	G	0.0123478531445535	3.58254242067035e-16	SuSiE-inf	SuSiE fine-mapped credible set with out-of-sample LD	ENSG00000010310	GIPR	45668221	-12966
T2D_Xue_30054458_1	T2D (Xue, EUR)	OTH	chr20.1	20	46970451		20:46970451	20_46970451_C_G	C	G	-0.00644879863319311	2.26904156801187e-09	SuSiE-inf	SuSiE fine-mapped credible set with out-of-sample LD	ENSG00000236028	EYA2-AS1	46901764	-68687
T2D_Xue_30054458_1	T2D (Xue, EUR)	OTH	chr22.1	22	30156824		22:30156824	22_30156824_A_G	A	G	-0.00681586193212958	9.99762052749751e-09	SuSiE-inf	SuSiE fine-mapped credible set with out-of-sample LD	ENSG00000225676		30207255	50431
T2D_Xue_30054458_1	T2D (Xue, EUR)	OTH	chr22.2	22	43981562	single	22:43981562	22_43981562_A_G	A	G	0.00679697126726322	3.85619203726353e-10	SuSiE-inf	SuSiE fine-mapped credible set with out-of-sample LD	ENSG00000224856	RPL35AP36	43957027	24535
ADFH_Jansen_30617256_1	Alzheimer's (Jansen, EUR)	PSD	chr1.1	1	161185602	multi	1:161185602	1_161185602_G_A	G	A	0.00935362406046276	1.89639605436956e-10	SuSiE-inf	SuSiE fine-mapped credible set with out-of-sample LD	ENSG00000158850	B4GALT3	161177507	-8095
ADFH_Jansen_30617256_1	Alzheimer's (Jansen, EUR)	PSD	chr1.2	1	207613483		1:207613483	1_207613483_A_G	A	G	-0.0287104577358057	6.83562064297126e-19	SuSiE-inf	SuSiE fine-mapped credible set with out-of-sample LD	ENSG00000236911	CR1-AS1	207606555	-6928
ADFH_Jansen_30617256_1	Alzheimer's (Jansen, EUR)	PSD	chr2.3	2	127135234		2:127135234	2_127135234_C_T	C	T	0.0390161105661731	1.28467588395489e-29	SuSiE-inf	SuSiE fine-mapped credible set with out-of-sample LD	ENSG00000136717	BIN1	127107154	-28080
ADFH_Jansen_30617256_1	Alzheimer's (Jansen, EUR)	PSD	chr2.4	2	233160866		2:233160866	2_233160866_A_C	A	C	0.00968230241618086	2.49930568924055e-09	SuSiE-inf	SuSiE fine-mapped credible set with out-of-sample LD	ENSG00000289129		233180114	19248
ADFH_Jansen_30617256_1	Alzheimer's (Jansen, EUR)	PSD	chr4.1	4	11024404		4:11024404	4_11024404_A_G	A	G	-0.215451622359721	1.9761845313318e-09	SuSiE-inf	SuSiE fine-mapped credible set with out-of-sample LD	ENSG00000249334		10684906	339498
ADFH_Jansen_30617256_1	Alzheimer's (Jansen, EUR)	PSD	chr6.1	6	40974457		6:40974457	6_40974457_G_A	G	A	0.012100712824667	1.45099999995896e-16	SuSiE-inf	SuSiE fine-mapped credible set with out-of-sample LD	ENSG00000124602	UNC5CL	41039221	64764
ADFH_Jansen_30617256_1	Alzheimer's (Jansen, EUR)	PSD	chr6.2	6	41161469		6:41161469	6_41161469_C_T	C	T	0.00796294436311415	3.01949144235108e-08	SuSiE-inf	SuSiE fine-mapped credible set with out-of-sample LD	ENSG00000095970	TREM2	41163116	1647
ADFH_Jansen_30617256_1	Alzheimer's (Jansen, EUR)	PSD	chr6.3	6	47513239		6:47513239	6_47513239_C_G	C	G	0.602563727479484	1.0102183649251e-08	SuSiE-inf	SuSiE fine-mapped credible set with out-of-sample LD	ENSG00000270761	CD2AP-DT	47478160	-35079
ADFH_Jansen_30617256_1	Alzheimer's (Jansen, EUR)	PSD	chr7.1	7	100242838	multi	7:100242838	7_100242838_A_G	A	G	0.0947806834211496	1.02857759514667e-10	SuSiE-inf	SuSiE fine-mapped credible set with out-of-sample LD	ENSG00000213413	PVRIG	100219949	22889
ADFH_Jansen_30617256_1	Alzheimer's (Jansen, EUR)	PSD	chr7.3	7	143411065	single	7:143411065	7_143411065_T_C	T	C	0.0089726753305854	2.89123983312336e-11	SuSiE-inf	SuSiE fine-mapped credible set with out-of-sample LD	ENSG00000146904	EPHA1	143408856	-2209
ADFH_Jansen_30617256_1	Alzheimer's (Jansen, EUR)	PSD	chr7.4	7	146252937		7:146252937	7_146252937_C_T	C	T	0.00848387805552854	2.09600000002034e-09	SuSiE-inf	SuSiE fine-mapped credible set with out-of-sample LD	ENSG00000174469	CNTNAP2	146116801	136136
ADFH_Jansen_30617256_1	Alzheimer's (Jansen, EUR)	PSD	chr8.1	8	27337604		8:27337604	8_27337604_T_C	T	C	0.0172118810125722	8.49342882636371e-12	SuSiE-inf	SuSiE fine-mapped credible set with out-of-sample LD	ENSG00000120899	PTK2B	27325552	12052
ADFH_Jansen_30617256_1	Alzheimer's (Jansen, EUR)	PSD	chr8.2	8	27607412		8:27607412	8_27607412_A_G	A	G	0.0156301977833345	1.48012006084385e-19	SuSiE-inf	SuSiE fine-mapped credible set with out-of-sample LD	ENSG00000120885	CLU	27614700	7288
ADFH_Jansen_30617256_1	Alzheimer's (Jansen, EUR)	PSD	chr11.1	11	60190907	single	11:60190907	11_60190907_C_A	C	A	-0.237320274097143	1.10698552534612e-15	SuSiE-inf	SuSiE fine-mapped credible set with out-of-sample LD	ENSG00000110077	MS4A6A	60183083	-7824
ADFH_Jansen_30617256_1	Alzheimer's (Jansen, EUR)	PSD	chr11.2	11	86006880		11:86006880	11_86006880_A_C	A	C	0.1061942972645	5.43465994641706e-18	SuSiE-inf	SuSiE fine-mapped credible set with out-of-sample LD	ENSG00000073921	PICALM	86069084	62204
ADFH_Jansen_30617256_1	Alzheimer's (Jansen, EUR)	PSD	chr11.3	11	86134003		11:86134003	11_86134003_A_G	A	G	0.122379202744598	3.80378881137535e-16	SuSiE-inf	SuSiE fine-mapped credible set with out-of-sample LD	ENSG00000254699	LINC02695	86193632	59629
ADFH_Jansen_30617256_1	Alzheimer's (Jansen, EUR)	PSD	chr11.4	11	121564878		11:121564878	11_121564878_T_C	T	C	-0.0110703591520548	8.11527599825538e-12	SuSiE-inf	SuSiE fine-mapped credible set with out-of-sample LD	ENSG00000286044		121674261	-109383
ADFH_Jansen_30617256_1	Alzheimer's (Jansen, EUR)	PSD	chr14.1	14	92470339		14:92470339	14_92470339_C_G	C	G	-0.0119252194427466	8.52615510469763e-10	SuSiE-inf	SuSiE fine-mapped credible set with out-of-sample LD	ENSG00000100599	RIN3	92513781	-43442
ADFH_Jansen_30617256_1	Alzheimer's (Jansen, EUR)	PSD	chr15.1	15	58628999		15:58628999	15_58628999_T_C	T	C	-0.0194002656075104	1.35862375016074e-07	SuSiE-inf	SuSiE fine-mapped credible set with out-of-sample LD	ENSG00000259250		58587507	41492
ADFH_Jansen_30617256_1	Alzheimer's (Jansen, EUR)	PSD	chr17.2	17	5236513	multi	17:5236513	17_5236513_C_T	C	T	0.0825621492297717	1.15032286720778e-09	SuSiE-inf	SuSiE fine-mapped credible set with out-of-sample LD	ENSG00000161929	SCIMP	5234860	-1653
ADFH_Jansen_30617256_1	Alzheimer's (Jansen, EUR)	PSD	chr19.1	19	1043639		19:1043639	19_1043639_C_T	C	T	0.0207770669338789	2.37609882775922e-10	SuSiE-inf	SuSiE fine-mapped credible set with out-of-sample LD	ENSG00000064687	ABCA7	1040107	3532
ADFH_Jansen_30617256_1	Alzheimer's (Jansen, EUR)	PSD	chr19.5	19	44738381		19:44738381	19_44738381_G_A	G	A	0.0922397236435032	4.18135971407142e-56	SuSiE-inf	SuSiE fine-mapped credible set with out-of-sample LD	ENSG00000288773		44737687	694
ADFH_Jansen_30617256_1	Alzheimer's (Jansen, EUR)	PSD	chr19.6	19	44892587		19:44892587	19_44892587_G_A	G	A	0.0791482220556152	0	SuSiE-inf	SuSiE fine-mapped credible set with out-of-sample LD	ENSG00000130204	TOMM40	44891254	1333
ADFH_Jansen_30617256_1	Alzheimer's (Jansen, EUR)	PSD	chr19.10	19	51224706	single	19:51224706	19_51224706_C_A	C	A	-0.00846509496365088	5.14947136491519e-09	SuSiE-inf	SuSiE fine-mapped credible set with out-of-sample LD	ENSG00000105383	CD33	51225080	-374
ADFH_Jansen_30617256_1	Alzheimer's (Jansen, EUR)	PSD	chr20.1	20	56428409	multi	20:56428409	20_56428409_G_A	G	A	-0.101357754804751	1.43502270485138e-08	SuSiE-inf	SuSiE fine-mapped credible set with out-of-sample LD	ENSG00000087589	CASS4	56412260	16149
MDD_Wray_29700475_1	MDD (Wray, EUR)	PSD	chr1.1	1	72347535	multi	1:72347535	1_72347535_C_A	C	A	0.0392207131532813	5.18593091758295e-08	PICS	PICS fine-mapped credible set based on reported top hit	ENSG00000172260	NEGR1	72282539	-64996
MDD_Wray_29700475_1	MDD (Wray, EUR)	PSD	chr1.2	1	73302683		1:73302683	1_73302683_C_A	C	A	0.0392207131532813	5.57034905411199e-09	PICS	PICS fine-mapped credible set based on reported top hit	ENSG00000233973	LINC01360	73306145	-3462
MDD_Wray_29700475_1	MDD (Wray, EUR)	PSD	chr1.3	1	80333644		1:80333644	1_80333644_C_T	C	T	0.0295588022415444	0.00540001711377236	PICS	PICS fine-mapped credible set based on reported top hit	ENSG00000234184	LINC01781	80535755	-202111
MDD_Wray_29700475_1	MDD (Wray, EUR)	PSD	chr1.4	1	90330495		1:90330495	1_90330495_G_A	G	A	-0.0304591734847079	0.00519287355877024	PICS	PICS fine-mapped credible set based on reported top hit	ENSG00000287015		90045998	284497
MDD_Wray_29700475_1	MDD (Wray, EUR)	PSD	chr2.1	2	57760458		2:57760458	2_57760458_T_C	T	C	0.0304591734847079	0.00785852286547434	PICS	PICS fine-mapped credible set based on reported top hit	ENSG00000271615	ACTG1P22	57764954	-4496
MDD_Wray_29700475_1	MDD (Wray, EUR)	PSD	chr3.1	3	158389391		3:158389391	3_158389391_G_A	G	A	-0.0304591734847079	0.00531841164178819	PICS	PICS fine-mapped credible set based on reported top hit	ENSG00000243314	RPS12P7	158496561	-107170
MDD_Wray_29700475_1	MDD (Wray, EUR)	PSD	chr4.1	4	42045761		4:42045761	4_42045761_C_G	C	G		1.13575412331039e-07	PICS	PICS fine-mapped credible set based on reported top hit	ENSG00000249212	ATP1B1P1	42029209	16552
MDD_Wray_29700475_1	MDD (Wray, EUR)	PSD	chr5.1	5	124916190		5:124916190	5_124916190_C_T	C	T	-0.0304591734847079	7.39278855535175e-05	PICS	PICS fine-mapped credible set based on reported top hit	ENSG00000260192	LINC02240	124893360	22830
MDD_Wray_29700475_1	MDD (Wray, EUR)	PSD	chr5.2	5	165096466		5:165096466	5_165096466_A_C	A	C	0.0304591734847079	0.000576161593934677	PICS	PICS fine-mapped credible set based on reported top hit	ENSG00000253693		165349030	-252564
MDD_Wray_29700475_1	MDD (Wray, EUR)	PSD	chr5.3	5	167565073		5:167565073	5_167565073_G_A	G	A	-0.0304591734847079	2.07787935048243e-05	PICS	PICS fine-mapped credible set based on reported top hit	ENSG00000145934	TENM2	166979029	586044
MDD_Wray_29700475_1	MDD (Wray, EUR)	PSD	chr7.1	7	109465554		7:109465554	7_109465554_G_A	G	A	0.0295588022415444	1.80207965055611e-05	PICS	PICS fine-mapped credible set based on reported top hit	ENSG00000234273		109597166	131612
MDD_Wray_29700475_1	MDD (Wray, EUR)	PSD	chr9.1	9	11544964		9:11544964	9_11544964_T_G	T	G	-0.0295588022415444	2.40613508793173e-06	PICS	PICS fine-mapped credible set based on reported top hit	ENSG00000285784		11618530	-73566
MDD_Wray_29700475_1	MDD (Wray, EUR)	PSD	chr9.2	9	116971316		9:116971316	9_116971316_C_T	C	T	-0.0304591734847079	3.1651033255713e-07	PICS	PICS fine-mapped credible set based on reported top hit	ENSG00000230734	RPL10P3	117181095	209779
MDD_Wray_29700475_1	MDD (Wray, EUR)	PSD	chr10.1	10	104804166		10:104804166	10_104804166_C_T	C	T	-0.0408220265202545	5.81058855341047e-05	PICS	PICS fine-mapped credible set based on reported top hit	ENSG00000156395	SORCS3	104641290	162876
MDD_Wray_29700475_1	MDD (Wray, EUR)	PSD	chr11.1	11	31828558		11:31828558	11_31828558_G_T	G	T	0.0392207131532813	0.00376687857769416	PICS	PICS fine-mapped credible set based on reported top hit	ENSG00000285283		31816384	12174
MDD_Wray_29700475_1	MDD (Wray, EUR)	PSD	chr13.1	13	53051646		13:53051646	13_53051646_A_G	A	G	-0.0392207131532814	4.14147025649647e-07	PICS	PICS fine-mapped credible set based on reported top hit	ENSG00000102837	OLFM4	53028813	22833
MDD_Wray_29700475_1	MDD (Wray, EUR)	PSD	chr14.1	14	41710529		14:41710529	14_41710529_T_C	T	C	0.0304591734847079	4.14038391569408e-07	PICS	PICS fine-mapped credible set based on reported top hit	ENSG00000165379	LRFN5	41606876	103653
MDD_Wray_29700475_1	MDD (Wray, EUR)	PSD	chr14.2	14	64219489		14:64219489	14_64219489_A_G	A	G	0.0304591734847079	7.42817380450543e-05	PICS	PICS fine-mapped credible set based on reported top hit	ENSG00000140009	ESR2	64294371	74882
MDD_Wray_29700475_1	MDD (Wray, EUR)	PSD	chr14.3	14	103551616		14:103551616	14_103551616_A_G	A	G	0.0304591734847079	4.62345460735751e-05	PICS	PICS fine-mapped credible set based on reported top hit	ENSG00000258851		103553421	-1805
MDD_Wray_29700475_1	MDD (Wray, EUR)	PSD	chr15.1	15	37356201		15:37356201	15_37356201_A_C	A	C	0.0304591734847079	6.32003343793695e-05	PICS	PICS fine-mapped credible set based on reported top hit	ENSG00000259434		37426762	70561
MDD_Wray_29700475_1	MDD (Wray, EUR)	PSD	chr16.1	16	6260644		16:6260644	16_6260644_G_A	G	A	-0.0304591734847079	0.000889651677792805	PICS	PICS fine-mapped credible set based on reported top hit	ENSG00000078328	RBFOX1	6019024	241620
MDD_Wray_29700475_1	MDD (Wray, EUR)	PSD	chr16.2	16	7616400		16:7616400	16_7616400_T_C	T	C	-0.0295588022415444	0.0218515156969303	PICS	PICS fine-mapped credible set based on reported top hit	ENSG00000260289		8112756	496356
MDD_Wray_29700475_1	MDD (Wray, EUR)	PSD	chr17.1	17	29249944		17:29249944	17_29249944_T_C	T	C	0.0512933143875503	0.000277711192399508	PICS	PICS fine-mapped credible set based on reported top hit	ENSG00000108255	CRYBA1	29246859	3085
MDD_Wray_29700475_1	MDD (Wray, EUR)	PSD	chr18.1	18	39303773		18:39303773	18_39303773_A_T	A	T		0.00133077436976397	PICS	PICS fine-mapped credible set based on reported top hit	ENSG00000283458		39314004	-10231
MDD_Wray_29700475_1	MDD (Wray, EUR)	PSD	chr18.2	18	55434367		18:55434367	18_55434367_A_G	A	G	-0.0295588022415444	1.25247779184817e-07	PICS	PICS fine-mapped credible set based on reported top hit	ENSG00000267028	TCF4-AS1	55452533	-18166
MDD_Wray_29700475_1	MDD (Wray, EUR)	PSD	chr22.1	22	41221893		22:41221893	22_41221893_G_A	G	A	0.0295588022415444	0.0378056163673168	PICS	PICS fine-mapped credible set based on reported top hit	ENSG00000235513	L3MBTL2-AS1	41228500	6607
SCZ_Pardiñas_29483656_1	SCZ (Pardiñas, EUR)	PSD	chr1.1	1	2455662		1:2455662	1_2455662_C_T	C	T	0.0768810379359577	6.7462752196493e-12	PICS	PICS fine-mapped credible set based on reported top hit	ENSG00000149527	PLCH2	2476289	-20627
SCZ_Pardiñas_29483656_1	SCZ (Pardiñas, EUR)	PSD	chr1.2	1	8364924		1:8364924	1_8364924_GA_G	GA	G	0.0608121806967566		PICS	PICS fine-mapped credible set based on reported top hit	ENSG00000162426	SLC45A1	8318114	46810
SCZ_Pardiñas_29483656_1	SCZ (Pardiñas, EUR)	PSD	chr1.3	1	29964421		1:29964421	1_29964421_A_G	A	G	0.0769610411361284	6.32358377713353e-12	PICS	PICS fine-mapped credible set based on reported top hit	ENSG00000233372		30140263	-175842
SCZ_Pardiñas_29483656_1	SCZ (Pardiñas, EUR)	PSD	chr1.4	1	43631859		1:43631859	1_43631859_T_C	T	C	0.0676586484738149	1.43668810548113e-11	PICS	PICS fine-mapped credible set based on reported top hit	ENSG00000066135	KDM4A	43650149	-18290
SCZ_Pardiñas_29483656_1	SCZ (Pardiñas, EUR)	PSD	chr1.5	1	73302683		1:73302683	1_73302683_C_A	C	A	0.0768810379359577	8.94713480372737e-15	PICS	PICS fine-mapped credible set based on reported top hit	ENSG00000233973	LINC01360	73306145	-3462
SCZ_Pardiñas_29483656_1	SCZ (Pardiñas, EUR)	PSD	chr1.6	1	98046571		1:98046571	1_98046571_G_T	G	T	0.108699415323341	2.17205824100801e-18	PICS	PICS fine-mapped credible set based on reported top hit	ENSG00000188641	DPYD	97921034	-125537
SCZ_Pardiñas_29483656_1	SCZ (Pardiñas, EUR)	PSD	chr1.7	1	150059494		1:150059494	1_150059494_C_T	C	T	0.0834216081390724	6.36765848684529e-10	PICS	PICS fine-mapped credible set based on reported top hit	ENSG00000285184		150067694	8200
SCZ_Pardiñas_29483656_1	SCZ (Pardiñas, EUR)	PSD	chr1.8	1	177340354		1:177340354	1_177340354_G_T	G	T	0.0544881852840698	1.16364155916576e-08	PICS	PICS fine-mapped credible set based on reported top hit	ENSG00000152092	ASTN1	177164712	-175642
SCZ_Pardiñas_29483656_1	SCZ (Pardiñas, EUR)	PSD	chr1.9	1	243500591	single	1:243500591	1_243500591_C_T	C	T	0.0741793981742515	1.70930005033009e-10	PICS	PICS fine-mapped credible set based on reported top hit	ENSG00000236031		243545532	-44941
SCZ_Pardiñas_29483656_1	SCZ (Pardiñas, EUR)	PSD	chr2.1	2	58156685		2:58156685	2_58156685_C_T	C	T	0.0676586484738149	2.34915503151095e-12	PICS	PICS fine-mapped credible set based on reported top hit	ENSG00000115392	FANCL	58241325	84640
SCZ_Pardiñas_29483656_1	SCZ (Pardiñas, EUR)	PSD	chr2.2	2	144383974		2:144383974	2_144383974_A_C	A	C	0.0608121806967566	6.43657988088455e-10	PICS	PICS fine-mapped credible set based on reported top hit	ENSG00000121964	GTDC1	144332512	-51462
SCZ_Pardiñas_29483656_1	SCZ (Pardiñas, EUR)	PSD	chr2.3	2	145678654		2:145678654	2_145678654_T_TC	T	TC	0.0877388623080055		PICS	PICS fine-mapped credible set based on reported top hit	ENSG00000225107		145588024	-90630
SCZ_Pardiñas_29483656_1	SCZ (Pardiñas, EUR)	PSD	chr2.4	2	184776001	single	2:184776001	2_184776001_A_T	A	T		4.46889249104643e-09	PICS	PICS fine-mapped credible set based on reported top hit	ENSG00000170396	ZNF804A	184598529	177472
SCZ_Pardiñas_29483656_1	SCZ (Pardiñas, EUR)	PSD	chr2.5	2	197439853	multi	2:197439853	2_197439853_G_A	G	A	0.0732504617395927	3.72505611278787e-13	PICS	PICS fine-mapped credible set based on reported top hit	ENSG00000115524	SF3B1	197435028	-4825
SCZ_Pardiñas_29483656_1	SCZ (Pardiñas, EUR)	PSD	chr2.6	2	199125384		2:199125384	2_199125384_A_G	A	G	0.0672087341934499	4.72840828393888e-12	PICS	PICS fine-mapped credible set based on reported top hit	ENSG00000231557		199071791	-53593
SCZ_Pardiñas_29483656_1	SCZ (Pardiñas, EUR)	PSD	chr2.7	2	199850665	multi	2:199850665	2_199850665_T_G	T	G	0.0998453349697161	3.80188049586571e-17	PICS	PICS fine-mapped credible set based on reported top hit	ENSG00000226124	FTCDNL1	199851192	527
SCZ_Pardiñas_29483656_1	SCZ (Pardiñas, EUR)	PSD	chr2.8	2	224526579		2:224526579	2_224526579_C_A	C	A	0.0601539228197471	3.90441436341213e-09	PICS	PICS fine-mapped credible set based on reported top hit	ENSG00000228446	ANKRD49P1	224500100	-26479
SCZ_Pardiñas_29483656_1	SCZ (Pardiñas, EUR)	PSD	chr2.9	2	232697487		2:232697487	2_232697487_T_C	T	C	0.0815799869924229	4.34735458156599e-16	PICS	PICS fine-mapped credible set based on reported top hit	ENSG00000204120	GIGYF2	232697331	156
SCZ_Pardiñas_29483656_1	SCZ (Pardiñas, EUR)	PSD	chr3.1	3	2479638		3:2479638	3_2479638_G_A	G	A	0.0723206615796261	2.42579441378414e-12	PICS	PICS fine-mapped credible set based on reported top hit	ENSG00000144619	CNTN4	2098866	380772
SCZ_Pardiñas_29483656_1	SCZ (Pardiñas, EUR)	PSD	chr3.2	3	17846143		3:17846143	3_17846143_A_AT	A	AT	0.0597499806057738		PICS	PICS fine-mapped credible set based on reported top hit	ENSG00000274840	BALR6	17860922	-14779
SCZ_Pardiñas_29483656_1	SCZ (Pardiñas, EUR)	PSD	chr3.3	3	36817092		3:36817092	3_36817092_C_T	C	T	0.0661398321045446	9.41708079270186e-11	PICS	PICS fine-mapped credible set based on reported top hit	ENSG00000279727	LINC02033	36821433	4341
SCZ_Pardiñas_29483656_1	SCZ (Pardiñas, EUR)	PSD	chr3.4	3	52799789	single	3:52799789	3_52799789_C_A	C	A		9.9721150559293e-12	PICS	PICS fine-mapped credible set based on reported top hit	ENSG00000162267	ITIH3	52794796	4993
SCZ_Pardiñas_29483656_1	SCZ (Pardiñas, EUR)	PSD	chr3.5	3	63881679	multi	3:63881679	3_63881679_A_G	A	G	0.0648509723196163	1.39391965596911e-10	PICS	PICS fine-mapped credible set based on reported top hit	ENSG00000163635	ATXN7	63863867	17812
SCZ_Pardiñas_29483656_1	SCZ (Pardiñas, EUR)	PSD	chr3.6	3	136569563	single	3:136569563	3_136569563_G_A	G	A	0.0801260272792847	4.0876062405791e-12	PICS	PICS fine-mapped credible set based on reported top hit	ENSG00000240695	DNAJC8P2	136737229	167666
SCZ_Pardiñas_29483656_1	SCZ (Pardiñas, EUR)	PSD	chr3.7	3	180905467		3:180905467	3_180905467_G_A	G	A	0.0834216081390724	3.27263739568726e-12	PICS	PICS fine-mapped credible set based on reported top hit	ENSG00000114416	FXR1	180912670	-7203
SCZ_Pardiñas_29483656_1	SCZ (Pardiñas, EUR)	PSD	chr4.1	4	23421980		4:23421980	4_23421980_T_A	T	A		1.39816003969366e-08	PICS	PICS fine-mapped credible set based on reported top hit	ENSG00000249547		23285573	-136407
SCZ_Pardiñas_29483656_1	SCZ (Pardiñas, EUR)	PSD	chr4.2	4	102267552		4:102267552	4_102267552_C_T	C	T	0.160168734952821	1.19200585850183e-16	PICS	PICS fine-mapped credible set based on reported top hit	ENSG00000138821	SLC39A8	102345482	77930
SCZ_Pardiñas_29483656_1	SCZ (Pardiñas, EUR)	PSD	chr4.3	4	175934070		4:175934070	4_175934070_C_T	C	T	0.0812100568255432	9.57617263899977e-12	PICS	PICS fine-mapped credible set based on reported top hit	ENSG00000150625	GPM6A	175812264	-121806
SCZ_Pardiñas_29483656_1	SCZ (Pardiñas, EUR)	PSD	chr5.1	5	45285650		5:45285650	5_45285650_A_G	A	G	0.0661398321045446	5.54223911135444e-11	PICS	PICS fine-mapped credible set based on reported top hit	ENSG00000164588	HCN1	45696380	410730
SCZ_Pardiñas_29483656_1	SCZ (Pardiñas, EUR)	PSD	chr5.2	5	61325153	single	5:61325153	5_61325153_T_C	T	C	0.0725705838348296	3.71869048547321e-14	PICS	PICS fine-mapped credible set based on reported top hit	ENSG00000130449	ZSWIM6	61332258	-7105
SCZ_Pardiñas_29483656_1	SCZ (Pardiñas, EUR)	PSD	chr5.3	5	89450514		5:89450514	5_89450514_A_G	A	G	0.100749903100143	1.62214102455142e-11	PICS	PICS fine-mapped credible set based on reported top hit	ENSG00000250831		89546335	95821
SCZ_Pardiñas_29483656_1	SCZ (Pardiñas, EUR)	PSD	chr5.4	5	138519616		5:138519616	5_138519616_T_C	T	C	0.0597499806057738	7.0597176566296e-10	PICS	PICS fine-mapped credible set based on reported top hit	ENSG00000120705	ETF1	138543236	23620
SCZ_Pardiñas_29483656_1	SCZ (Pardiñas, EUR)	PSD	chr5.5	5	152797561		5:152797561	5_152797561_A_G	A	G	0.0825012215117438	9.0704016933235e-12	PICS	PICS fine-mapped credible set based on reported top hit	ENSG00000249484	LINC01470	153223543	425982
SCZ_Pardiñas_29483656_1	SCZ (Pardiñas, EUR)	PSD	chr6.1	6	72445999		6:72445999	6_72445999_C_T	C	T	0.0629747991613884	3.7450733185046e-10	PICS	PICS fine-mapped credible set based on reported top hit	ENSG00000185760	KCNQ5	72622064	-176065
SCZ_Pardiñas_29483656_1	SCZ (Pardiñas, EUR)	PSD	chr6.2	6	83697747		6:83697747	6_83697747_C_T	C	T	0.0695260626486103	9.47449153955043e-13	PICS	PICS fine-mapped credible set based on reported top hit	ENSG00000065609	SNAP91	83709101	11354
SCZ_Pardiñas_29483656_1	SCZ (Pardiñas, EUR)	PSD	chr7.1	7	1985461	single	7:1985461	7_1985461_A_ACT	A	ACT	0.0855578711616465		PICS	PICS fine-mapped credible set based on reported top hit	ENSG00000176349		1812093	173368
SCZ_Pardiñas_29483656_1	SCZ (Pardiñas, EUR)	PSD	chr7.2	7	86798310		7:86798310	7_86798310_G_A	G	A	0.114221144090023	3.60103493988725e-14	PICS	PICS fine-mapped credible set based on reported top hit	ENSG00000233073	GRM3-AS1	86814343	16033
SCZ_Pardiñas_29483656_1	SCZ (Pardiñas, EUR)	PSD	chr7.3	7	105287139		7:105287139	7_105287139_T_C	T	C	0.0648509723196163	7.06266763895935e-11	PICS	PICS fine-mapped credible set based on reported top hit	ENSG00000244490	RWDD4P1	105301522	-14383
SCZ_Pardiñas_29483656_1	SCZ (Pardiñas, EUR)	PSD	chr7.4	7	110408836		7:110408836	7_110408836_T_C	T	C	0.059211859631846	2.29172812885807e-09	PICS	PICS fine-mapped credible set based on reported top hit	ENSG00000226965		110534742	125906
SCZ_Pardiñas_29483656_1	SCZ (Pardiñas, EUR)	PSD	chr7.5	7	111336208	single	7:111336208	7_111336208_G_C	G	C		5.03835270557871e-11	PICS	PICS fine-mapped credible set based on reported top hit	ENSG00000184903	IMMP2L	111562492	226284
SCZ_Pardiñas_29483656_1	SCZ (Pardiñas, EUR)	PSD	chr7.6	7	131882504		7:131882504	7_131882504_A_G	A	G	0.0768810379359577	6.27210858742763e-09	PICS	PICS fine-mapped credible set based on reported top hit	ENSG00000224865		131910220	-27716
SCZ_Pardiñas_29483656_1	SCZ (Pardiñas, EUR)	PSD	chr7.7	7	137390098		7:137390098	7_137390098_T_C	T	C	0.0648509723196163	6.82248064797846e-11	PICS	PICS fine-mapped credible set based on reported top hit	ENSG00000105894	PTN	137343733	-46365
SCZ_Pardiñas_29483656_1	SCZ (Pardiñas, EUR)	PSD	chr8.1	8	27567832		8:27567832	8_27567832_C_T	C	T	0.093490343087339	7.70240971845637e-12	PICS	PICS fine-mapped credible set based on reported top hit	ENSG00000234770	GULOP	27560274	7558
SCZ_Pardiñas_29483656_1	SCZ (Pardiñas, EUR)	PSD	chr8.2	8	38351611		8:38351611	8_38351611_A_T	A	T		5.4665778204496e-10	PICS	PICS fine-mapped credible set based on reported top hit	ENSG00000254898		38335981	15630
SCZ_Pardiñas_29483656_1	SCZ (Pardiñas, EUR)	PSD	chr8.3	8	59783967		8:59783967	8_59783967_T_C	T	C	0.0639133257436529	3.38724965269843e-11	PICS	PICS fine-mapped credible set based on reported top hit	ENSG00000178538	CA8	60281400	497433
SCZ_Pardiñas_29483656_1	SCZ (Pardiñas, EUR)	PSD	chr8.4	8	88252522		8:88252522	8_88252522_T_A	T	A		6.58952743578404e-09	PICS	PICS fine-mapped credible set based on reported top hit	ENSG00000156103	MMP16	88327483	74961
SCZ_Pardiñas_29483656_1	SCZ (Pardiñas, EUR)	PSD	chr8.5	8	110459785		8:110459785	8_110459785_G_A	G	A	0.0676586484738149	4.0700079564881e-12	PICS	PICS fine-mapped credible set based on reported top hit	ENSG00000240590	RPSAP48	110105964	-353821
SCZ_Pardiñas_29483656_1	SCZ (Pardiñas, EUR)	PSD	chr8.6	8	142238757		8:142238757	8_142238757_A_ACCCCTGCACGCCCG	A	ACCCCTGCACGCCCG	0.0834216081390724		PICS	PICS fine-mapped credible set based on reported top hit	ENSG00000254008	LINC00051	142198319	40438
SCZ_Pardiñas_29483656_1	SCZ (Pardiñas, EUR)	PSD	chr9.1	9	82121388	single	9:82121388	9_82121388_G_A	G	A	0.0661398321045446	7.81579070231564e-11	PICS	PICS fine-mapped credible set based on reported top hit	ENSG00000267559		81977089	-144299
SCZ_Pardiñas_29483656_1	SCZ (Pardiñas, EUR)	PSD	chr10.1	10	18456176		10:18456176	10_18456176_T_G	T	G	0.111541374732908	4.77251696121694e-13	PICS	PICS fine-mapped credible set based on reported top hit	ENSG00000240291		18545651	89475
SCZ_Pardiñas_29483656_1	SCZ (Pardiñas, EUR)	PSD	chr10.2	10	103169157	single	10:103169157	10_103169157_T_A	T	A		7.01269131173847e-18	PICS	PICS fine-mapped credible set based on reported top hit	ENSG00000213277	MARCKSL1P1	103175554	-6397
SCZ_Pardiñas_29483656_1	SCZ (Pardiñas, EUR)	PSD	chr11.1	11	24384873		11:24384873	11_24384873_A_T	A	T		1.23048350116461e-09	PICS	PICS fine-mapped credible set based on reported top hit	ENSG00000187398	LUZP2	24497053	-112180
SCZ_Pardiñas_29483656_1	SCZ (Pardiñas, EUR)	PSD	chr11.2	11	46351761		11:46351761	11_46351761_T_C	T	C	0.0932124356221773	2.99133684901165e-13	PICS	PICS fine-mapped credible set based on reported top hit	ENSG00000149091	DGKZ	46347463	4298
SCZ_Pardiñas_29483656_1	SCZ (Pardiñas, EUR)	PSD	chr11.3	11	57717188	multi	11:57717188	11_57717188_G_A	G	A	0.0629397750738738	1.47287089582703e-09	PICS	PICS fine-mapped credible set based on reported top hit	ENSG00000213593	TMX2	57712593	4595
SCZ_Pardiñas_29483656_1	SCZ (Pardiñas, EUR)	PSD	chr11.4	11	113522272		11:113522272	11_113522272_C_T	C	T	0.0866477692256715	2.48534491640808e-12	PICS	PICS fine-mapped credible set based on reported top hit	ENSG00000149295	DRD2	113475398	-46874
SCZ_Pardiñas_29483656_1	SCZ (Pardiñas, EUR)	PSD	chr11.5	11	124743036	multi	11:124743036	11_124743036_A_G	A	G	0.0806579030174545	1.64055428174297e-15	PICS	PICS fine-mapped credible set based on reported top hit	ENSG00000154146	NRGN	124739942	3094
SCZ_Pardiñas_29483656_1	SCZ (Pardiñas, EUR)	PSD	chr11.6	11	130941461	single	11:130941461	11_130941461_T_C	T	C	0.0685927914656117	1.92784704952541e-11	PICS	PICS fine-mapped credible set based on reported top hit	ENSG00000120451	SNX19	130916479	-24982
SCZ_Pardiñas_29483656_1	SCZ (Pardiñas, EUR)	PSD	chr11.7	11	133982789		11:133982789	11_133982789_A_G	A	G	0.0916671885258239	5.31769621595872e-14	PICS	PICS fine-mapped credible set based on reported top hit	ENSG00000080854	IGSF9B	133956968	-25821
SCZ_Pardiñas_29483656_1	SCZ (Pardiñas, EUR)	PSD	chr12.1	12	2235794		12:2235794	12_2235794_A_G	A	G	0.0888311452066133	5.61930563105521e-20	PICS	PICS fine-mapped credible set based on reported top hit	ENSG00000285555		2335702	99908
SCZ_Pardiñas_29483656_1	SCZ (Pardiñas, EUR)	PSD	chr12.2	12	23480498		12:23480498	12_23480498_T_G	T	G	0.0620353909194527	1.43811721877641e-08	PICS	PICS fine-mapped credible set based on reported top hit	ENSG00000134532	SOX5	23949670	469172
SCZ_Pardiñas_29483656_1	SCZ (Pardiñas, EUR)	PSD	chr12.3	12	57289173		12:57289173	12_57289173_C_T	C	T	0.124868982045869	3.26830244143219e-11	PICS	PICS fine-mapped credible set based on reported top hit	ENSG00000258830		57296484	7311
SCZ_Pardiñas_29483656_1	SCZ (Pardiñas, EUR)	PSD	chr12.4	12	110285440		12:110285440	12_110285440_C_T	C	T	0.0758017583162809	2.67694968533014e-14	PICS	PICS fine-mapped credible set based on reported top hit	ENSG00000174437	ATP2A2	110281247	4193
SCZ_Pardiñas_29483656_1	SCZ (Pardiñas, EUR)	PSD	chr12.5	12	123180566	single	12:123180566	12_123180566_G_C	G	C		5.53846570628449e-16	PICS	PICS fine-mapped credible set based on reported top hit	ENSG00000090975	PITPNM2	123151090	-29476
SCZ_Pardiñas_29483656_1	SCZ (Pardiñas, EUR)	PSD	chr14.1	14	29531199		14:29531199	14_29531199_T_G	T	G	0.0732504617395927	4.05444078466413e-10	PICS	PICS fine-mapped credible set based on reported top hit	ENSG00000286040		29500460	-30739
SCZ_Pardiñas_29483656_1	SCZ (Pardiñas, EUR)	PSD	chr14.2	14	71950609		14:71950609	14_71950609_C_G	C	G		1.52243002909173e-10	PICS	PICS fine-mapped credible set based on reported top hit	ENSG00000182732	RGS6	71932429	18180
SCZ_Pardiñas_29483656_1	SCZ (Pardiñas, EUR)	PSD	chr14.3	14	103847845	single	14:103847845	14_103847845_G_A	G	A	0.0751074724868055	3.48128893567851e-14	PICS	PICS fine-mapped credible set based on reported top hit	ENSG00000258735	PPP1R13B-DT	103847687	158
SCZ_Pardiñas_29483656_1	SCZ (Pardiñas, EUR)	PSD	chr15.1	15	61561804		15:61561804	15_61561804_G_A	G	A	0.0565703909883935	2.51169021528542e-09	PICS	PICS fine-mapped credible set based on reported top hit	ENSG00000259564		61834682	-272878
SCZ_Pardiñas_29483656_1	SCZ (Pardiñas, EUR)	PSD	chr15.2	15	70296933		15:70296933	15_70296933_T_C	T	C	0.0822952150268299	1.19390532383454e-08	PICS	PICS fine-mapped credible set based on reported top hit	ENSG00000140332	TLE3	70097917	-199016
SCZ_Pardiñas_29483656_1	SCZ (Pardiñas, EUR)	PSD	chr15.3	15	78602417		15:78602417	15_78602417_C_G	C	G		3.10317579008215e-12	PICS	PICS fine-mapped credible set based on reported top hit	ENSG00000261762		78591276	-11141
SCZ_Pardiñas_29483656_1	SCZ (Pardiñas, EUR)	PSD	chr15.4	15	84664594	single	15:84664594	15_84664594_A_G	A	G	0.0667236320429081	9.64980773314059e-10	PICS	PICS fine-mapped credible set based on reported top hit	ENSG00000197696	NMB	84658199	-6395
SCZ_Pardiñas_29483656_1	SCZ (Pardiñas, EUR)	PSD	chr15.5	15	90873320	single	15:90873320	15_90873320_C_A	C	A	0.0682788299532943	2.5594392518066e-12	PICS	PICS fine-mapped credible set based on reported top hit	ENSG00000140564	FURIN	90868588	4732
SCZ_Pardiñas_29483656_1	SCZ (Pardiñas, EUR)	PSD	chr16.1	16	9806200		16:9806200	16_9806200_T_C	T	C	0.0597499806057738	6.29765791908691e-09	PICS	PICS fine-mapped credible set based on reported top hit	ENSG00000183454	GRIN2A	10182428	376228
SCZ_Pardiñas_29483656_1	SCZ (Pardiñas, EUR)	PSD	chr16.2	16	13655408		16:13655408	16_13655408_A_C	A	C	0.0704584636485614	4.32408554681857e-10	PICS	PICS fine-mapped credible set based on reported top hit	ENSG00000175595	ERCC4	13920154	-264746
SCZ_Pardiñas_29483656_1	SCZ (Pardiñas, EUR)	PSD	chr16.3	16	29954956	multi	16:29954956	16_29954956_G_C	G	C		5.37311576599373e-13	PICS	PICS fine-mapped credible set based on reported top hit	ENSG00000149932	TMEM219	29962079	-7123
SCZ_Pardiñas_29483656_1	SCZ (Pardiñas, EUR)	PSD	chr16.4	16	58511522	single	16:58511522	16_58511522_A_G	A	G	0.0629397750738738	2.25016349530449e-10	PICS	PICS fine-mapped credible set based on reported top hit	ENSG00000289004		58515464	3942
SCZ_Pardiñas_29483656_1	SCZ (Pardiñas, EUR)	PSD	chr17.1	17	2253159		17:2253159	17_2253159_T_A	T	A		4.55226287951222e-10	PICS	PICS fine-mapped credible set based on reported top hit	ENSG00000225084		2232630	20529
SCZ_Pardiñas_29483656_1	SCZ (Pardiñas, EUR)	PSD	chr18.1	18	55081985		18:55081985	18_55081985_GA_G	GA	G	0.0725705838348296		PICS	PICS fine-mapped credible set based on reported top hit	ENSG00000166510	CCDC68	54959461	-122524
SCZ_Pardiñas_29483656_1	SCZ (Pardiñas, EUR)	PSD	chr19.1	19	19373486	single	19:19373486	19_19373486_G_A	G	A	0.0685927914656117	6.57058657082489e-12	PICS	PICS fine-mapped credible set based on reported top hit	ENSG00000267234		19402603	29117
SCZ_Pardiñas_29483656_1	SCZ (Pardiñas, EUR)	PSD	chr19.2	19	30496516		19:30496516	19_30496516_A_G	A	G	0.0704224890965456	1.81739988412435e-10	PICS	PICS fine-mapped credible set based on reported top hit	ENSG00000198597	ZNF536	30372384	124132
SCZ_Pardiñas_29483656_1	SCZ (Pardiñas, EUR)	PSD	chr19.3	19	49648885	multi	19:49648885	19_49648885_T_C	T	C	0.0769610411361284	4.0214040454211e-11	PICS	PICS fine-mapped credible set based on reported top hit	ENSG00000126461	SCAF1	49642209	6676
SCZ_Pardiñas_29483656_1	SCZ (Pardiñas, EUR)	PSD	chr20.1	20	38824551	single	20:38824551	20_38824551_A_G	A	G	0.0855578711616465	7.87320048503165e-17	PICS	PICS fine-mapped credible set based on reported top hit	ENSG00000101445	PPP1R16B	38805697	18854
SCZ_Pardiñas_29483656_1	SCZ (Pardiñas, EUR)	PSD	chr22.1	22	39571425		22:39571425	22_39571425_A_G	A	G	0.0714959495050685	1.76961633788968e-12	PICS	PICS fine-mapped credible set based on reported top hit	ENSG00000100346	CACNA1I	39570753	672
SCZ_Pardiñas_29483656_1	SCZ (Pardiñas, EUR)	PSD	chr22.2	22	41191552		22:41191552	22_41191552_T_A	T	A		5.55587750515121e-13	PICS	PICS fine-mapped credible set based on reported top hit	ENSG00000231993	EP300-AS1	41197508	5956
SCZ_Pardiñas_29483656_1	SCZ (Pardiñas, EUR)	PSD	chr22.3	22	42207808		22:42207808	22_42207808_C_T	C	T	0.0747235397959365	2.15123980601266e-14	PICS	PICS fine-mapped credible set based on reported top hit	ENSG00000288719		42207600	-208
