# Supplementary material for: Design and interpretation of eQTL-GWAS colocalisation studies: Lessons from a large-scale evaluation
Source: PLoS Genet. 2026 May 8;22(5):e1012141. doi: 10.1371/journal.pgen.1012141 (PMC13186366; doi:10.1371/journal.pgen.1012141)
Supplement: S4 Table — (TSV) [file pgen.1012141.s008.tsv]

imd	IMD_label	Trait_class	blood_cell	bc_label	cell_type	exp_type	gid2	gn2	nsnps	H0	H1	H2	H3	H4	bestsnp_pid	bestsnp_rsid	cl	pmstat	CHR38	BP38	lead_eqtl_pid	lead_eqtl_P	lead_imd_pid	lead_imd_P	nSNP_eQTL_pre	nSNP_GWAS_pre	PP_eQTL_GWAS	PP_GWAS_eQTL	bp_lo	bp_hi	gene_biotype	TSS	strand	d_TSS_c	d_TSS_e	d_TSS_i	n_ingenes_c	n_ingenes_e	n_ingenes_i	eqtl_st	eqtl_en	eqtl_len
AITD_Saevarsdottir_32581359_1	AITD (Saevarsdottir, EUR)	IMD	DN_B_UT	B_DN_UT	B	Sorted cell	ENSG00000049247	UTS2	3866	6.53312737196435e-68	9.68376803954998e-06	6.74640650908066e-63	0.999990234546507	8.16854538366982e-08	1:7910032	rs664689	chr1.2		1	7910032	1:7910032	3.64755e-85	1:8437247	7.39999999999993e-12	4929	24707	1	0.994990920865768	6853986	8853353	protein_coding	7853065	-1	-56967	-56967	-584182	0	0	9	6853827	8853353	1999526
AITD_Saevarsdottir_32581359_1	AITD (Saevarsdottir, EUR)	IMD	DN_B_UT	B_DN_UT	B	Sorted cell	ENSG00000116288	PARK7	3936	6.07406940795128e-20	9.70571587804073e-06	6.25817846206325e-15	0.999990253409726	4.08743925694653e-08	1:7958975	rs226248	chr1.2		1	7958975	1:7958975	1.75726e-42	1:8437247	7.39999999999993e-12	5008	24763	0.999999971093557	0.9949909039531	6954384	8953933	protein_coding	7961711	1	-2736	-2736	475536	0	0	7	6954384	8953933	1999549
AITD_Saevarsdottir_32581359_1	AITD (Saevarsdottir, EUR)	IMD	DN_B_UT	B_DN_UT	B	Sorted cell	ENSG00000284747	AL034417.4	3963	1.19079102888928e-21	9.70493199282212e-06	1.22698378924381e-16	0.99999025367325	4.13947586367273e-08	1:8020727	rs419390	chr1.2		1	8020727	1:8008962	8.04258e-26	1:8437247	7.39999999999993e-12	5043	24761	0.999996894403593	0.99499085461652	6991892	8990352	lncRNA	7991134	1	29593	17828	446113	1	1	5	6991892	8990352	1998460
AITD_Saevarsdottir_32581359_1	AITD (Saevarsdottir, EUR)	IMD	DN_B_UT	B_DN_UT	B	Sorted cell	ENSG00000074800	ENO1	4008	6.60987929056074e-06	2.68900000895209e-06	0.655387387599703	0.266560959492396	0.0780423540286018	1:8437247	rs301802	chr1.2		1	8437247	1:8850288	5.18135e-07	1:8437247	7.39999999999993e-12	4985	25732	0.902695250308112	0.994990447891391	7879863	9879055	protein_coding	8878686	-1	441439	28398	441439	4	1	4	7879863	9879055	1999192
AITD_Saevarsdottir_32581359_1	AITD (Saevarsdottir, EUR)	IMD	DN_B_UT	B_DN_UT	B	Sorted cell	ENSG00000142583	SLC2A5	3889	1.82958046037881e-08	1.00038223779119e-05	0.00182514291889007	0.997955705057802	0.000209129905124945	1:8437247	rs301802	chr1.2		1	8437247	1:9091691	3.86642e-13	1:8437247	7.39999999999993e-12	4882	25576	0.985061397901595	0.994990439997855	8089307	10087941	protein_coding	9069635	-1	632388	-22056	632388	10	0	10	8089147	10088194	1999047
AITD_Saevarsdottir_32581359_1	AITD (Saevarsdottir, EUR)	IMD	DN_B_UT	B_DN_UT	B	Sorted cell	ENSG00000001461	NIPAL3	3475	5.55873529759599e-12	0.00125468777447091	4.42472608805232e-09	0.998725310479661	1.99973155843226e-05	1:24398586	rs577168	chr1.3		1	24398586	1:24390643	6.60374e-21	1:25025090	3.3000000000001e-10	4341	24139	0.99999999947709	0.986565361634019	23416258	25415138	protein_coding	24415802	1	-17216	-25159	609288	1	1	10	23416258	25415138	1998880
AITD_Saevarsdottir_32581359_1	AITD (Saevarsdottir, EUR)	IMD	DN_B_UT	B_DN_UT	B	Sorted cell	ENSG00000169504	CLIC4	3369	1.00889308852438e-09	0.00123458243006295	8.16180101188384e-07	0.998759551210019	5.04917092560991e-06	1:24694981	rs4274010	chr1.3		1	24694981	1:24700168	2.30881e-21	1:25025090	3.3000000000001e-10	4318	23256	0.999999773087851	0.986329665768403	23745865	25744418	protein_coding	24745447	1	-50466	-45279	279643	1	1	3	23745865	25744418	1998553
AITD_Saevarsdottir_32581359_1	AITD (Saevarsdottir, EUR)	IMD	DN_B_UT	B_DN_UT	B	Sorted cell	ENSG00000259984	RP11-335G20.7	3239	4.74400044875683e-08	0.00123291022312776	3.84278149565085e-05	0.998693929412669	3.4685109244083e-05	1:25336580	rs596608	chr1.3		1	25336580	1:25336580	4.1558e-13	1:25025090	3.3000000000001e-10	4247	23186	0.994876182383501	0.986572088783982	24337475	26336871	unprocessed_pseudogene	25337465	-1	885	885	312375	0	0	10	24337475	26336871	1999396
AITD_Saevarsdottir_32581359_1	AITD (Saevarsdottir, EUR)	IMD	DN_B_UT	B_DN_UT	B	Sorted cell	ENSG00000204084	INPP5B	3989	4.06839664492197e-25	1.18990696463692e-05	1.45284144096594e-21	0.0416779468159485	0.958310154114402	1:37898724	rs36084352	chr1.4		1	37898724	1:37879101	4.41662e-37	1:37911349	1.50000000000001e-10	4917	23541	1	0.940429543595347	36947570	38946634	protein_coding	37947053	-1	48329	67952	35704	0	1	0	36947570	38946634	1999064
AITD_Saevarsdottir_32581359_1	AITD (Saevarsdottir, EUR)	IMD	DN_B_UT	B_DN_UT	B	Sorted cell	ENSG00000116922	AIRIM	3799	1.05224929493197e-05	0.000262700461182171	0.0380825650414104	0.950745104219713	0.0108991077847438	1:37911349	rs61776678	chr1.4		1	37911349	1:37714684	3.54786e-08	1:37911349	1.50000000000001e-10	4823	23228	0.994059903185013	0.940428854872457	36692344	38691504	protein_coding	37690529	-1	-220820	-24155	-220820	9	1	9	36692344	38691580	1999236
AITD_Saevarsdottir_32581359_1	AITD (Saevarsdottir, EUR)	IMD	DN_B_UT	B_DN_UT	B	Sorted cell	ENSG00000183431	SF3A3	4041	2.70694447011564e-06	1.40939378371546e-05	0.00971621481447962	0.049785227669988	0.940481756633225	1:37911349	rs61776678	chr1.4		1	37911349	1:37907126	5.60905e-07	1:37911349	1.50000000000001e-10	4975	23421	0.982705622459879	0.940429287035652	36993278	38990057	protein_coding	37990022	-1	78673	82896	78673	1	1	1	36993278	38990057	1996779
AITD_Saevarsdottir_32581359_1	AITD (Saevarsdottir, EUR)	IMD	DN_B_UT	B_DN_UT	B	Sorted cell	ENSG00000197982	C1orf122	3846	5.06578025354858e-08	0.000275044409395032	0.000184083548146665	0.999473828538891	6.69928457646264e-05	1:37911349	rs61776678	chr1.4		1	37911349	1:37791673	6.72798e-16	1:37911349	1.50000000000001e-10	4844	23134	0.99997396412553	0.940431248388004	36809768	38806921	protein_coding	37807790	1	103559	-16117	103559	4	2	4	36809366	38806921	1997555
AITD_Saevarsdottir_32581359_1	AITD (Saevarsdottir, EUR)	IMD	DN_B_UT	B_DN_UT	B	Sorted cell	ENSG00000233621	LITATS1	3926	1.00970462588679e-06	0.000280478225640567	0.00358513521432789	0.995887438816801	0.000245938038604525	1:37911349	rs61776678	chr1.4		1	37911349	1:37474398	2.49499e-10	1:37911349	1.50000000000001e-10	4930	23676	0.999528095627693	0.940424909089246	36474973	38474175	lncRNA	37474402	-1	-436947	4	-436947	18	0	18	36474825	38474366	1999541
AITD_Saevarsdottir_32581359_1	AITD (Saevarsdottir, EUR)	IMD	DN_B_UT	B_DN_UT	B	Sorted cell	ENSG00000230489	VAV3-AS1	3698	1.85568434421996e-46	1.35541190894939e-46	0.548061524391897	0.400266224797836	0.0516722508102626	1:107816883	rs4915076	chr1.6		1	107816883	1:107993690	1.30366e-07	1:107816883	4.59999999999942e-52	4539	23573	0.935795762590413	1	106964451	108964143	lncRNA	107964367	1	-147484	29323	-147484	0	1	0	106964451	108964143	1999692
AITD_Saevarsdottir_32581359_1	AITD (Saevarsdottir, EUR)	IMD	DN_B_UT	B_DN_UT	B	Sorted cell	ENSG00000241361	SLC25A24P1	3691	5.39283222816605e-77	3.47710944485744e-46	1.55095268460471e-31	1	4.22693825020596e-31	1:107823394	rs4915077	chr1.6		1	107823394	1:108345752	1.97154e-54	1:107816883	4.59999999999942e-52	4506	24208	1	1	107273982	109272746	transcribed_unprocessed_pseudogene	108273139	1	-449745	72613	-456256	5	0	5	107273982	109272804	1998822
AITD_Saevarsdottir_32581359_1	AITD (Saevarsdottir, EUR)	IMD	DN_B_UT	B_DN_UT	B	Sorted cell	ENSG00000143622	RIT1	1837	9.43471045582428e-14	2.11392777919044e-05	4.46302397551605e-09	0.999978791576653	6.46824365452673e-08	1:155957961	rs2364403	chr1.8		1	155957961	1:155944981	8.76287e-19	1:156815190	1.00000000000001e-11	2695	22370	0.999356143211701	0.995406252962023	154911666	156909788	protein_coding	155911349	-1	-46612	-33632	-903841	2	2	43	154911666	156909911	1998245
AITD_Saevarsdottir_32581359_1	AITD (Saevarsdottir, EUR)	IMD	DN_B_UT	B_DN_UT	B	Sorted cell	ENSG00000160781	PAQR6	2345	9.50508532482515e-16	2.13292106886351e-05	4.45627466489793e-11	0.99997862156636	4.9178384190876e-08	1:156264648	rs7512751	chr1.8		1	156264648	1:156238439	1.24077e-23	1:156815190	1.00000000000001e-11	3274	22571	0.999999998991442	0.995406295395357	155305169	157248066	protein_coding	156248056	-1	-16592	9617	-567134	0	1	25	155305169	157248066	1942897
AITD_Saevarsdottir_32581359_1	AITD (Saevarsdottir, EUR)	IMD	DN_B_UT	B_DN_UT	B	Sorted cell	ENSG00000187862	TTC24	3224	5.12645834184009e-34	2.31689568266799e-05	2.21258955751363e-29	0.999976758062267	7.29809054763952e-08	1:156582056	rs6682716	chr1.8		1	156582056	1:156582056	5.80578e-50	1:156815190	1.00000000000001e-11	4233	24518	1	0.995405308242254	155582693	157579659	protein_coding	156579723	1	2333	2333	235467	0	0	14	155580684	157579659	1998975
AITD_Saevarsdottir_32581359_1	AITD (Saevarsdottir, EUR)	IMD	DN_B_UT	B_DN_UT	B	Sorted cell	ENSG00000132694	ARHGEF11	4006	6.1094477856625e-07	2.32050213360083e-05	0.025581976686371	0.971657362713677	0.00273684463383636	1:156815190	rs926103	chr1.8		1	156815190	1:156915699	1.31262e-08	1:156815190	1.00000000000001e-11	5026	25285	0.997220789800468	0.995405263100162	156046121	158042990	protein_coding	157045742	-1	230552	130043	230552	5	1	5	156046121	158045340	1999219
AITD_Saevarsdottir_32581359_1	AITD (Saevarsdottir, EUR)	IMD	DN_B_UT	B_DN_UT	B	Sorted cell	ENSG00000163382	NAXE	3247	2.01557121180207e-06	2.09593548463349e-05	0.0869749422090069	0.904420821423125	0.00858126144181046	1:156815190	rs926103	chr1.8		1	156815190	1:156586231	8.48307e-09	1:156815190	1.00000000000001e-11	4257	24523	0.948009274914582	0.995405303966518	155592576	157591531	protein_coding	156591776	1	223414	-5545	223414	13	0	13	155592576	157591531	1998955
AITD_Saevarsdottir_32581359_1	AITD (Saevarsdottir, EUR)	IMD	DN_B_UT	B_DN_UT	B	Sorted cell	ENSG00000163468	CCT3	2676	1.44813440651474e-05	6.39365830874467e-06	0.642791896485629	0.283737437868984	0.0734497906430129	1:156815190	rs926103	chr1.8		1	156815190	1:156240066	3.13408e-07	1:156815190	1.00000000000001e-11	3665	23840	0.915330636396191	0.995405589205365	155376951	157367800	protein_coding	156338292	-1	-476898	98226	-476898	20	6	20	155371371	157367873	1996502
AITD_Saevarsdottir_32581359_1	AITD (Saevarsdottir, EUR)	IMD	DN_B_UT	B_DN_UT	B	Sorted cell	ENSG00000163518	FCRL4	4723	4.64322889663208e-07	2.55364120046766e-05	0.0178234177450688	0.98023488403858	0.00191569748145815	1:156815190	rs926103	chr1.8		1	156815190	1:157543779	7.27103e-11	1:156815190	1.00000000000001e-11	5717	27582	0.998242122702173	0.995405150245095	156598460	158597761	protein_coding	157598085	-1	782895	54306	782895	13	1	13	156598460	158597761	1999301
AITD_Saevarsdottir_32581359_1	AITD (Saevarsdottir, EUR)	IMD	DN_B_UT	B_DN_UT	B	Sorted cell	ENSG00000183856	IQGAP3	3211	8.11056553729722e-08	2.30812104016115e-05	0.00350053517809067	0.996189101632206	0.000287200873645602	1:156815190	rs926103	chr1.8		1	156815190	1:156511039	1.68189e-09	1:156815190	1.00000000000001e-11	4218	24518	0.999656045923064	0.995405303978031	155573151	157572426	protein_coding	156572565	-1	-242625	61526	-242625	15	0	15	155573151	157572461	1999310
AITD_Saevarsdottir_32581359_1	AITD (Saevarsdottir, EUR)	IMD	DN_B_UT	B_DN_UT	B	Sorted cell	ENSG00000198952	SMG5	2476	1.61884213444776e-06	2.01307293989013e-05	0.0739470207966719	0.919545129968734	0.00648609966306003	1:156815190	rs926103	chr1.8		1	156815190	1:156246108	1.74011e-08	1:156815190	1.00000000000001e-11	3428	23166	0.992513323355892	0.995405904531152	155305169	157282312	protein_coding	156282825	-1	-532365	36717	-532365	24	1	24	155305169	157282312	1977143
AITD_Saevarsdottir_32581359_1	AITD (Saevarsdottir, EUR)	IMD	DN_B_UT	B_DN_UT	B	Sorted cell	ENSG00000143297	FCRL5	4752	1.32307612612719e-11	2.59023101036422e-05	5.10781018807109e-07	0.999973325828517	2.61067130943784e-07	1:157539092	rs6427384	chr1.8		1	157539092	1:157530258	2.48751e-31	1:156815190	1.00000000000001e-11	5757	27425	0.999999938032375	0.995405298169558	156552521	158552171	protein_coding	157552515	-1	13423	22257	737325	0	0	12	156552521	158552171	1999650
AITD_Saevarsdottir_32581359_1	AITD (Saevarsdottir, EUR)	IMD	DN_B_UT	B_DN_UT	B	Sorted cell	ENSG00000160856	FCRL3	4710	1.94415930193287e-18	2.45024068855598e-05	7.40349814693583e-14	0.933021076961776	0.0669544206312646	1:157698600	rs7522061	chr1.8		1	157698600	1:157698600	4.98481e-49	1:156815190	1.00000000000001e-11	5686	27803	0.999999999999991	0.995404999424481	156700862	158698799	protein_coding	157700769	-1	2169	2169	885579	0	0	15	156700862	158700257	1999395
AITD_Saevarsdottir_32581359_1	AITD (Saevarsdottir, EUR)	IMD	DN_B_UT	B_DN_UT	B	Sorted cell	ENSG00000227217	AL356276.1	4722	1.30075630613066e-07	2.55228015662833e-05	0.00494981291878172	0.971210869938739	0.0238136642652828	1:157698600	rs7522061	chr1.8		1	157698600	1:157705207	2.48157e-11	1:156815190	1.00000000000001e-11	5699	27823	0.999463561575105	0.995404984839037	156691821	158691042	lncRNA	157691762	1	6838	13445	-876572	0	1	14	156691821	158691236	1999415
AITD_Saevarsdottir_32581359_1	AITD (Saevarsdottir, EUR)	IMD	DN_B_UT	B_DN_UT	B	Sorted cell	ENSG00000231700	AL356276.2	4711	7.97405392723871e-13	2.6275692852617e-05	3.03439419167282e-08	0.999877916702605	9.57772598044711e-05	1:157698600	rs7522061	chr1.8		1	157698600	1:157658586	1.37924e-20	1:156815190	1.00000000000001e-11	5684	27823	0.999999994625745	0.995404992131156	156709553	158708305	processed_pseudogene	157709086	1	-10486	-50500	-893896	1	2	16	156709553	158708305	1998752
AITD_Saevarsdottir_32581359_1	AITD (Saevarsdottir, EUR)	IMD	DN_B_UT	B_DN_UT	B	Sorted cell	ENSG00000132704	FCRL2	4855	8.1121496627066e-13	2.65628858759017e-05	3.05385785904448e-08	0.999972647449313	7.59125421099793e-07	1:157785637	rs12563971	chr1.8		1	157785637	1:157785637	2.29984e-32	1:156815190	1.00000000000001e-11	5829	28114	0.999999562795892	0.99540333770062	156777346	158777057	protein_coding	157777132	-1	-8505	-8505	961942	0	0	17	156777346	158777057	1999711
AITD_Saevarsdottir_32581359_1	AITD (Saevarsdottir, EUR)	IMD	DN_B_UT	B_DN_UT	B	Sorted cell	ENSG00000143167	GPA33	4188	3.26038906507961e-07	0.000163993571848674	0.00198332144560951	0.997586158469869	0.000266200473765963	1:167457187	rs1214598	chr1.9		1	167457187	1:167115576	2.21916e-10	1:167457187	2.50000000000006e-10	5139	25626	0.99980011697059	0.976196578121879	166166495	168166391	protein_coding	167090377	-1	-366810	-25199	-366810	5	0	5	166166495	168166391	1999896
AITD_Saevarsdottir_32581359_1	AITD (Saevarsdottir, EUR)	IMD	DN_B_UT	B_DN_UT	B	Sorted cell	ENSG00000143178	TBX19	4485	9.57687348638834e-05	6.01972285224511e-05	0.574120256993032	0.36082410645078	0.0648996705928016	1:167457187	rs1214598	chr1.9		1	167457187	1:168286092	2.88298e-07	1:167457187	2.50000000000006e-10	5343	26004	0.918284800196465	0.976198265487964	167283618	169279915	protein_coding	168280877	1	-823690	5215	-823690	18	0	18	167281596	169279915	1998319
AITD_Saevarsdottir_32581359_1	AITD (Saevarsdottir, EUR)	IMD	DN_B_UT	B_DN_UT	B	Sorted cell	ENSG00000198821	CD247	4077	5.91967608529909e-05	9.45469292043746e-05	0.364825125489458	0.582644105898862	0.0523770249216214	1:167457187	rs1214598	chr1.9		1	167457187	1:167430837	5.16799e-08	1:167457187	2.50000000000006e-10	4977	25294	0.959282200655492	0.976197420247933	166519019	168518421	protein_coding	167518529	-1	61342	87692	61342	2	3	2	166518869	168518421	1999552
AITD_Saevarsdottir_32581359_1	AITD (Saevarsdottir, EUR)	IMD	DN_B_UT	B_DN_UT	B	Sorted cell	ENSG00000241666	RP3-455J7.4	3941	8.63357189553776e-05	6.53042198373793e-05	0.533299917613764	0.403337236824161	0.0632112056232835	1:167457187	rs1214598	chr1.9		1	167457187	1:167597382	1.93048e-08	1:167457187	2.50000000000006e-10	4854	25237	0.914029683821791	0.976200364113371	166630809	168629978	lncRNA	167655030	-1	197843	57648	197843	6	1	6	166630809	168630402	1999593
AITD_Saevarsdottir_32581359_1	AITD (Saevarsdottir, EUR)	IMD	DN_B_UT	B_DN_UT	B	Sorted cell	ENSG00000118200	CAMSAP2	4586	6.61500060306182e-08	0.000293521405911386	0.000224660408099822	0.996863168003491	0.00261858403249343	1:200851482	rs10920052	chr1.10		1	200851482	1:200821181	4.22526e-11	1:200871339	3.0999999999999e-09	5635	25802	0.997246887052439	0.97506383572375	199739581	201739557	protein_coding	200738893	1	112589	82288	132446	0	0	1	199739581	201739557	1999976
AITD_Saevarsdottir_32581359_1	AITD (Saevarsdottir, EUR)	IMD	DN_B_UT	B_DN_UT	B	Sorted cell	ENSG00000170128	GPR25	4489	3.79121866965872e-06	0.000286524161965342	0.013003465304755	0.982743429861705	0.00396278945290425	1:200870767	rs34893530	chr1.10		1	200870767	1:200877915	8.74911e-10	1:200871339	3.0999999999999e-09	5543	25549	0.998573019175621	0.975064441203315	199873048	201872348	protein_coding	200872981	1	-2214	4934	-1642	0	0	0	199873048	201872348	1999300
AITD_Saevarsdottir_32581359_1	AITD (Saevarsdottir, EUR)	IMD	DN_B_UT	B_DN_UT	B	Sorted cell	ENSG00000116852	KIF21B	4506	3.4341941612497e-05	0.000250627929183377	0.118467272726145	0.86456253586443	0.0166852215386279	1:200871339	rs12756886	chr1.10		1	200871339	1:201011570	1.23444e-09	1:200871339	3.0999999999999e-09	5539	25403	0.986665874816211	0.97506378253052	200024323	202023608	protein_coding	201023714	-1	152375	12144	152375	3	0	3	200024323	202023608	1999285
AITD_Saevarsdottir_32581359_1	AITD (Saevarsdottir, EUR)	IMD	DN_B_UT	B_DN_UT	B	Sorted cell	ENSG00000116857	TMEM9	4522	6.71999886502298e-09	0.000289348160090951	2.32172087195477e-05	0.999681209391997	6.21851919537158e-06	1:201151602	rs2068152	chr1.10		1	201151602	1:201151602	1.46217e-14	1:200871339	3.0999999999999e-09	5546	25364	0.999997644752288	0.975064644533448	200171578	202171510	protein_coding	201154474	-1	2872	2872	283135	0	0	6	200171578	202171510	1999932
AITD_Saevarsdottir_32581359_1	AITD (Saevarsdottir, EUR)	IMD	DN_B_UT	B_DN_UT	B	Sorted cell	ENSG00000159176	CSRP1	4251	1.28353784744044e-31	0.000285392411548456	4.49610413166621e-28	0.99970093537832	1.36722101276099e-05	1:201507152	rs117708536	chr1.10		1	201507152	1:201507152	2.22415e-65	1:200871339	3.0999999999999e-09	5308	25016	1	0.975070157863915	200509671	202502248	protein_coding	201507123	-1	-29	-29	635784	0	0	12	200509671	202507796	1998125
AITD_Saevarsdottir_32581359_1	AITD (Saevarsdottir, EUR)	IMD	DN_B_UT	B_DN_UT	B	Sorted cell	ENSG00000223396	RPS10P7	4239	6.86100694492095e-09	0.000284871757874664	2.40767247344435e-05	0.999675246974512	1.57976818720703e-05	1:201507152	rs117708536	chr1.10		1	201507152	1:201507152	3.7266e-18	1:200871339	3.0999999999999e-09	5296	24971	0.999854943364881	0.975070390737023	200518876	202515946	transcribed_processed_pseudogene	201520056	1	-12904	-12904	-648717	1	1	14	200518876	202515946	1997070
AITD_Saevarsdottir_32581359_1	AITD (Saevarsdottir, EUR)	IMD	DN_B_UT	B_DN_UT	B	Sorted cell	ENSG00000224536	CSRP1-AS1	4254	1.54093875060371e-08	0.000285626448941286	5.39301103063263e-05	0.999641657446716	1.87705846503701e-05	1:201507152	rs117708536	chr1.10		1	201507152	1:201507152	1.10153e-15	1:200871339	3.0999999999999e-09	5310	25038	0.999940924758208	0.975069998259257	200507778	202502248	lncRNA	201507277	1	-125	-125	-635938	0	0	13	200507778	202507140	1999362
AITD_Saevarsdottir_32581359_1	AITD (Saevarsdottir, EUR)	IMD	DN_B_UT	B_DN_UT	B	Sorted cell	ENSG00000143669	LYST	5073	9.67809005534302e-07	9.52893159588783e-05	0.0100443577003503	0.988954705107365	0.000904680067321133	1:236465834	rs12117927	chr1.11		1	236465834	1:235957436	2.7149e-12	1:236465834	2.00000000000002e-11	6018	24843	0.960479849913842	0.999554364637785	234883927	236882904	protein_coding	235866906	-1	-598928	-90530	-598928	6	0	6	234883927	236883339	1999412
AITD_Saevarsdottir_32581359_1	AITD (Saevarsdottir, EUR)	IMD	DN_B_UT	B_DN_UT	B	Sorted cell	ENSG00000162885	B3GALNT2	4510	1.80021643124049e-09	9.3356468715141e-05	1.9281028527637e-05	0.999884625653193	2.73504934774279e-06	1:236465834	rs12117927	chr1.11		1	236465834	1:235479290	4.0561e-15	1:236465834	2.00000000000002e-11	5421	24073	0.999997923377334	0.99955153052432	234505646	236503607	protein_coding	235504452	-1	-961382	25162	-961382	9	0	9	234505646	236503792	1998146
AITD_Saevarsdottir_32581359_1	AITD (Saevarsdottir, EUR)	IMD	DN_B_UT	B_DN_UT	B	Sorted cell	ENSG00000116977	LGALS8	4343	4.05079428050106e-14	7.43959442657909e-05	5.44450152181989e-10	0.999924467259331	1.13625191359104e-06	1:236532253	rs79501547	chr1.11		1	236532253	1:236534429	7.30535e-25	1:236465834	2.00000000000002e-11	5146	19113	0.999998014445694	0.999929520659259	235518009	237040722	protein_coding	236523982	1	8271	10447	-58148	1	1	0	235518009	237040722	1522713
AITD_Saevarsdottir_32581359_1	AITD (Saevarsdottir, EUR)	IMD	DN_B_UT	B_DN_UT	B	Sorted cell	ENSG00000230325	AL359921.1	4237	6.53431109548211e-13	7.2632749405247e-05	8.99568762658861e-09	0.999924113330281	3.24492397343634e-06	1:236537110	rs2093517	chr1.11		1	236537110	1:236533393	8.81013e-16	1:236465834	2.00000000000002e-11	5014	18660	0.999917160067642	0.999930609282421	235550862	237040722	lncRNA	236550280	-1	13170	16887	84446	0	1	3	235550862	237040722	1489860
AITD_Saevarsdottir_32581359_1	AITD (Saevarsdottir, EUR)	IMD	DN_B_UT	B_DN_UT	B	Sorted cell	ENSG00000134324	LPIN1	4580	6.64134204257412e-14	5.80752941087553e-14	0.510019010906836	0.445954585900901	0.0440264031921398	2:12504610	rs1534430	chr2.2		2	12504610	2:11825415	3.74253e-07	2:12504610	3.10000000000008e-20	5705	27394	0.915010749406771	0.999994878399013	10677871	12677503	protein_coding	11746632	1	757978	78783	757978	1	0	1	10677871	12677503	1999632
AITD_Saevarsdottir_32581359_1	AITD (Saevarsdottir, EUR)	IMD	DN_B_UT	B_DN_UT	B	Sorted cell	ENSG00000224184	MIR3681HG	4303	1.14133884192695e-14	1.13446763971658e-13	0.0907081001602098	0.901614301101646	0.0076775987380159	2:12504610	rs1534430	chr2.2		2	12504610	2:11999093	1.21991e-08	2:12504610	3.10000000000008e-20	5333	26470	0.933106711368483	0.999994878399017	10848660	12847505	lncRNA	12007118	1	497492	-8025	497492	0	0	0	10848660	12847505	1998845
AITD_Saevarsdottir_32581359_1	AITD (Saevarsdottir, EUR)	IMD	DN_B_UT	B_DN_UT	B	Sorted cell	ENSG00000214595	EML6	4400	7.54314927112587e-24	0.00041495009981673	1.81708652101566e-20	0.999582806815242	2.24308494372111e-06	2:54779287	rs66465217	chr2.3		2	54779287	2:54779287	1.18898e-47	2:55642709	3.30000000000007e-09	5440	28076	1	0.999568130196655	53724199	55723493	protein_coding	54723662	1	55625	55625	919047	0	0	13	53724199	55723493	1999294
AITD_Saevarsdottir_32581359_1	AITD (Saevarsdottir, EUR)	IMD	DN_B_UT	B_DN_UT	B	Sorted cell	ENSG00000115355	CCDC88A	4639	1.38816607463338e-24	0.00041837143982625	3.31662974551645e-21	0.999580083279185	1.5452809856805e-06	2:55400503	rs6709204	chr2.3		2	55400503	2:55382812	3.72895e-38	2:55642709	3.30000000000007e-09	5678	28319	0.999986699943658	0.99945674307127	54420127	56419203	protein_coding	55419856	-1	19353	37044	-222853	0	0	3	54420127	56419203	1999076
AITD_Saevarsdottir_32581359_1	AITD (Saevarsdottir, EUR)	IMD	DN_B_UT	B_DN_UT	B	Sorted cell	ENSG00000085760	MTIF2	4605	5.85298301059183e-05	0.000352810623356511	0.139717011665219	0.842184497084107	0.0176871507972122	2:55642709	rs13430684	chr2.3		2	55642709	2:55288954	2.93825e-07	2:55642709	3.30000000000007e-09	5623	28344	0.978446450288145	0.999456301549434	54269620	56268903	protein_coding	55269231	-1	-373478	-19723	-373478	5	1	5	54269620	56268903	1999283
AITD_Saevarsdottir_32581359_1	AITD (Saevarsdottir, EUR)	IMD	DN_B_UT	B_DN_UT	B	Sorted cell	ENSG00000054219	LY75	4322	1.50384979186472e-14	8.5552391483349e-06	1.75779618795122e-09	0.999991278471236	1.64531804004414e-07	2:159885584	rs3828327	chr2.4		2	159885584	2:159903827	1.02243e-26	2:159656372	1.30000000000004e-10	5170	24752	0.999999996219895	0.996939328062147	158905141	160904409	protein_coding	159904756	-1	19172	929	248384	1	1	7	158905141	160904702	1999561
AITD_Saevarsdottir_32581359_1	AITD (Saevarsdottir, EUR)	IMD	DN_B_UT	B_DN_UT	B	Sorted cell	ENSG00000115267	IFIH1	3323	5.80387604267429e-09	1.98848810992082e-09	0.680594385302304	0.23309956388287	0.0863060430224622	2:162254026	rs2111485	chr2.5		2	162254026	2:162238769	5.81306e-09	2:162254026	3.2e-15	4259	21185	0.906901550546413	0.995012475573524	161319533	163318599	protein_coding	162318684	-1	64658	79915	64658	0	1	0	161319533	163318599	1999066
AITD_Saevarsdottir_32581359_1	AITD (Saevarsdottir, EUR)	IMD	DN_B_UT	B_DN_UT	B	Sorted cell	ENSG00000138378	STAT4	3731	2.96134273474839e-33	3.48038718931598e-33	0.436399192111512	0.512840334424066	0.0507604734644174	2:191099907	rs7574865	chr2.6		2	191099907	2:191114452	1.72801e-07	2:191099907	4.49999999999721e-39	4701	21147	0.942681692199072	0.999999999922203	190151630	192151129	protein_coding	191150994	-1	51087	36542	51087	0	0	0	190151630	192151129	1999499
AITD_Saevarsdottir_32581359_1	AITD (Saevarsdottir, EUR)	IMD	DN_B_UT	B_DN_UT	B	Sorted cell	ENSG00000198130	HIBCH	3786	2.76159906560362e-36	6.95078313414614e-33	0.000397124060868797	0.999537946458468	6.49294806595393e-05	2:191099907	rs7574865	chr2.6		2	191099907	2:190271278	1.26568e-18	2:191099907	4.49999999999721e-39	4592	21671	0.990950257976115	0.999999999922203	189344333	191344082	protein_coding	190319826	-1	-780081	48548	-780081	13	0	13	189344333	191344082	1999749
AITD_Saevarsdottir_32581359_1	AITD (Saevarsdottir, EUR)	IMD	DN_B_UT	B_DN_UT	B	Sorted cell	ENSG00000151689	INPP1	3783	8.71832350587195e-34	5.99736404241794e-33	0.125382993550771	0.86250264605552	0.01211436039371	2:191101726	rs7568275	chr2.6		2	191101726	2:190366777	1.02048e-07	2:191099907	4.49999999999721e-39	4590	21669	0.97075357218254	0.999999999922203	189344333	191343335	protein_coding	190343589	1	758137	23188	756318	12	0	12	189343881	191343335	1999454
AITD_Saevarsdottir_32581359_1	AITD (Saevarsdottir, EUR)	IMD	DN_B_UT	B_DN_UT	B	Sorted cell	ENSG00000233654	NEMP2-DT	3685	1.16204364909122e-34	6.76751665376228e-33	0.0168653082441555	0.982201946963414	0.000932744792433247	2:191101726	rs7568275	chr2.6		2	191101726	2:190466111	4.59762e-08	2:191099907	4.49999999999721e-39	4592	21472	0.991989211408819	0.999999999922199	189536797	191534731	lncRNA	190535017	1	566709	-68906	564890	9	1	9	189536797	191534731	1997934
AITD_Saevarsdottir_32581359_1	AITD (Saevarsdottir, EUR)	IMD	DN_B_UT	B_DN_UT	B	Sorted cell	ENSG00000144455	SUMF1	5806	1.3961386280051e-07	0.000894383006371566	0.000155933693275811	0.998929767861586	1.97758249030539e-05	3:4969650	rs150332089	chr3.1		3	4969650	3:4361853	2.37476e-13	3:4969650	6.29999999999911e-10	7130	30189	0.999935715825913	0.994331388762881	3467484	5467170	protein_coding	4467269	-1	-502381	105416	-502381	4	0	4	3467484	5467170	1999686
AITD_Saevarsdottir_32581359_1	AITD (Saevarsdottir, EUR)	IMD	DN_B_UT	B_DN_UT	B	Sorted cell	ENSG00000168026	TTC21A	4377	8.03935652999931e-07	0.000113699754749682	0.00689212010986171	0.974730462526786	0.0182629136729494	3:39278509	rs11720041	chr3.3		3	39278509	3:39235168	1.95046e-16	3:39278509	9.70000000000089e-11	5305	24894	0.942851708082359	0.955581388972896	38108279	40107128	protein_coding	39107680	1	170829	127488	170829	6	6	6	38108279	40107128	1998849
AITD_Saevarsdottir_32581359_1	AITD (Saevarsdottir, EUR)	IMD	DN_B_UT	B_DN_UT	B	Sorted cell	ENSG00000168028	RPSA	4593	6.24189664720753e-05	4.12113336547854e-05	0.536971329948482	0.354441078101967	0.108483961649425	3:39278509	rs11720041	chr3.3		3	39278509	3:39442829	3.10047e-10	3:39278509	9.70000000000089e-11	5497	24808	0.924296017063923	0.955582194790939	38408692	40406477	protein_coding	39406720	1	-128211	36109	-128211	6	1	6	38408576	40406579	1998003
AITD_Saevarsdottir_32581359_1	AITD (Saevarsdottir, EUR)	IMD	DN_B_UT	B_DN_UT	B	Sorted cell	ENSG00000202363	SNORA62	4598	1.38072994711785e-07	0.000116050736904085	0.00118770413218541	0.998268288710286	0.000427818347630207	3:39278509	rs11720041	chr3.3		3	39278509	3:39397397	1.11559e-09	3:39278509	9.70000000000089e-11	5499	24810	0.999599953230313	0.955582192123758	38411386	40410897	snoRNA	39411054	1	-132545	-13657	-132545	7	1	7	38411273	40410897	1999624
AITD_Saevarsdottir_32581359_1	AITD (Saevarsdottir, EUR)	IMD	DN_B_UT	B_DN_UT	B	Sorted cell	ENSG00000170017	ALCAM	5114	4.5320592972275e-14	4.30986388929949e-13	0.0934973074632004	0.889120400847126	0.017382291689197	3:106229671	rs1921445	chr3.5		3	106229671	3:104532847	2.6013e-08	3:106229671	1.09999999999991e-18	6078	26122	0.989051936767442	0.997662258902096	104367043	106366172	protein_coding	105366909	1	862762	-834062	862762	3	0	3	104367043	106366706	1999663
AITD_Saevarsdottir_32581359_1	AITD (Saevarsdottir, EUR)	IMD	DN_B_UT	B_DN_UT	B	Sorted cell	ENSG00000121578	B4GALT4	4434	1.33415103740938e-09	1.04416392170387e-05	0.000127753153879286	0.999851060973161	1.07428995924365e-05	3:119502217	rs11714843	chr3.7		3	119502217	3:119231658	4.42086e-15	3:119502217	2.50000000000039e-11	5627	25157	0.999984577588878	0.938843827343158	118244792	120240280	protein_coding	119240878	-1	-261339	9220	-261339	7	0	7	118241244	120240280	1999036
AITD_Saevarsdottir_32581359_1	AITD (Saevarsdottir, EUR)	IMD	DN_B_UT	B_DN_UT	B	Sorted cell	ENSG00000121594	CD80	4254	6.25202049903255e-08	1.03658317858535e-05	0.00598288698032291	0.99195929294399	0.00204739172369509	3:119502217	rs11714843	chr3.7		3	119502217	3:119542528	1.46918e-11	3:119502217	2.50000000000039e-11	5399	25173	0.999268205366259	0.93884379417934	118559800	120559405	protein_coding	119559614	-1	57397	17086	57397	0	0	0	118559800	120559405	1999605
AITD_Saevarsdottir_32581359_1	AITD (Saevarsdottir, EUR)	IMD	DN_B_UT	B_DN_UT	B	Sorted cell	ENSG00000163389	POGLUT1	4269	8.6195269487786e-09	1.04292987812995e-05	0.000825569330349056	0.998907190840721	0.000256801910623546	3:119502217	rs11714843	chr3.7		3	119502217	3:119419828	3.15878e-11	3:119502217	2.50000000000039e-11	5440	25151	0.993977835622323	0.938843764883249	118468974	120468938	protein_coding	119468963	1	33254	-49135	33254	2	1	2	118468974	120468938	1999964
AITD_Saevarsdottir_32581359_1	AITD (Saevarsdottir, EUR)	IMD	DN_B_UT	B_DN_UT	B	Sorted cell	ENSG00000183833	CFAP91	4229	8.61919209451452e-22	1.04605219081309e-05	8.23964776176848e-17	0.999989499937117	3.95409759717826e-08	3:119719761	rs6778570	chr3.7		3	119719761	3:119717912	1.67273e-28	3:119502217	2.50000000000039e-11	5335	25199	0.995531834761456	0.938843854352182	118703398	120702882	protein_coding	119703022	1	16739	14890	-200805	1	1	9	118703398	120702882	1999484
AITD_Saevarsdottir_32581359_1	AITD (Saevarsdottir, EUR)	IMD	DN_B_UT	B_DN_UT	B	Sorted cell	ENSG00000145012	LPP	4033	1.99496388799997e-39	6.54195205451981e-38	2.90368434948883e-05	0.000107171021692817	0.999863792134807	3:188397894	rs9815073	chr3.8		3	188397894	3:188397894	1.08151e-16	3:188397894	7.3000000000008e-42	4928	23664	0.997184227787341	0.997093128465305	187153706	189153033	protein_coding	188154157	1	243737	243737	243737	1	1	1	187153706	189153033	1999327
AITD_Saevarsdottir_32581359_1	AITD (Saevarsdottir, EUR)	IMD	DN_B_UT	B_DN_UT	B	Sorted cell	ENSG00000071127	WDR1	6503	3.5586123388929e-17	3.04972243031794e-13	0.000116670138088983	0.999860335100724	2.29947608807049e-05	4:10715315	rs4293777	chr4.1		4	10715315	4:10067907	4.96564e-17	4:10715315	2.30000000000006e-19	7763	36268	0.99885813710174	0.99999999984426	9117002	11116352	protein_coding	10116799	-1	-598516	48892	-598516	4	1	4	9117002	11116577	1999575
AITD_Saevarsdottir_32581359_1	AITD (Saevarsdottir, EUR)	IMD	DN_B_UT	B_DN_UT	B	Sorted cell	ENSG00000109667	SLC2A9	6649	8.9215757679781e-18	3.08351398862286e-13	2.89321563064532e-05	0.999965821698087	5.24614529773373e-06	4:10715315	rs4293777	chr4.1		4	10715315	4:10113899	1.16079e-12	4:10715315	2.30000000000006e-19	7959	36666	0.999515788660291	0.999999999844261	9055172	11054300	protein_coding	10021497	-1	-693818	-92402	-693818	6	0	6	9055172	11054300	1999128
AITD_Saevarsdottir_32581359_1	AITD (Saevarsdottir, EUR)	IMD	DN_B_UT	B_DN_UT	B	Sorted cell	ENSG00000109684	CLNK	6274	1.96280386682483e-17	2.48194122611129e-14	6.78473790416337e-05	0.0852603861820697	0.914671766438865	4:10715315	rs4293777	chr4.1		4	10715315	4:10726073	4.87647e-11	4:10715315	2.30000000000006e-19	7359	34399	0.999833115901781	0.999999999844283	9684962	11684620	protein_coding	10684768	-1	-30547	-41305	-30547	1	1	1	9684962	11684620	1999658
AITD_Saevarsdottir_32581359_1	AITD (Saevarsdottir, EUR)	IMD	DN_B_UT	B_DN_UT	B	Sorted cell	ENSG00000178163	ZNF518B	6604	7.23463599273194e-14	2.32094614801826e-13	0.231104423507437	0.741392146420548	0.0275034300717108	4:10715315	rs4293777	chr4.1		4	10715315	4:10519794	4.84354e-08	4:10715315	2.30000000000006e-19	7875	37223	0.962498078070018	0.999999999844263	9480025	11457053	protein_coding	10457426	-1	-257889	-62368	-257889	2	0	2	9480025	11457053	1977028
AITD_Saevarsdottir_32581359_1	AITD (Saevarsdottir, EUR)	IMD	DN_B_UT	B_DN_UT	B	Sorted cell	ENSG00000163682	RPL9	5368	2.93042594642835e-20	0.000648637790774459	4.51487495927046e-17	0.999349093757028	2.26845219591421e-06	4:39446922	rs7685429	chr4.3		4	39446922	4:39444929	1.29955e-57	4:40290296	3.70000000000003e-10	6364	24995	0.99999999999459	0.991013454292865	38459252	40455903	protein_coding	39458922	-1	12000	13993	-831374	0	0	21	38459252	40456469	1997217
AITD_Saevarsdottir_32581359_1	AITD (Saevarsdottir, EUR)	IMD	DN_B_UT	B_DN_UT	B	Sorted cell	ENSG00000078177	N4BP2	4685	2.67983042006968e-05	0.000623638491113496	0.0409939875972974	0.953990796861226	0.00436477874616279	4:40290296	rs9683415	chr4.3		4	40290296	4:40111409	2.51713e-09	4:40290296	3.70000000000003e-10	5771	25156	0.994849702514591	0.991092868328248	39058024	41055643	protein_coding	40056850	1	233446	54559	233446	5	1	5	39058024	41055643	1997619
AITD_Saevarsdottir_32581359_1	AITD (Saevarsdottir, EUR)	IMD	DN_B_UT	B_DN_UT	B	Sorted cell	ENSG00000121892	PDS5A	4838	0.0003330464867021	0.000279236816894142	0.511525784027156	0.428832445000952	0.0590294876682954	4:40290296	rs9683415	chr4.3		4	40290296	4:39884408	1.08977e-07	4:40290296	3.70000000000003e-10	5878	25055	0.918238925501036	0.99109436077131	38977987	40976748	protein_coding	39977911	-1	-312385	93503	-312385	7	2	7	38977987	40976748	1998761
AITD_Saevarsdottir_32581359_1	AITD (Saevarsdottir, EUR)	IMD	DN_B_UT	B_DN_UT	B	Sorted cell	ENSG00000154277	UCHL1	4427	0.000268010755820988	0.000350964806352051	0.414864372337479	0.543238996242886	0.0412776558574614	4:40290296	rs9683415	chr4.3		4	40290296	4:41253715	2.65191e-07	4:40290296	3.70000000000003e-10	5531	24859	0.903662873751117	0.991107330654223	40256585	42256031	protein_coding	41256928	1	-966632	-3213	-966632	10	0	10	40256585	42256031	1999446
AITD_Saevarsdottir_32581359_1	AITD (Saevarsdottir, EUR)	IMD	DN_B_UT	B_DN_UT	B	Sorted cell	ENSG00000163683	SMIM14	5328	9.69056974958221e-05	0.000543629927952244	0.148269633462919	0.831760398797409	0.0193294321142247	4:40290296	rs9683415	chr4.3		4	40290296	4:39600732	2.55391e-12	4:40290296	3.70000000000003e-10	6352	25166	0.980661376367591	0.991017799499775	38640548	40638309	protein_coding	39638865	-1	-651431	38133	-651431	14	1	14	38640548	40638309	1997761
AITD_Saevarsdottir_32581359_1	AITD (Saevarsdottir, EUR)	IMD	DN_B_UT	B_DN_UT	B	Sorted cell	ENSG00000168421	RHOH	4600	5.91297408147573e-05	5.42014296301317e-05	0.0898201156366022	0.0816798686955539	0.8283866844974	4:40305547	rs13136820	chr4.3		4	40305547	4:40185976	1.1156e-08	4:40290296	3.70000000000003e-10	5705	25333	0.9214436963189	0.991089155279838	39191645	41191022	protein_coding	40197031	1	108516	-11055	93265	1	1	1	39191645	41191022	1999377
AITD_Saevarsdottir_32581359_1	AITD (Saevarsdottir, EUR)	IMD	DN_B_UT	B_DN_UT	B	Sorted cell	ENSG00000109762	SNX25	5611	2.35941912580146e-14	5.1025668448636e-06	4.62396104964671e-09	0.99999487524481	1.75643605412592e-08	4:185214060	rs3112887	chr4.5		4	185214060	4:185214060	1.88722e-32	4:186086720	1.20000000000003e-12	6777	26956	0.999945716388608	0.999887672625925	184204458	186204014	protein_coding	185209598	1	4462	4462	877122	0	0	11	184204458	186204014	1999556
AITD_Saevarsdottir_32581359_1	AITD (Saevarsdottir, EUR)	IMD	DN_B_UT	B_DN_UT	B	Sorted cell	ENSG00000109794	FAM149A	5455	5.03104050333397e-09	5.1954552745042e-06	0.000967106610980005	0.998711495570756	0.000316197331951032	4:186086720	rs13137589	chr4.5		4	186086720	4:186138100	8.62823e-20	4:186086720	1.20000000000003e-12	6563	27482	0.999882606051549	0.999887751826716	185104463	187104419	protein_coding	186104704	1	-17984	33396	-17984	0	0	0	185104463	187104419	1999956
AITD_Saevarsdottir_32581359_1	AITD (Saevarsdottir, EUR)	IMD	DN_B_UT	B_DN_UT	B	Sorted cell	ENSG00000164344	KLKB1	5447	2.94373219098423e-10	5.1957427774356e-06	5.66527251550768e-05	0.999931267428699	6.88380899658038e-06	4:186086720	rs13137589	chr4.5		4	186086720	4:186178455	9.8135e-12	4:186086720	1.20000000000003e-12	6529	27450	0.987159006372526	0.999887755637906	185210780	187208141	protein_coding	186227507	1	-140787	-49052	-140787	3	1	3	185209301	187208141	1998840
AITD_Saevarsdottir_32581359_1	AITD (Saevarsdottir, EUR)	IMD	DN_B_UT	B_DN_UT	B	Sorted cell	ENSG00000145476	CYP4V2	5464	4.68807427985827e-21	5.20288705942012e-06	9.01047778236087e-16	0.999994783657646	1.34552966538652e-08	4:186178799	rs200760406	chr4.5		4	186178799	4:186179044	1.27626e-27	4:186086720	1.20000000000003e-12	6559	27486	0.999158708158375	0.999887760314894	185191743	187191190	protein_coding	186191567	1	-12768	-12523	-104847	0	0	2	185191743	187191190	1999447
AITD_Saevarsdottir_32581359_1	AITD (Saevarsdottir, EUR)	IMD	DN_B_UT	B_DN_UT	B	Sorted cell	ENSG00000250155	SLC1A3-AS1	3801	3.53690788620422e-68	3.40494989381868e-05	1.0387192960637e-63	0.999965865773814	8.47272344347575e-08	5:36698484	rs2032894	chr5.1		5	36698484	5:36698484	2.02819e-82	5:35837132	3.89999999999999e-11	4870	24058	0.999999999999993	0.99965683616367	35725407	37721763	lncRNA	36725218	-1	26734	26734	888086	0	0	12	35725407	37725119	1999712
AITD_Saevarsdottir_32581359_1	AITD (Saevarsdottir, EUR)	IMD	DN_B_UT	B_DN_UT	B	Sorted cell	ENSG00000171643	S100Z	4948	7.05417223858166e-17	2.03917709724731e-06	3.4593158368952e-11	0.99999792859807	3.21902380380711e-08	5:76874130	rs10462548	chr5.2		5	76874130	5:76874130	1.59668e-22	5:77247778	2.90000000000004e-12	6097	24431	0.999999999802484	0.999998195750863	75850310	77849916	protein_coding	76850014	1	24116	24116	397764	0	0	8	75850222	77849916	1999694
AITD_Saevarsdottir_32581359_1	AITD (Saevarsdottir, EUR)	IMD	DN_B_UT	B_DN_UT	B	Sorted cell	ENSG00000113231	PDE8B	4631	1.7933984094128e-08	1.96804025197935e-06	0.0090210361609845	0.989949958736127	0.0010270191286527	5:77247778	rs10036386	chr5.2		5	77247778	5:77493440	1.5716e-07	5:77247778	2.90000000000004e-12	5644	23818	0.99485411957103	0.999998204179881	76210697	78210375	protein_coding	77210680	1	37098	282760	37098	0	1	0	76210697	78210375	1999678
AITD_Saevarsdottir_32581359_1	AITD (Saevarsdottir, EUR)	IMD	DN_B_UT	B_DN_UT	B	Sorted cell	ENSG00000145708	CRHBP	4898	4.35388619518838e-07	1.53899242539222e-06	0.215193780213783	0.7606375127862	0.0241667326189724	5:77247778	rs10036386	chr5.2		5	77247778	5:76874130	6.94958e-08	5:77247778	2.90000000000004e-12	6019	24240	0.953972246589961	0.99999820581934	75952994	77952706	protein_coding	76953045	1	294733	-78915	294733	7	0	7	75952994	77952706	1999712
AITD_Saevarsdottir_32581359_1	AITD (Saevarsdottir, EUR)	IMD	DN_B_UT	B_DN_UT	B	Sorted cell	ENSG00000164253	WDR41	4514	1.30985551697598e-15	2.00704275629981e-06	6.52627923794485e-10	0.999997426753296	5.6555131878582e-07	5:77433368	rs462581	chr5.2		5	77433368	5:77507698	4.49814e-21	5:77247778	2.90000000000004e-12	5517	24046	0.999999838739467	0.999998171927922	76620778	78620525	protein_coding	77492316	-1	58948	-15382	244538	0	0	0	76620778	78620525	1999747
AITD_Saevarsdottir_32581359_1	AITD (Saevarsdottir, EUR)	IMD	DN_B_UT	B_DN_UT	B	Sorted cell	ENSG00000181751	MACIR	3750	7.20018439541133e-14	8.47812294335756e-07	2.86396910512341e-09	0.0329522448843815	0.967046904439284	5:103286752	rs1991797	chr5.3		5	103286752	5:103279974	4.2244e-22	5:103286752	4.60000000000006e-11	4585	25097	0.985792896935605	0.958649757438186	102259854	104256901	protein_coding	103258763	1	27989	21211	27989	0	0	0	102259054	104257526	1998472
AITD_Saevarsdottir_32581359_1	AITD (Saevarsdottir, EUR)	IMD	DN_B_UT	B_DN_UT	B	Sorted cell	ENSG00000113558	SKP1	3819	1.16077319095853e-11	3.6857440256261e-08	0.000314415598576703	0.998346703573848	0.00133884395852633	5:134085107	rs244674	chr5.5		5	134085107	5:134156066	8.35974e-20	5:134087804	1.10000000000002e-13	4707	23453	0.999965856818645	0.999999956301419	133177571	135176965	protein_coding	134176950	-1	91843	20884	89146	1	0	1	133177571	135176965	1999394
AITD_Saevarsdottir_32581359_1	AITD (Saevarsdottir, EUR)	IMD	DN_B_UT	B_DN_UT	B	Sorted cell	ENSG00000119048	UBE2B	3813	4.20615358635387e-10	4.13161970142333e-09	0.0114999881892862	0.112207807010421	0.876292200248057	5:134095924	rs244676	chr5.5		5	134095924	5:134179281	1.64248e-15	5:134087804	1.10000000000002e-13	4698	23235	0.988529123375236	0.999999956605545	133371835	135370905	protein_coding	134371569	1	-275645	-192288	-283765	7	5	7	133371835	135370905	1999070
AITD_Saevarsdottir_32581359_1	AITD (Saevarsdottir, EUR)	IMD	DN_B_UT	B_DN_UT	B	Sorted cell	ENSG00000164615	CAMLG	3577	2.61423467071468e-18	3.5465559591486e-08	7.37119224257667e-11	0.999999964302732	1.57994588692392e-10	5:134741752	rs79706599	chr5.5		5	134741752	5:134741122	2.86966e-23	5:134087804	1.10000000000002e-13	4545	22530	0.999939901144306	0.999999956861973	133738787	135738340	protein_coding	134738548	1	3204	2574	-650744	0	0	16	133738787	135738340	1999553
AITD_Saevarsdottir_32581359_1	AITD (Saevarsdottir, EUR)	IMD	DN_B_UT	B_DN_UT	B	Sorted cell	ENSG00000219712	MARK2P18	3684	3.67816381205303e-15	2.11576826023895e-08	1.73845270409675e-07	0.999999793690492	1.13065522465544e-08	6:408079	rs1050976	chr6.1		6	408079	6:668699	2.62084e-17	6:408079	2.50000000000004e-14	4672	19989	0.999999945970973	0.999999062817929	148039	1670090	processed_pseudogene	670307	-1	262228	1608	262228	3	0	3	148039	1670090	1522051
AITD_Saevarsdottir_32581359_1	AITD (Saevarsdottir, EUR)	IMD	DN_B_UT	B_DN_UT	B	Sorted cell	ENSG00000272463	AL357054.4	3849	4.3197132787996e-26	2.17927346187364e-08	1.98218041888379e-18	0.999999977942579	2.64684623452163e-10	6:711150	rs2244443	chr6.1		6	711150	6:711150	2.05157e-32	6:408079	2.50000000000004e-14	4864	20589	1	0.999999062460168	148039	1710832	lncRNA	711811	-1	661	661	303732	0	0	6	148039	1711046	1563007
AITD_Saevarsdottir_32581359_1	AITD (Saevarsdottir, EUR)	IMD	DN_B_UT	B_DN_UT	B	Sorted cell	ENSG00000065060	BLTP3A	4634	4.43073770289856e-09	3.19616153548778e-07	0.00583973945831464	0.42083733714752	0.573322599347274	6:34825347	rs9469899	chr6.2		6	34825347	6:34790033	6.76919e-08	6:35568418	6.00000000000014e-13	5686	27384	0.990703161428514	0.99865009638126	33792129	35791789	protein_coding	34792083	1	33264	-2050	776335	0	0	15	33792129	35791789	1999660
AITD_Saevarsdottir_32581359_1	AITD (Saevarsdottir, EUR)	IMD	DN_B_UT	B_DN_UT	B	Sorted cell	ENSG00000124562	SNRPC	4648	1.09469141209238e-08	3.00795910522344e-07	0.0143865844072981	0.394879916387688	0.590733187462188	6:34825347	rs9469899	chr6.2		6	34825347	6:34797145	1.81919e-14	6:35568418	6.00000000000014e-13	5656	27463	0.987294676558758	0.997160304710134	33757410	35757361	protein_coding	34757505	1	67842	39640	810913	1	1	16	33757410	35757361	1999951
AITD_Saevarsdottir_32581359_1	AITD (Saevarsdottir, EUR)	IMD	DN_B_UT	B_DN_UT	B	Sorted cell	ENSG00000023892	DEF6	4035	9.6058774132379e-25	7.0106574048347e-07	1.37018105380414e-18	0.999999223080071	7.58541886285212e-08	6:35311019	rs10755687	chr6.2		6	35311019	6:35324015	5.91883e-39	6:35568418	6.00000000000014e-13	5065	25303	0.949586856058185	0.999500204437291	34300330	36297691	protein_coding	35297818	1	13201	26197	270600	0	0	6	34299762	36297691	1997929
AITD_Saevarsdottir_32581359_1	AITD (Saevarsdottir, EUR)	IMD	DN_B_UT	B_DN_UT	B	Sorted cell	ENSG00000112033	PPARD	4100	5.09017323886458e-35	6.99929856625138e-07	7.27239966614822e-29	0.999999296048933	4.02120389051484e-09	6:35420702	rs2076169	chr6.2		6	35420702	6:35410145	9.44853e-50	6:35568418	6.00000000000014e-13	5123	25262	0.999999999999997	0.999500219839141	34342699	36342305	protein_coding	35342558	1	78144	67587	225860	0	0	5	34342699	36342305	1999606
AITD_Saevarsdottir_32581359_1	AITD (Saevarsdottir, EUR)	IMD	DN_B_UT	B_DN_UT	B	Sorted cell	ENSG00000198755	RPL10A	4249	8.92287771742524e-09	6.8577926791136e-07	0.0128187669638783	0.985201281874389	0.00197925645958934	6:35568418	rs6457834	chr6.2		6	35568418	6:35472155	3.053e-25	6:35568418	6.00000000000014e-13	5260	25123	0.99832101098082	0.999500265883726	34468418	36467227	protein_coding	35468401	1	100017	3754	100017	3	0	3	34468418	36467896	1999478
AITD_Saevarsdottir_32581359_1	AITD (Saevarsdottir, EUR)	IMD	DN_B_UT	B_DN_UT	B	Sorted cell	ENSG00000189325	BNIP5	4745	6.57315331501139e-14	1.17350450845047e-06	5.60129510578774e-08	0.999998744082049	2.64004240481557e-08	6:36333722	rs11965340	chr6.2		6	36333722	6:36335288	8.6541e-19	6:35568418	6.00000000000014e-13	5837	26034	0.999999992461742	0.999382241832417	35337519	37336610	protein_coding	36336888	-1	3166	1600	768470	0	0	18	35337519	37336699	1999180
AITD_Saevarsdottir_32581359_1	AITD (Saevarsdottir, EUR)	IMD	DN_B_UT	B_DN_UT	B	Sorted cell	ENSG00000010030	ETV7	4762	2.83986774557685e-21	1.16476023148431e-06	2.43815366457748e-15	0.999998831340691	3.89907716730761e-09	6:36396042	rs7766404	chr6.2		6	36396042	6:36392104	3.12584e-29	6:35568418	6.00000000000014e-13	5857	25840	0.999918104892078	0.999382266569583	35388207	37387489	protein_coding	36387669	-1	-8373	-4435	819251	0	0	20	35388207	37387489	1999282
AITD_Saevarsdottir_32581359_1	AITD (Saevarsdottir, EUR)	IMD	DN_B_UT	B_DN_UT	B	Sorted cell	ENSG00000111886	GABRR2	3765	1.35058749790072e-38	1.98896447604426e-35	0.000678548881494974	0.999275923605042	4.55275134689671e-05	6:90280331	rs654537	chr6.3		6	90280331	6:89308669	7.08071e-12	6:90280331	6.10000000000011e-42	4744	24028	0.999927664919248	0.999997223299691	88317874	90314247	protein_coding	89315299	-1	-965032	6630	-965032	10	0	10	88316562	90314247	1997685
AITD_Saevarsdottir_32581359_1	AITD (Saevarsdottir, EUR)	IMD	DN_B_UT	B_DN_UT	B	Sorted cell	ENSG00000135299	ANKRD6	3821	1.606245109876e-37	1.94168935978495e-35	0.00819995582808682	0.991240956265797	0.000559087906115405	6:90280331	rs654537	chr6.3		6	90280331	6:89433451	2.65501e-10	6:90280331	6.10000000000011e-42	4758	23647	0.978432094118197	0.999997223299691	88433991	90432932	protein_coding	89433152	1	847179	299	847179	7	0	7	88433991	90432932	1998941
AITD_Saevarsdottir_32581359_1	AITD (Saevarsdottir, EUR)	IMD	DN_B_UT	B_DN_UT	B	Sorted cell	ENSG00000198833	UBE2J1	3768	1.21450131961053e-35	6.30188992646092e-36	0.612907048915297	0.317971734487842	0.0691212165968643	6:90280331	rs654537	chr6.3		6	90280331	6:89357560	8.66237e-13	6:90280331	6.10000000000011e-42	4732	23921	0.915961309924231	0.999997223299691	88352856	90351602	protein_coding	89352722	-1	-927609	-4838	-927609	9	0	9	88352856	90352322	1999466
AITD_Saevarsdottir_32581359_1	AITD (Saevarsdottir, EUR)	IMD	DN_B_UT	B_DN_UT	B	Sorted cell	ENSG00000228124	MDN1-AS1	3949	4.61423636224992e-36	1.4353075632712e-35	0.239714994759324	0.745646526616902	0.0146384786237728	6:90280331	rs654537	chr6.3		6	90280331	6:89638688	6.18512e-09	6:90280331	6.10000000000011e-42	4904	23237	0.943181351166077	0.999997223299691	88674167	90673396	lncRNA	89638584	1	641747	104	641747	6	0	6	88674167	90673396	1999229
AITD_Saevarsdottir_32581359_1	AITD (Saevarsdottir, EUR)	IMD	DN_B_UT	B_DN_UT	B	Sorted cell	ENSG00000056972	TRAF3IP2	3590	1.7618927998261e-08	0.000694174755894685	2.53626779500076e-05	0.999273660088657	6.78485857205052e-06	6:111777693	rs7758816	chr6.4		6	111777693	6:111583325	2.3775e-16	6:111777693	7.89999999999995e-10	4500	22318	0.999977569295873	0.999132472641161	110606792	112605802	protein_coding	111605878	-1	-171815	22553	-171815	0	1	0	110606792	112605802	1999010
AITD_Saevarsdottir_32581359_1	AITD (Saevarsdottir, EUR)	IMD	DN_B_UT	B_DN_UT	B	Sorted cell	ENSG00000074935	TUBE1	3414	4.01749966170208e-06	0.000683844344049979	0.00583368359815664	0.992988198917682	0.000490255640448746	6:111777693	rs7758816	chr6.4		6	111777693	6:112045183	3.27227e-10	6:111777693	7.89999999999995e-10	4285	22125	0.919042353465834	0.999119445889064	111091855	113087366	protein_coding	112087482	-1	309789	42299	309789	4	1	4	111087539	113087366	1999827
AITD_Saevarsdottir_32581359_1	AITD (Saevarsdottir, EUR)	IMD	DN_B_UT	B_DN_UT	B	Sorted cell	ENSG00000197498	RPF2	3781	4.12081703436216e-05	0.000657695090427203	0.0586418735179456	0.935938180341749	0.00472104287953505	6:111777693	rs7758816	chr6.4		6	111777693	6:111020895	4.22446e-10	6:111777693	7.89999999999995e-10	4619	22576	0.992752656947634	0.999143819373618	109982415	111980874	protein_coding	110982038	1	795655	38857	795655	13	0	13	109982415	111981031	1998616
AITD_Saevarsdottir_32581359_1	AITD (Saevarsdottir, EUR)	IMD	DN_B_UT	B_DN_UT	B	Sorted cell	ENSG00000255389	C6orf3	3596	2.88045729470982e-07	0.000695161208752683	0.000413885360819419	0.998858896660849	3.17687238487041e-05	6:111777693	rs7758816	chr6.4		6	111777693	6:111608659	2.13319e-11	6:111777693	7.89999999999995e-10	4504	22359	0.983661213024821	0.999132399824357	110599985	112599777	lncRNA	111599875	1	177818	8784	177818	1	1	1	110599985	112599777	1999792
AITD_Saevarsdottir_32581359_1	AITD (Saevarsdottir, EUR)	IMD	DN_B_UT	B_DN_UT	B	Sorted cell	ENSG00000010810	FYN	3700	0.000402999259153022	0.000250749265942997	0.575919794317344	0.358283813691424	0.0651426434661362	6:111780522	rs9384805	chr6.4		6	111780522	6:111851519	9.68105e-12	6:111777693	7.89999999999995e-10	4568	22481	0.929883871446999	0.999125474817237	110873500	112872851	protein_coding	111873452	-1	92930	21933	95759	0	0	0	110873500	112872851	1999351
AITD_Saevarsdottir_32581359_1	AITD (Saevarsdottir, EUR)	IMD	DN_B_UT	B_DN_UT	B	Sorted cell	ENSG00000112339	HBS1L	3603	1.19684706222768e-34	5.31201606546369e-06	2.25308182554769e-29	0.999994671973394	1.6010537379516e-08	6:134995338	rs11753673	chr6.5		6	134995338	6:134962736	1.32419e-56	6:135794369	9.50000000000009e-12	4578	22983	0.966169139965565	0.952836865016521	134103463	136099143	protein_coding	135054822	-1	59484	92086	-739547	0	0	7	134103463	136102845	1999382
AITD_Saevarsdottir_32581359_1	AITD (Saevarsdottir, EUR)	IMD	DN_B_UT	B_DN_UT	B	Sorted cell	ENSG00000135541	AHI1	3291	1.25538068233439e-35	2.6891476353041e-06	2.44090272351527e-30	0.522435915239227	0.477561395613137	6:135523221	rs9399148	chr6.5		6	135523221	6:135472568	9.25654e-58	6:135794369	9.50000000000009e-12	4285	22252	0.999999999999994	0.952837072328976	134498125	136497724	protein_coding	135497740	-1	-25481	25172	-296629	1	0	2	134498125	136497724	1999599
AITD_Saevarsdottir_32581359_1	AITD (Saevarsdottir, EUR)	IMD	DN_B_UT	B_DN_UT	B	Sorted cell	ENSG00000236591	UST-AS2	4912	5.24882941752721e-20	1.33109113116814e-11	3.94325322468281e-09	0.99999999576994	2.73494717278052e-10	6:148193165	rs6914622	chr6.6		6	148193165	6:148992199	1.39916e-18	6:148193165	2.2000000000001e-18	5935	26066	0.999778054975501	0.999999864306692	148033617	150032420	lncRNA	149032702	-1	839537	40503	839537	4	0	4	148033617	150032420	1998803
AITD_Saevarsdottir_32581359_1	AITD (Saevarsdottir, EUR)	IMD	DN_B_UT	B_DN_UT	B	Sorted cell	ENSG00000026297	RNASET2	6007	2.19970740599639e-36	2.27533805232027e-31	9.66311123740613e-06	0.999534637118632	0.000455699770125943	6:166956504	rs2247325	chr6.8		6	166956504	6:167034625	2.23295e-23	6:166957044	1.70000000000017e-37	7435	27598	0.985578271368695	0.944599205726462	165958004	167957101	protein_coding	166956550	-1	46	-78075	-494	0	5	0	165958004	167957101	1999097
AITD_Saevarsdottir_32581359_1	AITD (Saevarsdottir, EUR)	IMD	DN_B_UT	B_DN_UT	B	Sorted cell	ENSG00000112486	CCR6	6192	1.10868909230154e-41	2.32821154979911e-31	4.76184302249457e-11	0.999971748469646	2.82514827296068e-05	6:166986024	rs9366078	chr6.8		6	166986024	6:167126167	8.61297e-32	6:166957044	1.70000000000017e-37	7584	28227	0.99999999905151	0.944599205726462	166111865	168111705	protein_coding	167123096	1	-137072	3071	-166052	6	0	6	166111865	168111705	1999840
AITD_Saevarsdottir_32581359_1	AITD (Saevarsdottir, EUR)	IMD	DN_B_UT	B_DN_UT	B	Sorted cell	ENSG00000213066	CEP43	6055	1.37130350904546e-32	2.08007960559488e-31	0.060096381224417	0.911559302360508	0.0283443164150693	6:166986024	rs9366078	chr6.8		6	166986024	6:167096390	7.42337e-08	6:166957044	1.70000000000017e-37	7475	27664	0.988827778459877	0.944599205726462	166002279	167999096	protein_coding	166999397	1	-13373	96993	-42353	3	1	3	166002279	167999096	1996817
AITD_Saevarsdottir_32581359_1	AITD (Saevarsdottir, EUR)	IMD	DN_B_UT	B_DN_UT	B	Sorted cell	ENSG00000146833	TRIM4	2262	9.03543824925255e-20	8.66415694940438e-05	1.04276180486597e-15	0.999912974445635	3.83984867311311e-07	7:99896257	rs2527920	chr7.2		7	99896257	7:99890920	6.87093e-30	7:100715101	4.19999999999952e-10	3080	23340	0.97940042177081	0.952873768791379	98924423	100919567	protein_coding	99919530	-1	23273	28610	-795571	0	0	59	98921607	100919567	1997960
AITD_Saevarsdottir_32581359_1	AITD (Saevarsdottir, EUR)	IMD	DN_B_UT	B_DN_UT	B	Sorted cell	ENSG00000106290	TAF6	2497	2.77531558593846e-13	9.54787797837451e-05	2.90645542629583e-09	0.999903646332768	8.71980714302567e-07	7:100017147	rs35414630	chr7.2		7	100017147	7:100098747	3.05874e-23	7:100715101	4.19999999999952e-10	3359	25721	0.977352820800337	0.952863470496438	99120062	101119358	protein_coding	100119358	-1	102211	20611	-595743	8	2	44	99120062	101119358	1999296
AITD_Saevarsdottir_32581359_1	AITD (Saevarsdottir, EUR)	IMD	DN_B_UT	B_DN_UT	B	Sorted cell	ENSG00000239521	CASTOR3P	2496	3.4411093345147e-12	9.70784953758758e-05	3.54432005638459e-08	0.999902137826096	7.48231885811715e-07	7:100217776	rs1727140	chr7.2		7	100217776	7:100217776	3.61974e-18	7:100715101	4.19999999999952e-10	3402	26152	0.999999959033986	0.952862636381049	99273374	101267909	transcribed_unprocessed_pseudogene	100271983	-1	54207	54207	-443118	1	1	31	99273374	101272156	1998782
AITD_Saevarsdottir_32581359_1	AITD (Saevarsdottir, EUR)	IMD	DN_B_UT	B_DN_UT	B	Sorted cell	ENSG00000066923	STAG3	2561	8.59620969122657e-06	8.62906120344498e-05	0.0896024762265991	0.899440629077593	0.0108620078740833	7:100715101	rs534043	chr7.2		7	100715101	7:100196319	3.98665e-09	7:100715101	4.19999999999952e-10	3434	25842	0.991281368939924	0.952863295129355	99177830	101176248	protein_coding	100177918	1	537183	18401	537183	33	0	33	99177830	101176370	1998540
AITD_Saevarsdottir_32581359_1	AITD (Saevarsdottir, EUR)	IMD	DN_B_UT	B_DN_UT	B	Sorted cell	ENSG00000085514	PILRA	2732	6.61567223733007e-05	2.45047109503279e-05	0.666426725019705	0.246782243426756	0.086700370120215	7:100715101	rs534043	chr7.2		7	100715101	7:100319793	2.58564e-08	7:100715101	4.19999999999952e-10	3673	26740	0.912224033129852	0.952861641129993	99367992	101367359	protein_coding	100373487	1	341614	-53694	341614	25	4	25	99367992	101367359	1999367
AITD_Saevarsdottir_32581359_1	AITD (Saevarsdottir, EUR)	IMD	DN_B_UT	B_DN_UT	B	Sorted cell	ENSG00000087077	TRIP6	3685	4.16501353794642e-05	6.00539926679286e-05	0.386425578621008	0.557135824766974	0.056336892483971	7:100715101	rs534043	chr7.2		7	100715101	7:100919567	3.43363e-07	7:100715101	4.19999999999952e-10	4658	29033	0.946758516836815	0.952859645373349	99868935	101867008	protein_coding	100867387	1	-152286	52180	-152286	5	3	5	99868935	101867008	1998073
AITD_Saevarsdottir_32581359_1	AITD (Saevarsdottir, EUR)	IMD	DN_B_UT	B_DN_UT	B	Sorted cell	ENSG00000121716	PILRB	2653	6.56114005540011e-05	2.46201435812252e-05	0.664686766734356	0.249353706955309	0.0858692947662005	7:100715101	rs534043	chr7.2		7	100715101	7:100288886	3.47523e-15	7:100715101	4.19999999999952e-10	3591	26589	0.912015451290954	0.952861928421138	99352727	101352142	protein_coding	100358117	1	356984	-69231	356984	26	4	26	99352727	101352142	1999415
AITD_Saevarsdottir_32581359_1	AITD (Saevarsdottir, EUR)	IMD	DN_B_UT	B_DN_UT	B	Sorted cell	ENSG00000146830	GIGYF1	3512	2.87165007448893e-08	0.000104728181537709	0.000274084619441774	0.999578018182041	4.31403004802695e-05	7:100715101	rs534043	chr7.2		7	100715101	7:100662968	6.8261e-17	7:100715101	4.19999999999952e-10	4451	28222	0.972455798428251	0.952861192976422	99689566	101687677	protein_coding	100694250	-1	-20851	31282	-20851	1	1	1	99689552	101688921	1999369
AITD_Saevarsdottir_32581359_1	AITD (Saevarsdottir, EUR)	IMD	DN_B_UT	B_DN_UT	B	Sorted cell	ENSG00000166997	CNPY4	2497	6.72053491633586e-05	2.02530001048782e-05	0.703809515363275	0.212034627585905	0.0840683987015528	7:100715101	rs534043	chr7.2		7	100715101	7:100001374	0.000321452	7:100715101	4.19999999999952e-10	3359	25721	0.914059001820456	0.952863470496438	99120062	101119358	protein_coding	100119634	1	595467	-118260	595467	43	10	43	99120062	101119358	1999296
AITD_Saevarsdottir_32581359_1	AITD (Saevarsdottir, EUR)	IMD	DN_B_UT	B_DN_UT	B	Sorted cell	ENSG00000168090	COPS6	2449	6.59669413394406e-05	1.99843620601993e-05	0.697593287881548	0.211260977653505	0.0910597831615484	7:100715101	rs534043	chr7.2		7	100715101	7:100048465	8.30933e-08	7:100715101	4.19999999999952e-10	3289	25472	0.918863812564249	0.9528639766059	99088954	101088644	protein_coding	100088969	1	626132	-40504	626132	50	2	50	99088954	101088644	1999690
AITD_Saevarsdottir_32581359_1	AITD (Saevarsdottir, EUR)	IMD	DN_B_UT	B_DN_UT	B	Sorted cell	ENSG00000176125	UFSP1	3702	2.18207112671194e-05	8.2335406407851e-05	0.202841505118737	0.765353619182589	0.0317007195809989	7:100715101	rs534043	chr7.2		7	100715101	7:100840669	3.3011e-07	7:100715101	4.19999999999952e-10	4682	28977	0.902305951619801	0.952859923378416	99890920	101889593	protein_coding	100889715	-1	174614	49046	174614	7	4	7	99890920	101889593	1998673
AITD_Saevarsdottir_32581359_1	AITD (Saevarsdottir, EUR)	IMD	DN_B_UT	B_DN_UT	B	Sorted cell	ENSG00000188186	LAMTOR4	2523	5.96424099250821e-05	2.88186817766869e-05	0.62079313126948	0.299900497797427	0.079217909841391	7:100715101	rs534043	chr7.2		7	100715101	7:100148578	5.08138e-10	7:100715101	4.19999999999952e-10	3393	25879	0.927650795758928	0.952863046865719	99149009	101148696	protein_coding	100148918	1	566183	-340	566183	37	1	37	99149009	101148696	1999687
AITD_Saevarsdottir_32581359_1	AITD (Saevarsdottir, EUR)	IMD	DN_B_UT	B_DN_UT	B	Sorted cell	ENSG00000242294	STAG3L5P	2594	3.77769970974962e-05	5.55592455514944e-05	0.384557072056635	0.565536707116814	0.0498128845839025	7:100715101	rs534043	chr7.2		7	100715101	7:100288886	1.8488e-22	7:100715101	4.19999999999952e-10	3520	26461	0.951666583784288	0.952862374875723	99336295	101336074	transcribed_unprocessed_pseudogene	100338197	1	376904	-49311	376904	27	3	27	99336295	101336074	1999779
AITD_Saevarsdottir_32581359_1	AITD (Saevarsdottir, EUR)	IMD	DN_B_UT	B_DN_UT	B	Sorted cell	ENSG00000173281	PPP1R3B	6356	1.69833470126178e-15	1.17817687586498e-14	0.123485897341287	0.856641597993858	0.0198725046648396	8:8450534	rs2921071	chr8.1		8	8450534	8:9139697	2.53796e-09	8:8450534	2.49999999999999e-21	7557	37220	0.983053888462217	0.999178141189433	8165271	10151506	protein_coding	9150658	-1	700124	10961	700124	7	1	7	8165271	10151506	1986235
AITD_Saevarsdottir_32581359_1	AITD (Saevarsdottir, EUR)	IMD	DN_B_UT	B_DN_UT	B	Sorted cell	ENSG00000173295	FAM86B3P	3366	4.39821267656387e-15	4.82234395352417e-15	0.324439933747729	0.355552086044778	0.320007980207481	8:8450534	rs2921071	chr8.1		8	8450534	8:8240647	9.95358e-09	8:8450534	2.49999999999999e-21	4111	36687	0.954947836290368	0.999178141255104	7240178	9228298	transcribed_unprocessed_pseudogene	8228605	1	221929	12042	221929	4	1	4	7231211	9228298	1997087
AITD_Saevarsdottir_32581359_1	AITD (Saevarsdottir, EUR)	IMD	DN_B_UT	B_DN_UT	B	Sorted cell	ENSG00000253981	ALG1L13P	3424	8.51197512515659e-15	3.28518518820515e-15	0.64092944123498	0.247303650613993	0.111766908151018	8:8450534	rs2921071	chr8.1		8	8450534	8:8275624	5.43634e-07	8:8450534	2.49999999999999e-21	4176	35941	0.926663666377751	0.999178141254722	7296536	9244332	transcribed_unprocessed_pseudogene	8241411	-1	-209123	-34213	-209123	2	0	2	7296536	9244332	1947796
AITD_Saevarsdottir_32581359_1	AITD (Saevarsdottir, EUR)	IMD	DN_B_UT	B_DN_UT	B	Sorted cell	ENSG00000147324	MFHAS1	5725	9.4282123135154e-33	1.30286732510294e-14	7.23650991305154e-19	0.999999999998195	1.78629884483327e-12	8:8752757	rs475259	chr8.1		8	8752757	8:8752757	6.00104e-32	8:8450534	2.49999999999999e-21	6795	35259	0.999999999999996	0.999178141229331	8060477	9893362	protein_coding	8893630	-1	140873	140873	443096	1	1	2	8056287	9893362	1837075
AITD_Saevarsdottir_32581359_1	AITD (Saevarsdottir, EUR)	IMD	DN_B_UT	B_DN_UT	B	Sorted cell	ENSG00000104388	RAB2A	4016	2.96863872591475e-21	8.15955677665571e-06	2.85766134113681e-17	0.0777984234145678	0.922193417028658	8:60605840	rs12114596	chr8.4		8	60605840	8:60627839	4.21076e-33	8:60605840	4.89999999999991e-10	4962	24695	1	0.982337607396346	59517361	61516517	protein_coding	60516987	1	88853	110852	88853	1	1	1	59517361	61516517	1999156
AITD_Saevarsdottir_32581359_1	AITD (Saevarsdottir, EUR)	IMD	DN_B_UT	B_DN_UT	B	Sorted cell	ENSG00000207110	RNVU1-32	4250	1.31231137323949e-14	1.56560302098004e-09	8.38207094682068e-06	0.999990997393203	6.1897023389062e-07	8:127184843	rs2445610	chr8.5		8	127184843	8:127977552	1.46412e-13	8:127184843	1.29999999999998e-15	5220	25994	0.999991363228073	0.984026106706789	126999578	128998494	snRNA	127999131	1	-814288	-21579	-814288	10	0	10	126999221	128998628	1999407
AITD_Saevarsdottir_32581359_1	AITD (Saevarsdottir, EUR)	IMD	DN_B_UT	B_DN_UT	B	Sorted cell	ENSG00000207110	RNVU1-32	4250	1.31231137323949e-14	1.56560302098004e-09	8.38207094682068e-06	0.999990997393203	6.1897023389062e-07	8:127184843	rs2445610	chr8.6		8	127184843	8:127977552	1.46412e-13	8:127184843	1.29999999999998e-15	5220	25994	0.999991363228073	0.984026106706789	126999578	128998494	snRNA	127999131	1	-814288	-21579	-814288	10	0	10	126999221	128998628	1999407
AITD_Saevarsdottir_32581359_1	AITD (Saevarsdottir, EUR)	IMD	DN_B_UT	B_DN_UT	B	Sorted cell	ENSG00000249859	PVT1	4748	4.04567482829185e-10	1.12926911275504e-09	0.25724983080477	0.718042463419409	0.0247077042419845	8:127184843	rs2445610	chr8.5		8	127184843	8:127982395	4.41647e-10	8:127184843	1.29999999999998e-15	5811	26111	0.96647408286948	0.984026106716315	126794826	128776857	lncRNA	127794541	1	-609698	187854	-609698	9	0	9	126794826	128781499	1986673
AITD_Saevarsdottir_32581359_1	AITD (Saevarsdottir, EUR)	IMD	DN_B_UT	B_DN_UT	B	Sorted cell	ENSG00000249859	PVT1	4748	4.04567482829185e-10	1.12926911275504e-09	0.25724983080477	0.718042463419409	0.0247077042419845	8:127184843	rs2445610	chr8.6		8	127184843	8:127982395	4.41647e-10	8:127184843	1.29999999999998e-15	5811	26111	0.96647408286948	0.984026106716315	126794826	128776857	lncRNA	127794541	1	-609698	187854	-609698	9	0	9	126794826	128781499	1986673
AITD_Saevarsdottir_32581359_1	AITD (Saevarsdottir, EUR)	IMD	DN_B_UT	B_DN_UT	B	Sorted cell	ENSG00000155926	SLA	4385	1.54921788040688e-07	1.1556537206651e-07	0.536633591689972	0.400257765316147	0.0631083725067214	8:132905343	rs2068128	chr8.7		8	132905343	8:133050026	1.24876e-30	8:132905343	4.90000000000004e-13	5422	25687	0.917843902812755	0.968185154322878	132103400	134101368	protein_coding	133102602	-1	197259	52576	197259	2	1	2	132103400	134102811	1999411
AITD_Saevarsdottir_32581359_1	AITD (Saevarsdottir, EUR)	IMD	DN_B_UT	B_DN_UT	B	Sorted cell	ENSG00000106686	SPATA6L	5594	7.89054543529472e-14	2.89828536477268e-05	2.72240785891601e-09	0.999970777430609	2.3699325472004e-07	9:4664829	rs2295961	chr9.1		9	4664829	9:4664829	3.05215e-19	9:5438435	9.40000000000039e-12	6842	32375	0.999999999597353	0.996018513685123	3666843	5666641	protein_coding	4666480	-1	1651	1651	-771955	0	0	22	3666843	5666641	1999798
AITD_Saevarsdottir_32581359_1	AITD (Saevarsdottir, EUR)	IMD	DN_B_UT	B_DN_UT	B	Sorted cell	ENSG00000107018	RLN1	4570	4.45593355902195e-08	2.74311393984153e-05	0.00162099530150378	0.997899415890583	0.000452113109178112	9:5438435	rs911760	chr9.1		9	5438435	9:5348393	2.0904e-09	9:5438435	9.40000000000039e-12	5764	30705	0.998603251574815	0.996020637339008	4340081	6330380	protein_coding	5339876	-1	-98559	-8517	-98559	2	0	2	4340081	6336683	1996602
AITD_Saevarsdottir_32581359_1	AITD (Saevarsdottir, EUR)	IMD	DN_B_UT	B_DN_UT	B	Sorted cell	ENSG00000107020	PLGRKT	4391	9.84641493709913e-09	2.7106440156072e-05	0.000362720471368275	0.998541486720981	0.00106867652107875	9:5438435	rs911760	chr9.1		9	5438435	9:5375221	2.29098e-11	9:5438435	9.40000000000039e-12	5566	30322	0.999805204168705	0.996020814898701	4437880	6437689	protein_coding	5437925	-1	-510	62704	-510	0	0	0	4437880	6437689	1999809
AITD_Saevarsdottir_32581359_1	AITD (Saevarsdottir, EUR)	IMD	DN_B_UT	B_DN_UT	B	Sorted cell	ENSG00000205808	PLPP6	5586	4.42626840406124e-08	2.88950484015039e-05	0.0015287632298741	0.997989075305194	0.000453222153847267	9:5438435	rs911760	chr9.1		9	5438435	9:4669520	4.13339e-11	9:5438435	9.40000000000039e-12	6832	32341	0.999166623447514	0.996018542921446	3663494	5661846	protein_coding	4662294	1	776141	7226	776141	23	1	23	3663494	5661846	1998352
AITD_Saevarsdottir_32581359_1	AITD (Saevarsdottir, EUR)	IMD	DN_B_UT	B_DN_UT	B	Sorted cell	ENSG00000254017	IGHEP2	5229	1.59138896968962e-06	2.68386496907083e-05	0.0554214898710335	0.934672904783116	0.0098771753071902	9:5438435	rs911760	chr9.1		9	5438435	9:5116064	2.47946e-09	9:5438435	9.40000000000039e-12	6440	32074	0.990854200895004	0.996018604436576	4114245	6112532	IG_C_pseudogene	5113549	1	324886	2515	324886	6	0	6	4114245	6112532	1998287
AITD_Saevarsdottir_32581359_1	AITD (Saevarsdottir, EUR)	IMD	DN_B_UT	B_DN_UT	B	Sorted cell	ENSG00000273061	CDC37L1-DT	5583	2.47763678732056e-06	2.63012358522785e-05	0.0853730466331883	0.906268390053848	0.00832978444032345	9:5438435	rs911760	chr9.1		9	5438435	9:4679078	2.48472e-07	9:5438435	9.40000000000039e-12	6837	32417	0.987536981236206	0.996018476516905	3680909	5679448	lncRNA	4679807	-1	-758628	729	-758628	20	1	20	3680338	5679448	1999110
AITD_Saevarsdottir_32581359_1	AITD (Saevarsdottir, EUR)	IMD	DN_B_UT	B_DN_UT	B	Sorted cell	ENSG00000106789	CORO2A	4438	2.21183438846604e-108	1.29910976492878e-103	1.70254523338397e-05	0.999981348713927	1.62583373953884e-06	9:97784318	rs925489	chr9.3		9	97784318	9:98192147	9.23082e-17	9:97784318	8.49999999999903e-110	5605	23877	0.999998065433557	0.97411251446657	97193804	99191609	protein_coding	98192637	-1	408319	490	408319	9	0	9	97193804	99191609	1997805
AITD_Saevarsdottir_32581359_1	AITD (Saevarsdottir, EUR)	IMD	DN_B_UT	B_DN_UT	B	Sorted cell	ENSG00000136842	TMOD1	3897	1.71227678669502e-113	1.33553237868894e-103	1.28209305425711e-10	0.999999999858403	1.33714380614821e-11	9:97784318	rs925489	chr9.3		9	97784318	9:97575029	5.59318e-21	9:97784318	8.49999999999903e-110	4985	24546	0.999999647123255	0.97411251446657	96501215	98500483	protein_coding	97501666	1	282652	73363	282652	4	0	4	96501215	98500483	1999268
AITD_Saevarsdottir_32581359_1	AITD (Saevarsdottir, EUR)	IMD	DN_B_UT	B_DN_UT	B	Sorted cell	ENSG00000159712	ANKRD18CP	3777	4.4734612979151e-106	1.31323847576383e-103	0.00339381407221248	0.996294764241968	0.00031142168580795	9:97784318	rs925489	chr9.3		9	97784318	9:97387660	6.32281e-09	9:97784318	8.49999999999903e-110	4838	24226	0.999628549933026	0.97411251446657	96222112	98220576	transcribed_unprocessed_pseudogene	97221235	-1	-563083	-166425	-563083	12	5	12	96222112	98220576	1998464
AITD_Saevarsdottir_32581359_1	AITD (Saevarsdottir, EUR)	IMD	DN_B_UT	B_DN_UT	B	Sorted cell	ENSG00000196116	TDRD7	3795	2.14551708502029e-104	1.09686514514945e-103	0.160733949915721	0.821715188674644	0.0175508614096485	9:97784318	rs925489	chr9.3		9	97784318	9:97412112	1.0175e-16	9:97784318	8.49999999999903e-110	4871	24533	0.979758031812027	0.97411251446657	96412249	98411906	protein_coding	97412096	1	372222	16	372222	5	0	5	96412249	98411906	1999657
AITD_Saevarsdottir_32581359_1	AITD (Saevarsdottir, EUR)	IMD	DN_B_UT	B_DN_UT	B	Sorted cell	ENSG00000197816	CCDC180	3726	1.28840148841504e-106	1.32787983803086e-103	0.000969211199496789	0.998909030893748	0.000121757906749113	9:97784318	rs925489	chr9.3		9	97784318	9:97224422	1.20076e-10	9:97784318	8.49999999999903e-110	4793	24432	0.999881310534975	0.97411251446657	96307566	98307051	protein_coding	97307659	1	476659	-83237	476659	7	4	7	96307566	98307051	1999485
AITD_Saevarsdottir_32581359_1	AITD (Saevarsdottir, EUR)	IMD	DN_B_UT	B_DN_UT	B	Sorted cell	ENSG00000203279	AL590705.1	3764	3.14166804703364e-125	1.31980871172951e-103	2.38039650679136e-22	1	2.08889074479321e-23	9:97784318	rs925489	chr9.3		9	97784318	9:97229855	9.9134e-34	9:97784318	8.49999999999903e-110	4822	24257	0.999999999999997	0.97411251446657	96239213	98238226	lncRNA	97238721	-1	-545597	8866	-545597	9	2	9	96239213	98238226	1999013
AITD_Saevarsdottir_32581359_1	AITD (Saevarsdottir, EUR)	IMD	DN_B_UT	B_DN_UT	B	Sorted cell	ENSG00000254633	STRA6LP	3778	1.72374673833937e-106	1.32863974776065e-103	0.00129548393780686	0.998540669056327	0.000163847005858603	9:97784318	rs925489	chr9.3		9	97784318	9:97224422	6.3264e-10	9:97784318	8.49999999999903e-110	4841	24455	0.999840148173483	0.97411251446657	96276627	98276420	transcribed_unitary_pseudogene	97276569	1	507749	-52147	507749	8	3	8	96276627	98276420	1999793
AITD_Saevarsdottir_32581359_1	AITD (Saevarsdottir, EUR)	IMD	DN_B_UT	B_DN_UT	B	Sorted cell	ENSG00000134460	IL2RA	6242	6.19016058825536e-23	7.38224355223121e-22	0.000328710238839777	0.00327357323886876	0.996397716522292	10:6068912	rs7090530	chr10.1		10	6068912	10:6068866	7.24236e-11	10:6068912	1.99999999999993e-26	7590	30821	0.98659968988715	0.999999999275525	5062716	7058070	protein_coding	6062367	-1	-6545	-6499	-6545	0	0	0	5062476	7058070	1995594
AITD_Saevarsdottir_32581359_1	AITD (Saevarsdottir, EUR)	IMD	DN_B_UT	B_DN_UT	B	Sorted cell	ENSG00000134470	IL15RA	6329	3.49334068171344e-22	1.91069544766505e-19	0.00182437487062359	0.997848291365135	0.000327333764239043	10:6068912	rs7090530	chr10.1		10	6068912	10:5973021	2.68075e-13	10:6068912	1.99999999999993e-26	7677	31339	0.999735969122882	0.999999999275525	4978512	6977855	protein_coding	5977543	-1	-91369	4522	-91369	3	0	3	4978222	6977855	1999633
AITD_Saevarsdottir_32581359_1	AITD (Saevarsdottir, EUR)	IMD	DN_B_UT	B_DN_UT	B	Sorted cell	ENSG00000196372	ASB13	6308	6.32601878963153e-20	1.20816575213825e-19	0.333061011393851	0.636072003934159	0.0308669846719892	10:6068912	rs7090530	chr10.1		10	6068912	10:5662481	2.62998e-10	10:6068912	1.99999999999993e-26	7666	31086	0.938437954631336	0.999999999275525	4671513	6666140	protein_coding	5666595	-1	-402317	4114	-402317	13	0	13	4668819	6666140	1997321
AITD_Saevarsdottir_32581359_1	AITD (Saevarsdottir, EUR)	IMD	DN_B_UT	B_DN_UT	B	Sorted cell	ENSG00000232807	RP11-536K7.3	6268	5.84152250332515e-22	1.88063362200152e-19	0.00304109132632597	0.979044764763009	0.0179141439106646	10:6068912	rs7090530	chr10.1		10	6068912	10:5933180	2.21773e-13	10:6068912	1.99999999999993e-26	7608	31438	0.957640849835655	0.999999999275525	4946027	6944361	lncRNA	5945913	-1	-122999	12733	-122999	4	0	4	4946027	6945862	1999835
AITD_Saevarsdottir_32581359_1	AITD (Saevarsdottir, EUR)	IMD	DN_B_UT	B_DN_UT	B	Sorted cell	ENSG00000107554	DNMBP	3643	4.69641501128653e-08	3.25059077039302e-05	0.00144224764091194	0.998241365415748	0.00028383407148662	10:99523573	rs10748781	chr10.3		10	99523573	10:99997268	3.02444e-14	10:99523573	7.60000000000013e-12	4611	23452	0.982565780344472	0.999910742528048	99010098	101009904	protein_coding	100009947	-1	486374	12679	486374	9	0	9	99010098	101009904	1999806
AITD_Saevarsdottir_32581359_1	AITD (Saevarsdottir, EUR)	IMD	DN_B_UT	B_DN_UT	B	Sorted cell	ENSG00000196072	BLOC1S2	3623	7.79707564355101e-06	2.36151405860629e-05	0.238509015204801	0.722343236123347	0.0391163364556225	10:99523573	rs10748781	chr10.3		10	99523573	10:100068504	1.25087e-09	10:99523573	7.60000000000013e-12	4616	23544	0.972545887829122	0.999910614887815	99287298	101286058	protein_coding	100286680	-1	763107	218176	763107	19	9	19	99287298	101286058	1998760
AITD_Saevarsdottir_32581359_1	AITD (Saevarsdottir, EUR)	IMD	DN_B_UT	B_DN_UT	B	Sorted cell	ENSG00000230224	PHB1P9	3627	1.01997360864179e-07	3.25312738979976e-05	0.0031246980801399	0.996598216084721	0.000244452563879796	10:99523573	rs10748781	chr10.3		10	99523573	10:100278884	3.35798e-12	10:99523573	7.60000000000013e-12	4618	23509	0.998041937257155	0.999910720797217	99248937	101247991	processed_pseudogene	100248271	1	-724698	30613	-724698	17	1	17	99248412	101247991	1999579
AITD_Saevarsdottir_32581359_1	AITD (Saevarsdottir, EUR)	IMD	DN_B_UT	B_DN_UT	B	Sorted cell	ENSG00000075826	SEC31B	3562	2.39985449829296e-20	3.31090352415335e-05	7.24809607660619e-16	0.999966742044371	1.48920386135019e-07	10:100535901	rs11190600	chr10.3		10	100535901	10:100529986	1.94291e-34	10:99523573	7.60000000000013e-12	4518	23421	0.999951142566405	0.999911033623681	99520522	101518677	protein_coding	100519861	-1	-16040	-10125	996288	2	2	26	99520522	101518677	1998155
AITD_Saevarsdottir_32581359_1	AITD (Saevarsdottir, EUR)	IMD	DN_B_UT	B_DN_UT	B	Sorted cell	ENSG00000226864	ATE1OSP	5482	1.93908847016264e-14	0.000190911149207325	1.0155076818421e-10	0.999808629077903	4.59671320523428e-07	10:121928637	rs10887024	chr10.4		10	121928637	10:121928637	6.28921e-20	10:122380394	2.90000000000001e-10	6933	26240	0.999999998567496	0.999619334972945	120930452	122927339	transcribed_unitary_pseudogene	121948188	1	-19551	-19551	432206	0	0	5	120928809	122927339	1998530
AITD_Saevarsdottir_32581359_1	AITD (Saevarsdottir, EUR)	IMD	DN_B_UT	B_DN_UT	B	Sorted cell	ENSG00000107669	ATE1	5482	8.46274305950308e-05	9.23106011601582e-05	0.443196930857956	0.483378147319112	0.0732479837911759	10:122380394	rs3850765	chr10.4		10	122380394	10:121917147	1.06934e-08	10:122380394	2.90000000000001e-10	6933	26240	0.901659104829113	0.999619334972945	120930452	122927339	protein_coding	121928031	-1	-452363	10884	-452363	6	0	6	120928809	122927339	1998530
AITD_Saevarsdottir_32581359_1	AITD (Saevarsdottir, EUR)	IMD	DN_B_UT	B_DN_UT	B	Sorted cell	ENSG00000273891	AL731566.1	5416	7.7790702001645e-06	0.000181224480519148	0.0409986267117056	0.955118361918887	0.0036940078186881	10:122380394	rs3850765	chr10.4		10	122380394	10:121970385	2.82959e-08	10:122380394	2.90000000000001e-10	6844	26074	0.991853706554586	0.999619711123278	120965850	122965464	lncRNA	121965764	1	414630	4621	414630	3	0	3	120965850	122965464	1999614
AITD_Saevarsdottir_32581359_1	AITD (Saevarsdottir, EUR)	IMD	DN_B_UT	B_DN_UT	B	Sorted cell	ENSG00000107679	PLEKHA1	5312	4.41879598499112e-06	9.94347596475097e-06	0.0229455025051976	0.050933661341769	0.926106473881084	10:122429681	rs1045216	chr10.4		10	122429681	10:122391446	1.64732e-08	10:122380394	2.90000000000001e-10	6568	26464	0.9453010797762	0.999617846707925	121374968	123374494	protein_coding	122374708	1	54973	16738	5686	0	0	0	121374780	123374494	1999714
AITD_Saevarsdottir_32581359_1	AITD (Saevarsdottir, EUR)	IMD	DN_B_UT	B_DN_UT	B	Sorted cell	ENSG00000121691	CAT	4648	3.15750204040299e-38	4.81768735848093e-12	6.55397871518036e-27	0.999999999995168	1.47808205820449e-14	11:34468990	rs2420388	chr11.2		11	34468990	11:34459548	4.34657e-43	11:35296165	1.49999999999998e-17	5626	24421	1	0.998729138918881	33439662	35438409	protein_coding	34438934	1	30056	20614	857231	0	0	10	33439217	35438409	1999192
AITD_Saevarsdottir_32581359_1	AITD (Saevarsdottir, EUR)	IMD	DN_B_UT	B_DN_UT	B	Sorted cell	ENSG00000149089	APIP	4916	2.16418562058239e-15	4.71175256274278e-12	0.000459085670438872	0.999497448328147	4.34659966969733e-05	11:35296165	rs10742340	chr11.2		11	35296165	11:34868442	1.83102e-15	11:35296165	1.49999999999998e-17	5994	23896	0.992672343847506	0.998729138919024	33916652	35916230	protein_coding	34916379	-1	-379786	47937	-379786	7	0	7	33916652	35916230	1999578
AITD_Saevarsdottir_32581359_1	AITD (Saevarsdottir, EUR)	IMD	DN_B_UT	B_DN_UT	B	Sorted cell	ENSG00000182919	C11orf54	4489	2.09423007769456e-11	0.00166929834844946	1.25245777259604e-08	0.99832664385234	4.04525368944418e-06	11:93742462	rs4753498	chr11.3		11	93742462	11:93742462	7.2647e-19	11:94178690	3.60000000000009e-09	5679	26565	0.999423364369061	0.992378018720606	92741770	94741052	protein_coding	93741672	1	790	790	437018	0	0	4	92741770	94741052	1999282
AITD_Saevarsdottir_32581359_1	AITD (Saevarsdottir, EUR)	IMD	DN_B_UT	B_DN_UT	B	Sorted cell	ENSG00000110218	PANX1	4490	4.0141011378766e-25	0.000675183419848525	2.40183140609156e-22	0.403546241693839	0.595778574886316	11:94128854	rs4753126	chr11.3		11	94128854	11:94128854	1.75056e-33	11:94178690	3.60000000000009e-09	5568	26552	1	0.992394186047113	93129447	95128327	protein_coding	94128841	1	13	13	49849	0	0	0	93129074	95128698	1999624
AITD_Saevarsdottir_32581359_1	AITD (Saevarsdottir, EUR)	IMD	DN_B_UT	B_DN_UT	B	Sorted cell	ENSG00000181333	HEPHL1	4538	6.86171483690582e-39	0.000922276175683494	4.06831760317977e-36	0.546480672002859	0.452597051821461	11:94129327	rs1138800	chr11.3		11	94129327	11:94129327	4.0851e-52	11:94178690	3.60000000000009e-09	5631	26796	0.999999999999994	0.992378022124192	93022115	95021357	protein_coding	94021354	1	107973	107973	157336	1	1	1	93021745	95021357	1999612
AITD_Saevarsdottir_32581359_1	AITD (Saevarsdottir, EUR)	IMD	DN_B_UT	B_DN_UT	B	Sorted cell	ENSG00000020922	MRE11	4623	4.97159496849198e-11	0.00164612527620956	3.01519190157252e-08	0.998348339391642	5.50513051216415e-06	11:94472581	rs639311	chr11.3		11	94472581	11:94453355	2.51116e-18	11:94178690	3.60000000000009e-09	5663	26216	0.905252134218827	0.992414553545022	93494605	95493908	protein_coding	94493844	-1	21263	40489	315154	1	1	5	93494605	95493908	1999303
AITD_Saevarsdottir_32581359_1	AITD (Saevarsdottir, EUR)	IMD	DN_B_UT	B_DN_UT	B	Sorted cell	ENSG00000077458	FAM76B	4344	2.56483506799899e-34	4.04168848088491e-24	6.34594942173951e-11	0.999999999927184	9.36163066902816e-12	11:95578258	rs4409785	chr11.4		11	95578258	11:95759714	3.27557e-21	11:95578258	5.30000000000313e-31	5309	24880	0.999980341142909	1	94790671	96790240	protein_coding	95789782	-1	211524	30068	211524	1	0	1	94790671	96790240	1999569
AITD_Saevarsdottir_32581359_1	AITD (Saevarsdottir, EUR)	IMD	DN_B_UT	B_DN_UT	B	Sorted cell	ENSG00000245552	LNCRNA-IUR	4452	7.19226183498411e-28	4.11659821379121e-24	0.00017468029606598	0.999808685818693	1.66338852374854e-05	11:95578258	rs4409785	chr11.3		11	95578258	11:95232129	4.22184e-12	11:95578258	5.30000000000313e-31	5376	25346	0.999969550783078	1	94150764	96150423	lncRNA	95150499	1	427759	81630	427759	4	2	4	94150764	96150423	1999659
AITD_Saevarsdottir_32581359_1	AITD (Saevarsdottir, EUR)	IMD	DN_B_UT	B_DN_UT	B	Sorted cell	ENSG00000245552	LNCRNA-IUR	4452	7.19226183498411e-28	4.11659821379121e-24	0.00017468029606598	0.999808685818693	1.66338852374854e-05	11:95578258	rs4409785	chr11.4		11	95578258	11:95232129	4.22184e-12	11:95578258	5.30000000000313e-31	5376	25346	0.999969550783078	1	94150764	96150423	lncRNA	95150499	1	427759	81630	427759	4	2	4	94150764	96150423	1999659
AITD_Saevarsdottir_32581359_1	AITD (Saevarsdottir, EUR)	IMD	DN_B_UT	B_DN_UT	B	Sorted cell	ENSG00000284634	AC092821.3	4247	5.22707261236799e-43	1.39472524019111e-22	3.74774361411268e-21	1	7.23669237492176e-21	12:9465202	rs7300782	chr12.1		12	9465202	12:9462090	4.46537e-32	12:9747028	3.8e-29	5286	26067	0.957517549861483	0.997123847834509	8448295	10448069	lncRNA	9448498	1	16704	13592	298530	0	0	10	8448295	10448069	1999774
AITD_Saevarsdottir_32581359_1	AITD (Saevarsdottir, EUR)	IMD	DN_B_UT	B_DN_UT	B	Sorted cell	ENSG00000214776	RP11-726G1.1	4227	5.68866732285848e-58	1.39172905277929e-22	4.08748190712703e-36	1	1.20176897265313e-21	12:9582220	rs201655036	chr12.1		12	9582220	12:9471449	8.74359e-51	12:9747028	3.8e-29	5245	26011	0.99912471843976	0.997123847834511	8467955	10467442	transcribed_unprocessed_pseudogene	9480608	1	101612	-9159	266420	0	0	9	8467589	10467442	1999853
AITD_Saevarsdottir_32581359_1	AITD (Saevarsdottir, EUR)	IMD	DN_B_UT	B_DN_UT	B	Sorted cell	ENSG00000003056	M6PR	4012	3.36705170033942e-23	1.03952419927563e-22	0.238061695390964	0.734957589557143	0.0269807150518962	12:9747028	rs10844682	chr12.1		12	9747028	12:8921663	4.27861e-09	12:9747028	3.8e-29	5059	26434	0.945090131033839	0.997123847834509	7950116	9949902	protein_coding	8949645	-1	-797383	27982	-797383	31	0	31	7950116	9949902	1999786
AITD_Saevarsdottir_32581359_1	AITD (Saevarsdottir, EUR)	IMD	DN_B_UT	B_DN_UT	B	Sorted cell	ENSG00000069493	CLEC2D	4525	4.81099229358399e-30	2.09053612091179e-23	3.37408873460173e-08	0.145974454925588	0.854025511333532	12:9747028	rs10844682	chr12.1		12	9747028	12:9722302	2.7804e-28	12:9747028	3.8e-29	5425	26649	0.999999977003893	0.997123847834511	8666919	10664936	protein_coding	9669713	1	77315	52589	77315	3	2	3	8665191	10664936	1999745
AITD_Saevarsdottir_32581359_1	AITD (Saevarsdottir, EUR)	IMD	DN_B_UT	B_DN_UT	B	Sorted cell	ENSG00000110848	CD69	4680	1.94036086499982e-24	2.96264239609013e-23	0.0135640344054045	0.206519228906787	0.779916736687807	12:9747028	rs10844682	chr12.1		12	9747028	12:9770233	5.20566e-10	12:9747028	3.8e-29	5479	26736	0.994881427148188	0.997123847834511	8762113	10760810	protein_coding	9760901	-1	13873	-9332	13873	0	0	0	8762113	10760810	1998697
AITD_Saevarsdottir_32581359_1	AITD (Saevarsdottir, EUR)	IMD	DN_B_UT	B_DN_UT	B	Sorted cell	ENSG00000111796	KLRB1	4483	1.39242032276523e-23	1.27091670260101e-22	0.0978895664113094	0.893470009436045	0.00864042415264597	12:9747028	rs10844682	chr12.1		12	9747028	12:9312869	4.00319e-07	12:9747028	3.8e-29	5403	26585	0.984338404484542	0.997123847834509	8607915	10607706	protein_coding	9607916	-1	-139112	295047	-139112	8	5	8	8607915	10607706	1999791
AITD_Saevarsdottir_32581359_1	AITD (Saevarsdottir, EUR)	IMD	DN_B_UT	B_DN_UT	B	Sorted cell	ENSG00000184293	CLECL1P	4630	1.13745691354705e-29	3.7598646092938e-23	7.97671732663187e-08	0.263117480079671	0.736882440153158	12:9747028	rs10844682	chr12.1		12	9747028	12:9717324	2.14777e-22	12:9747028	3.8e-29	5464	26651	0.999999974302646	0.997123847834506	8737643	10733264	transcribed_unitary_pseudogene	9733030	-1	-13998	15706	-13998	0	0	0	8733994	10733264	1999270
AITD_Saevarsdottir_32581359_1	AITD (Saevarsdottir, EUR)	IMD	DN_B_UT	B_DN_UT	B	Sorted cell	ENSG00000205810	KLRC3	3700	1.16024697335576e-23	1.43775600533222e-22	0.0737903321084484	0.914387730315	0.0118219375765513	12:9747028	rs10844682	chr12.1		12	9747028	12:10410993	4.01754e-09	12:9747028	3.8e-29	4252	29387	0.960885987414931	0.997123847834511	9420627	11420403	protein_coding	10420595	-1	673567	9602	673567	27	0	27	9420627	11420403	1999776
AITD_Saevarsdottir_32581359_1	AITD (Saevarsdottir, EUR)	IMD	DN_B_UT	B_DN_UT	B	Sorted cell	ENSG00000212440	SNORA75	4251	1.54755623219367e-46	1.41890875287203e-22	1.09066649216254e-24	1	4.4249227825569e-25	12:9747028	rs10844682	chr12.1		12	9747028	12:9280193	1.36625e-37	12:9747028	3.8e-29	5283	26519	0.923694512249515	0.997123847834511	8286969	10286034	snoRNA	9286822	-1	-460206	6629	-460206	14	0	14	8286969	10286499	1999530
AITD_Saevarsdottir_32581359_1	AITD (Saevarsdottir, EUR)	IMD	DN_B_UT	B_DN_UT	B	Sorted cell	ENSG00000233719	GOT2P3	4485	4.92237055184196e-29	1.39614484776154e-22	3.46220491329619e-07	0.981980682714473	0.0180189710650422	12:9747028	rs10844682	chr12.1		12	9747028	12:9648330	2.72845e-18	12:9747028	3.8e-29	5389	26572	0.999998636481425	0.997123847834511	8641833	10641422	transcribed_processed_pseudogene	9641723	1	105305	6607	105305	7	0	7	8641833	10641422	1999589
AITD_Saevarsdottir_32581359_1	AITD (Saevarsdottir, EUR)	IMD	DN_B_UT	B_DN_UT	B	Sorted cell	ENSG00000237248	LINC00987	4285	1.2484037568465e-24	1.41210024797614e-22	0.00875804747249288	0.990643879025996	0.000598073501513607	12:9747028	rs10844682	chr12.1		12	9747028	12:9232939	5.74072e-09	12:9747028	3.8e-29	5320	26641	0.996011088004814	0.997123847834511	8240104	10239888	lncRNA	9144976	1	602052	87963	602052	21	2	21	8240104	10239888	1999784
AITD_Saevarsdottir_32581359_1	AITD (Saevarsdottir, EUR)	IMD	DN_B_UT	B_DN_UT	B	Sorted cell	ENSG00000256582	LINC02390	4569	1.74427878356199e-27	2.15631201658242e-23	1.22473805953715e-05	0.150766490772853	0.849221261846551	12:9747028	rs10844682	chr12.1		12	9747028	12:9670678	3.01102e-11	12:9747028	3.8e-29	5446	26618	0.999991831351456	0.997123847834511	8706162	10703690	lncRNA	9704077	1	42951	-33399	42951	1	1	1	8704167	10703690	1999523
AITD_Saevarsdottir_32581359_1	AITD (Saevarsdottir, EUR)	IMD	DN_B_UT	B_DN_UT	B	Sorted cell	ENSG00000256594	RP11-705C15.2	4485	2.39814064490527e-25	1.57276191885183e-23	0.00168682278231811	0.109957508275349	0.888355668942332	12:9747028	rs10844682	chr12.1		12	9747028	12:9681798	3.92422e-10	12:9747028	3.8e-29	5389	26571	0.998575443959822	0.997123847834511	8649412	10647788	transcribed_unprocessed_pseudogene	9653683	1	93345	28115	93345	5	2	5	8649412	10647788	1998376
AITD_Saevarsdottir_32581359_1	AITD (Saevarsdottir, EUR)	IMD	DN_B_UT	B_DN_UT	B	Sorted cell	ENSG00000225231	LINC02470	4670	1.89547053157239e-74	1.34020532996576e-22	1.41431353031617e-52	1	6.78214532768398e-24	12:9943487	rs74065411	chr12.1		12	9943487	12:9943487	6.77194e-74	12:9747028	3.8e-29	5355	25048	1	0.997123847834511	8944473	10801180	lncRNA	9943496	-1	9	9	196468	0	0	7	8944473	10801180	1856707
AITD_Saevarsdottir_32581359_1	AITD (Saevarsdottir, EUR)	IMD	DN_B_UT	B_DN_UT	B	Sorted cell	ENSG00000213809	KLRK1	3727	7.85034726509978e-57	1.58396657725402e-22	4.95613188929102e-35	1	4.33985877643358e-25	12:10384670	rs11053781	chr12.1		12	10384670	12:10384670	1.43035e-51	12:9747028	3.8e-29	4286	29604	0.994904610230968	0.997123847834509	9392633	11391594	protein_coding	10390041	-1	5371	5371	643013	0	0	24	9392144	11391594	1999450
AITD_Saevarsdottir_32581359_1	AITD (Saevarsdottir, EUR)	IMD	DN_B_UT	B_DN_UT	B	Sorted cell	ENSG00000197728	RPS26	2711	1.08297086309537e-62	1.81599147409567e-07	1.06054838263989e-56	0.17716136239382	0.822838456007022	12:56042145	rs1131017	chr12.2		12	56042145	12:56007301	9.90835e-105	12:56076841	5.90000000000005e-13	4056	24277	0.999999999999993	0.996515363967228	55042099	57041338	protein_coding	56041918	1	227	-34617	34923	0	2	0	55042099	57041371	1999272
AITD_Saevarsdottir_32581359_1	AITD (Saevarsdottir, EUR)	IMD	DN_B_UT	B_DN_UT	B	Sorted cell	ENSG00000135437	RDH5	3174	4.16999306735136e-08	1.01439031839125e-06	0.0392241560477339	0.954159520748916	0.00661526711310088	12:56076841	rs11171739	chr12.2		12	56076841	12:55721801	2.80932e-19	12:56076841	5.90000000000005e-13	4512	25275	0.99424461562565	0.996515338099008	54720785	56720316	protein_coding	55720393	1	356448	1408	356448	22	0	22	54720785	56720316	1999531
AITD_Saevarsdottir_32581359_1	AITD (Saevarsdottir, EUR)	IMD	DN_B_UT	B_DN_UT	B	Sorted cell	ENSG00000139531	SUOX	2778	1.94725978474117e-10	5.85693673385183e-08	0.000189725232256333	0.0562919386646643	0.943518277338987	12:56076841	rs11171739	chr12.2		12	56076841	12:55985276	1.78097e-11	12:56076841	5.90000000000005e-13	4130	24401	0.999039835225594	0.996515359663632	54997312	56996897	protein_coding	55997276	1	79565	-12000	79565	3	0	3	54997312	56996897	1999585
AITD_Saevarsdottir_32581359_1	AITD (Saevarsdottir, EUR)	IMD	DN_B_UT	B_DN_UT	B	Sorted cell	ENSG00000257303	CNPY2-AS1	2464	4.10650660811514e-07	3.27670321845883e-07	0.420417542684706	0.335253186655427	0.244328532338884	12:56076841	rs11171739	chr12.2		12	56076841	12:56228189	4.75827e-09	12:56076841	5.90000000000005e-13	3680	23222	0.921435924391266	0.9965153899642	55300332	57299843	lncRNA	56300075	1	-223234	-71886	-223234	19	4	19	55300332	57299843	1999511
AITD_Saevarsdottir_32581359_1	AITD (Saevarsdottir, EUR)	IMD	DN_B_UT	B_DN_UT	B	Sorted cell	ENSG00000257727	CNPY2	2456	5.24003513131765e-30	9.73949600727894e-07	5.38018593779562e-24	0.999999010420658	1.56297481628721e-08	12:56316135	rs3809128	chr12.2		12	56316135	12:56286961	9.40602e-58	12:56076841	5.90000000000005e-13	3664	23155	1	0.996515391700596	55317569	57314951	protein_coding	56315988	-1	-147	29027	239147	0	4	23	55317569	57314951	1997382
AITD_Saevarsdottir_32581359_1	AITD (Saevarsdottir, EUR)	IMD	DN_B_UT	B_DN_UT	B	Sorted cell	ENSG00000176422	SPRYD4	2324	1.68754263704943e-21	9.36347648317302e-07	1.80225907705564e-15	0.999999058632684	5.01966400971594e-09	12:56467674	rs7302925	chr12.2		12	56467674	12:56467674	9.57719e-35	12:56076841	5.90000000000005e-13	3462	22261	1	0.996515413529541	55469440	57467701	protein_coding	56468578	1	-904	-904	-391737	0	0	31	55469398	57467701	1998303
AITD_Saevarsdottir_32581359_1	AITD (Saevarsdottir, EUR)	IMD	DN_B_UT	B_DN_UT	B	Sorted cell	ENSG00000076067	RBMS2	2287	1.3383312750951e-19	9.16326929934851e-07	1.46053771754647e-13	0.999999079206174	4.46674855025401e-09	12:56526618	rs10876897	chr12.2		12	56526618	12:56526618	4.73989e-24	12:56076841	5.90000000000005e-13	3352	21785	0.999999999768564	0.996515022242251	55522599	57518773	protein_coding	56521820	1	4798	4798	-444979	0	0	35	55522599	57521851	1999252
AITD_Saevarsdottir_32581359_1	AITD (Saevarsdottir, EUR)	IMD	DN_B_UT	B_DN_UT	B	Sorted cell	ENSG00000166598	HSP90B1	4776	1.91303582195624e-08	1.15452948761482e-08	0.582542891145554	0.351513983864794	0.0659430943139994	12:103499163	rs12582330	chr12.3		12	103499163	12:103943485	5.07898e-10	12:103499163	7.69999999999782e-15	5660	24235	0.918346037780674	0.950155192728181	102930114	104929535	protein_coding	103930410	1	-431247	13075	-431247	6	0	6	102930114	104929535	1999421
AITD_Saevarsdottir_32581359_1	AITD (Saevarsdottir, EUR)	IMD	DN_B_UT	B_DN_UT	B	Sorted cell	ENSG00000179088	C12orf42	4553	1.3344161435476e-08	1.43836583650829e-08	0.404327461756541	0.435692807264014	0.159979703251625	12:103499163	rs12582330	chr12.3		12	103499163	12:103238659	8.35506e-08	12:103499163	7.69999999999782e-15	5395	24356	0.931336258353566	0.950155192643764	102497404	104495841	protein_coding	103495968	-1	-3195	257309	-3195	0	0	0	102496242	104495841	1999599
AITD_Saevarsdottir_32581359_1	AITD (Saevarsdottir, EUR)	IMD	DN_B_UT	B_DN_UT	B	Sorted cell	ENSG00000198431	TXNRD1	5067	1.13429581370952e-08	2.04664545548685e-08	0.341545656294454	0.616227065496269	0.0422272463998639	12:103499163	rs12582330	chr12.3		12	103499163	12:104358243	6.37207e-08	12:103499163	7.69999999999782e-15	6027	24509	0.939287346976744	0.950155192808817	103216289	105215246	protein_coding	104215779	1	-716616	142464	-716616	14	3	14	103216289	105215246	1998957
AITD_Saevarsdottir_32581359_1	AITD (Saevarsdottir, EUR)	IMD	DN_B_UT	B_DN_UT	B	Sorted cell	ENSG00000257681	RP11-341G23.4	4737	1.12711850158667e-15	3.32215018585335e-08	3.39273771307457e-08	0.999999929745367	3.10575016750439e-09	12:103499163	rs12582330	chr12.3		12	103499163	12:103830520	9.37537e-19	12:103499163	7.69999999999782e-15	5620	24517	0.999999993948127	0.950155192390829	102768956	104768685	lncRNA	103766906	-1	267743	-63614	267743	3	0	3	102768956	104768730	1999774
AITD_Saevarsdottir_32581359_1	AITD (Saevarsdottir, EUR)	IMD	DN_B_UT	B_DN_UT	B	Sorted cell	ENSG00000111696	NT5DC3	4835	2.68298028975355e-56	3.30968445386764e-08	8.10645316188975e-49	0.999999966767334	1.3581671919569e-10	12:103827352	rs17034657	chr12.3		12	103827352	12:103827352	1.05321e-76	12:103499163	7.69999999999782e-15	5718	24425	0.999999999999998	0.950155192563231	102843382	104840024	protein_coding	103841234	-1	13882	13882	342071	0	0	4	102843382	104840255	1996873
AITD_Saevarsdottir_32581359_1	AITD (Saevarsdottir, EUR)	IMD	DN_B_UT	B_DN_UT	B	Sorted cell	ENSG00000127863	TNFRSF19	6925	1.33661811408944e-38	6.20820474088492e-18	2.15298652328101e-21	1	2.1490617842754e-20	13:23787742	rs3794336	chr13.1		13	23787742	13:23767704	8.32922e-41	13:24212777	2.10000000000004e-23	8332	29397	0.999975527366373	1	22570396	24570262	protein_coding	23570412	1	217330	197292	642365	0	0	6	22570396	24570262	1999866
AITD_Saevarsdottir_32581359_1	AITD (Saevarsdottir, EUR)	IMD	DN_B_UT	B_DN_UT	B	Sorted cell	ENSG00000102699	PARP4	6222	1.14595702733135e-18	4.47764459721399e-18	0.198656592818372	0.776200592659634	0.0251428145219914	13:24212777	rs17364832	chr13.1		13	24212777	13:24519844	4.37229e-10	13:24212777	2.10000000000004e-23	7420	27315	0.967210728527026	1	23512865	25510240	protein_coding	24512778	-1	300001	-7066	300001	4	0	4	23512865	25510240	1997375
AITD_Saevarsdottir_32581359_1	AITD (Saevarsdottir, EUR)	IMD	DN_B_UT	B_DN_UT	B	Sorted cell	ENSG00000182957	SPATA13	6999	2.65202777978249e-18	3.09274408852936e-18	0.433641927224373	0.505663007571621	0.0606950652040082	13:24212777	rs17364832	chr13.1		13	24212777	13:24215568	2.0917e-09	13:24212777	2.10000000000004e-23	8322	28959	0.91025438426885	0.999999999999995	22979832	24979741	protein_coding	24160720	1	52057	54848	52057	1	1	1	22979832	24979741	1999909
AITD_Saevarsdottir_32581359_1	AITD (Saevarsdottir, EUR)	IMD	DN_B_UT	B_DN_UT	B	Sorted cell	ENSG00000205861	PCOTH	7036	2.52577370359276e-22	6.18068247863242e-18	4.08637583335325e-05	0.999954643634524	4.49260714021472e-06	13:24212777	rs17364832	chr13.1		13	24212777	13:23903308	3.13323e-12	13:24212777	2.10000000000004e-23	8395	29268	0.97594991221571	1	22888991	24887742	lncRNA	23891459	1	321318	11849	321318	4	1	4	22888991	24887742	1998751
AITD_Saevarsdottir_32581359_1	AITD (Saevarsdottir, EUR)	IMD	DN_B_UT	B_DN_UT	B	Sorted cell	ENSG00000120659	TNFSF11	4829	2.9158791839282e-10	4.95326871186988e-09	0.0551600164854399	0.937009154276337	0.0078308239933667	13:42473124	rs9533118	chr13.3		13	42473124	13:42371685	1.05407e-07	13:42473124	9.90000000000022e-15	5794	24886	0.991332876186542	0.971058154746513	41562923	43562353	protein_coding	42574152	1	-101028	-202467	-101028	0	0	0	41562923	43562353	1999430
AITD_Saevarsdottir_32581359_1	AITD (Saevarsdottir, EUR)	IMD	DN_B_UT	B_DN_UT	B	Sorted cell	ENSG00000133106	EPSTI1	5045	1.93660922831893e-31	5.2161238956414e-09	3.71273623270222e-23	0.999999994754845	2.90307265129312e-11	13:42992237	rs3825511	chr13.3		13	42992237	13:42992237	2.30468e-54	13:42473124	9.90000000000022e-15	6182	24556	0.999999999999931	0.971058155048373	41993494	43991213	protein_coding	42992241	-1	4	4	519117	0	0	5	41993397	43991240	1997843
AITD_Saevarsdottir_32581359_1	AITD (Saevarsdottir, EUR)	IMD	DN_B_UT	B_DN_UT	B	Sorted cell	ENSG00000120675	DNAJC15	5032	1.03702701017129e-26	5.18405016097311e-09	2.00041853873943e-18	0.999999994797875	1.80784148332911e-11	13:43023570	rs17553284	chr13.3		13	43023570	13:43023570	4.83165e-54	13:42473124	9.90000000000022e-15	6174	24405	1	0.971058155076493	42025192	44022923	protein_coding	43023586	1	-16	-16	-550462	0	0	6	42025192	44022923	1997731
AITD_Saevarsdottir_32581359_1	AITD (Saevarsdottir, EUR)	IMD	DN_B_UT	B_DN_UT	B	Sorted cell	ENSG00000172575	RASGRP1	4745	6.11094419936082e-16	1.32357772241019e-13	4.4620680621508e-05	0.00884798851948787	0.991107390799761	15:38558129	rs7173565	chr15.1		15	38558129	15:38554477	1.56903e-16	15:38558129	9.39999999999798e-18	5732	24277	0.999424534885177	0.999996702670608	37565626	39563416	protein_coding	38564814	-1	6685	10337	6685	0	0	0	37565626	39563416	1997790
AITD_Saevarsdottir_32581359_1	AITD (Saevarsdottir, EUR)	IMD	DN_B_UT	B_DN_UT	B	Sorted cell	ENSG00000261996	CTC-281F24.1	5354	2.55108693299937e-55	5.71381972813819e-09	4.46476619797823e-47	0.999999994258843	2.73437865674885e-11	17:6652703	rs7226265	chr17.1		17	6652703	17:6652703	1.1413e-64	17:7337072	1.3000000000004e-15	6438	26138	0.999999999999994	0.949323569469517	5655178	7654516	lncRNA	6655009	-1	2306	2306	-682063	0	0	37	5655178	7654516	1999338
AITD_Saevarsdottir_32581359_1	AITD (Saevarsdottir, EUR)	IMD	DN_B_UT	B_DN_UT	B	Sorted cell	ENSG00000174327	SLC16A13	4567	8.17070686987887e-29	5.53916339261463e-09	1.47507958248334e-20	0.999999994444309	1.65324474695296e-11	17:7037390	rs7223276	chr17.1		17	7037390	17:7036203	8.02657e-39	17:7337072	1.3000000000004e-15	5604	25339	1	0.949323569372222	6036718	8035910	protein_coding	7036015	1	1375	188	301057	0	0	24	6036685	8035910	1999225
AITD_Saevarsdottir_32581359_1	AITD (Saevarsdottir, EUR)	IMD	DN_B_UT	B_DN_UT	B	Sorted cell	ENSG00000174326	SLC16A11	4571	4.02329006270606e-20	5.54287948474822e-09	7.25848370212626e-12	0.999999994428286	2.1572659731521e-11	17:7133458	rs1443421	chr17.1		17	7133458	17:7133458	6.54397e-24	17:7337072	1.3000000000004e-15	5607	25356	0.999999999998533	0.949323569370969	6044453	8043795	protein_coding	7044092	-1	-89366	-89366	-292980	2	2	23	6044453	8043795	1999342
AITD_Saevarsdottir_32581359_1	AITD (Saevarsdottir, EUR)	IMD	DN_B_UT	B_DN_UT	B	Sorted cell	ENSG00000132507	EIF5A	4434	1.05677367845079e-74	5.62222898112786e-09	1.87963470646088e-66	0.999999993952002	4.25771350082629e-10	17:7328473	rs9905997	chr17.1		17	7328473	17:7304645	6.3486e-89	17:7337072	1.3000000000004e-15	5436	25719	0.999999999999996	0.949323569271214	6307200	8306199	protein_coding	7307628	1	20845	-2983	29444	2	0	5	6307200	8306199	1998999
AITD_Saevarsdottir_32581359_1	AITD (Saevarsdottir, EUR)	IMD	DN_B_UT	B_DN_UT	B	Sorted cell	ENSG00000072818	ACAP1	4395	8.0780029415433e-10	3.89391450822458e-10	0.143718835388462	0.0686654995418376	0.787615663872507	17:7337072	rs61759532	chr17.1		17	7337072	17:7337072	1.32461e-11	17:7337072	1.3000000000004e-15	5395	25712	0.901644071539796	0.949323569259552	6336607	8335605	protein_coding	7336529	1	543	543	543	0	0	0	6336607	8335605	1998998
AITD_Saevarsdottir_32581359_1	AITD (Saevarsdottir, EUR)	IMD	DN_B_UT	B_DN_UT	B	Sorted cell	ENSG00000129255	MPDU1	4004	1.57428495636587e-11	5.46831651835641e-09	0.0028697315462324	0.996807871999631	0.000322390970075718	17:7337072	rs61759532	chr17.1		17	7337072	17:7582534	1.14706e-13	17:7337072	1.3000000000004e-15	4985	25095	0.99930751699992	0.949323569274965	6583821	8583046	protein_coding	7583852	1	-246780	-1318	-246780	26	0	26	6583821	8583046	1999225
AITD_Saevarsdottir_32581359_1	AITD (Saevarsdottir, EUR)	IMD	DN_B_UT	B_DN_UT	B	Sorted cell	ENSG00000141504	SAT2	3962	2.95718596905358e-13	5.4913954100944e-09	5.3847999151075e-05	0.999939323631371	6.82287778687897e-06	17:7337072	rs61759532	chr17.1		17	7337072	17:7633780	1.56194e-16	17:7337072	1.3000000000004e-15	4933	25122	0.916485887090337	0.949323569256568	6628328	8627724	protein_coding	7627821	-1	290749	-5959	290749	30	1	30	6628328	8627724	1999396
AITD_Saevarsdottir_32581359_1	AITD (Saevarsdottir, EUR)	IMD	DN_B_UT	B_DN_UT	B	Sorted cell	ENSG00000170004	CHD3	3890	2.87672010892607e-09	2.2870418150239e-09	0.523286246566454	0.415973234531451	0.0607405137383332	17:7337072	rs61759532	chr17.1		17	7337072	17:7885955	1.96055e-10	17:7337072	1.3000000000004e-15	4810	25148	0.927541456418034	0.949323569224378	6884867	8884638	protein_coding	7888789	1	-551717	-2834	-551717	42	0	42	6884867	8884638	1999771
AITD_Saevarsdottir_32581359_1	AITD (Saevarsdottir, EUR)	IMD	DN_B_UT	B_DN_UT	B	Sorted cell	ENSG00000170175	CHRNB1	4220	5.15601573298145e-15	5.5623286406681e-09	9.2695178087511e-07	0.999998973221993	9.42638908857314e-08	17:7337072	rs61759532	chr17.1		17	7337072	17:7452302	7.03873e-16	17:7337072	1.3000000000004e-15	5232	25445	0.999999883032107	0.949323569276183	6445503	8442969	protein_coding	7445061	1	-107989	7241	-107989	11	0	11	6445503	8444924	1999421
AITD_Saevarsdottir_32581359_1	AITD (Saevarsdottir, EUR)	IMD	DN_B_UT	B_DN_UT	B	Sorted cell	ENSG00000174282	ZBTB4	4147	3.56749339958571e-09	1.53154572046238e-09	0.645730989434175	0.277155057023628	0.0771139484431585	17:7337072	rs61759532	chr17.1		17	7337072	17:7463029	3.33068e-08	17:7337072	1.3000000000004e-15	5146	25273	0.900337324095964	0.949323569288537	6485549	8483452	protein_coding	7479631	-1	142559	16602	142559	12	0	12	6485549	8483452	1997903
AITD_Saevarsdottir_32581359_1	AITD (Saevarsdottir, EUR)	IMD	DN_B_UT	B_DN_UT	B	Sorted cell	ENSG00000175826	CTDNEP1	4544	1.9261382405311e-12	5.63669310748865e-09	0.000341544277473746	0.999502528638623	0.000155921445283433	17:7337072	rs61759532	chr17.1		17	7337072	17:7247233	4.84639e-18	17:7337072	1.3000000000004e-15	5557	25798	0.998868808153893	0.949323569276349	6252695	8252344	protein_coding	7251734	-1	-85338	4501	-85338	11	0	11	6252695	8252344	1999649
AITD_Saevarsdottir_32581359_1	AITD (Saevarsdottir, EUR)	IMD	DN_B_UT	B_DN_UT	B	Sorted cell	ENSG00000179029	TMEM107	3630	5.57918945074178e-12	5.45234279726429e-09	0.00102211077837407	0.998872312536945	0.000105571226757259	17:7337072	rs61759532	chr17.1		17	7337072	17:8173593	1.62584e-10	17:7337072	1.3000000000004e-15	4495	24971	0.916480020140548	0.949325528019666	7176515	9175257	protein_coding	8176380	-1	839308	2787	839308	61	1	61	7176515	9175257	1998742
AITD_Saevarsdottir_32581359_1	AITD (Saevarsdottir, EUR)	IMD	DN_B_UT	B_DN_UT	B	Sorted cell	ENSG00000179029	TMEM107	3630	5.57918945074178e-12	5.45234279726429e-09	0.00102211077837407	0.998872312536945	0.000105571226757259	17:7337072	rs61759532	chr17.2		17	7337072	17:8173593	1.62584e-10	17:7337072	1.3000000000004e-15	4495	24971	0.916480020140548	0.949325528019666	7176515	9175257	protein_coding	8176380	-1	839308	2787	839308	61	1	61	7176515	9175257	1998742
AITD_Saevarsdottir_32581359_1	AITD (Saevarsdottir, EUR)	IMD	DN_B_UT	B_DN_UT	B	Sorted cell	ENSG00000179859	RNF227	3877	4.2490045307351e-18	5.48976122010386e-09	7.73987124945302e-10	0.999999993562895	1.73359608479122e-10	17:7337072	rs61759532	chr17.1		17	7337072	17:7915774	1.10931e-23	17:7337072	1.3000000000004e-15	4792	25113	0.999975808112618	0.949323569234559	6916430	8915972	protein_coding	7916289	-1	579217	515	579217	44	0	44	6916430	8915972	1999542
AITD_Saevarsdottir_32581359_1	AITD (Saevarsdottir, EUR)	IMD	DN_B_UT	B_DN_UT	B	Sorted cell	ENSG00000219200	RNASEK	4581	6.39222711713573e-13	5.54762709646828e-09	0.00011520963201882	0.999870714169807	1.4070649906903e-05	17:7337072	rs61759532	chr17.1		17	7337072	17:7018644	3.55091e-37	17:7337072	1.3000000000004e-15	5616	25381	0.999943225811519	0.949323569384557	6012517	8010682	protein_coding	7012624	1	324448	6020	324448	28	2	28	6012517	8011596	1999079
AITD_Saevarsdottir_32581359_1	AITD (Saevarsdottir, EUR)	IMD	DN_B_UT	B_DN_UT	B	Sorted cell	ENSG00000220205	VAMP2	3611	2.92091936715249e-09	2.17965989825461e-09	0.535671863942814	0.399679326797314	0.0646488041592908	17:7337072	rs61759532	chr17.1		17	7337072	17:8149097	1.23907e-13	17:7337072	1.3000000000004e-15	4473	24945	0.930659374780874	0.949325528023516	7164230	9163536	protein_coding	8162948	-1	825876	13851	825876	58	1	58	7164230	9163536	1999306
AITD_Saevarsdottir_32581359_1	AITD (Saevarsdottir, EUR)	IMD	DN_B_UT	B_DN_UT	B	Sorted cell	ENSG00000220205	VAMP2	3611	2.92091936715249e-09	2.17965989825461e-09	0.535671863942814	0.399679326797314	0.0646488041592908	17:7337072	rs61759532	chr17.2		17	7337072	17:8149097	1.23907e-13	17:7337072	1.3000000000004e-15	4473	24945	0.930659374780874	0.949325528023516	7164230	9163536	protein_coding	8162948	-1	825876	13851	825876	58	1	58	7164230	9163536	1999306
AITD_Saevarsdottir_32581359_1	AITD (Saevarsdottir, EUR)	IMD	DN_B_UT	B_DN_UT	B	Sorted cell	ENSG00000256806	C17orf100	5380	1.50819882378554e-10	5.55250365478685e-09	0.0263593283168129	0.97042839662676	0.00321226935310478	17:7337072	rs61759532	chr17.1		17	7337072	17:6653853	1.22715e-08	17:7337072	1.3000000000004e-15	6464	26174	0.97782302688984	0.949323569468852	5651999	7650924	protein_coding	6651762	1	685310	2091	685310	38	0	38	5651999	7651454	1999455
AITD_Saevarsdottir_32581359_1	AITD (Saevarsdottir, EUR)	IMD	DN_B_UT	B_DN_UT	B	Sorted cell	ENSG00000233223	MPDU1-AS1	4003	9.54977592750567e-21	5.4849521646818e-09	1.7410864467467e-12	0.99999999449993	1.33789153684385e-11	17:7555265	rs12937543	chr17.1		17	7555265	17:7555265	2.88687e-23	17:7337072	1.3000000000004e-15	4984	25091	0.998603303524016	0.949323569275405	6584286	8583046	lncRNA	7584098	-1	28833	28833	247026	10	10	27	6584286	8583046	1998760
AITD_Saevarsdottir_32581359_1	AITD (Saevarsdottir, EUR)	IMD	DN_B_UT	B_DN_UT	B	Sorted cell	ENSG00000178971	CTC1	3771	9.12882719207204e-38	5.50265189921274e-09	1.65898684988296e-29	0.999999994326117	1.71233729496051e-10	17:8233498	rs11655447	chr17.1		17	8233498	17:8247605	2.55731e-50	17:7337072	1.3000000000004e-15	4645	25173	1	0.949325528016166	7248999	9246928	protein_coding	8248056	-1	14558	451	910984	0	0	65	7248838	9247695	1998857
AITD_Saevarsdottir_32581359_1	AITD (Saevarsdottir, EUR)	IMD	DN_B_UT	B_DN_UT	B	Sorted cell	ENSG00000178971	CTC1	3771	9.12882719207204e-38	5.50265189921274e-09	1.65898684988296e-29	0.999999994326117	1.71233729496051e-10	17:8233498	rs11655447	chr17.2		17	8233498	17:8247605	2.55731e-50	17:7337072	1.3000000000004e-15	4645	25173	1	0.949325528016166	7248999	9246928	protein_coding	8248056	-1	14558	451	910984	0	0	65	7248838	9247695	1998857
AITD_Saevarsdottir_32581359_1	AITD (Saevarsdottir, EUR)	IMD	DN_B_UT	B_DN_UT	B	Sorted cell	ENSG00000166579	NDEL1	3853	1.11379493237771e-06	0.000133341149754342	0.00827778329759816	0.990998062743381	0.000589699014334544	17:8937823	rs7218886	chr17.2		17	8937823	17:8490582	3.55654e-09	17:8937823	4.39999999999966e-10	4737	25162	0.998373423170499	0.999683295465882	7414613	9410824	protein_coding	8435884	1	501939	54698	501939	6	0	6	7413462	9410932	1997470
AITD_Saevarsdottir_32581359_1	AITD (Saevarsdottir, EUR)	IMD	DN_B_UT	B_DN_UT	B	Sorted cell	ENSG00000273816	AC005695.3	4684	5.06232060849726e-05	7.91325225809181e-05	0.379521211649765	0.593233273883016	0.0271157587385539	17:8963300	rs886081	chr17.2		17	8963300	17:9246075	4.75469e-08	17:8937823	4.39999999999966e-10	5746	24944	0.915894482281745	0.999691437828578	8245873	10244517	lncRNA	9244897	-1	281597	-1178	307074	3	0	3	8245873	10244517	1998644
AITD_Saevarsdottir_32581359_1	AITD (Saevarsdottir, EUR)	IMD	DN_B_UT	B_DN_UT	B	Sorted cell	ENSG00000173801	JUP	2409	1.93683181327202e-32	1.38187912951782e-06	1.40159080848384e-26	0.999998592059949	2.60609253017197e-08	17:41761073	rs4606765	chr17.3		17	41761073	17:41764369	2.61746e-55	17:42137394	1.59999999999976e-12	3051	25964	1	0.921850851159834	40786959	42786922	protein_coding	41786711	-1	25638	22342	-350683	0	0	17	40786959	42786922	1999963
AITD_Saevarsdottir_32581359_1	AITD (Saevarsdottir, EUR)	IMD	DN_B_UT	B_DN_UT	B	Sorted cell	ENSG00000141698	NT5C3B	2344	3.73173225188409e-19	1.37618451001691e-06	2.71164730607619e-13	0.9999985977804	2.60348162645379e-08	17:41837496	rs4796714	chr17.3		17	41837496	17:41818912	1.05807e-43	17:42137394	1.59999999999976e-12	2989	25857	0.999813513790233	0.921850848129294	40836268	42835712	protein_coding	41836232	-1	-1264	17320	-301162	0	0	14	40836268	42835712	1999444
AITD_Saevarsdottir_32581359_1	AITD (Saevarsdottir, EUR)	IMD	DN_B_UT	B_DN_UT	B	Sorted cell	ENSG00000108771	DHX58	2472	3.74033175862674e-27	1.21982562284226e-06	3.06001469655896e-21	0.99795363424906	0.00204514592532007	17:42106109	rs35370188	chr17.3		17	42106109	17:42107183	4.55382e-46	17:42137394	1.59999999999976e-12	3189	22966	0.999999999999998	0.921850914336831	41129640	43043756	protein_coding	42112714	-1	6605	5531	-24680	0	0	2	41129078	43043756	1914678
AITD_Saevarsdottir_32581359_1	AITD (Saevarsdottir, EUR)	IMD	DN_B_UT	B_DN_UT	B	Sorted cell	ENSG00000037042	TUBG2	2392	5.77090635814707e-09	1.20007108857922e-06	0.00478395184857624	0.994831659902685	0.000383182406744729	17:42137394	rs12325861	chr17.3		17	42137394	17:42666433	3.6635e-09	17:42137394	1.59999999999976e-12	3127	22665	0.996997510738353	0.921850923419253	41659512	43658325	protein_coding	42659284	1	-521890	7149	-521890	27	0	27	41659512	43658325	1998813
AITD_Saevarsdottir_32581359_1	AITD (Saevarsdottir, EUR)	IMD	DN_B_UT	B_DN_UT	B	Sorted cell	ENSG00000108788	MLX	2401	1.05071795155277e-08	1.19406337114282e-06	0.0087159840847373	0.990506550491943	0.000776260852770058	17:42137394	rs12325861	chr17.3		17	42137394	17:42808235	7.8448e-09	17:42137394	1.59999999999976e-12	3128	22650	0.995346507708818	0.92185092336434	41567199	43566602	protein_coding	42567100	1	-429706	241135	-429706	22	18	22	41567199	43566602	1999403
AITD_Saevarsdottir_32581359_1	AITD (Saevarsdottir, EUR)	IMD	DN_B_UT	B_DN_UT	B	Sorted cell	ENSG00000126581	BECN1	2197	1.46891043265883e-10	1.17967263437157e-06	0.000124499287087272	0.999845837674421	2.84832189666879e-05	17:42137394	rs12325861	chr17.3		17	42137394	17:42808235	8.20036e-19	17:42137394	1.59999999999976e-12	2932	22168	0.99998609519322	0.921850935736825	41833410	43831537	protein_coding	42824282	-1	686888	16047	686888	41	0	41	41833410	43832185	1998775
AITD_Saevarsdottir_32581359_1	AITD (Saevarsdottir, EUR)	IMD	DN_B_UT	B_DN_UT	B	Sorted cell	ENSG00000198496	NBR2	2198	3.09336483462055e-55	1.19227604193354e-06	2.59450079216475e-49	0.999998804100035	3.62392963606143e-09	17:43202523	17_43202523_T_A;rs34999923	chr17.3		17	43202523	17:43173325	1.55678e-67	17:42137394	1.59999999999976e-12	2985	22394	0.957760406496576	0.921827863413003	42126063	44124588	lncRNA	43125551	1	76972	47774	-988157	5	5	57	42126063	44124588	1998525
AITD_Saevarsdottir_32581359_1	AITD (Saevarsdottir, EUR)	IMD	DN_B_UT	B_DN_UT	B	Sorted cell	ENSG00000178852	EFCAB13	2670	8.87789855433747e-24	1.49598024522413e-09	5.93450252275031e-15	0.999999998302243	2.01772408278728e-10	17:47300182	rs117870402	chr17.4		17	47300182	17:47323969	1.08694e-33	17:47743341	2.70000000000022e-15	3252	15516	0.999999999996917	0.920971579577195	46903953	48322473	protein_coding	47323955	1	-23773	14	419386	0	0	10	46903953	48322473	1418520
AITD_Saevarsdottir_32581359_1	AITD (Saevarsdottir, EUR)	IMD	DN_B_UT	B_DN_UT	B	Sorted cell	ENSG00000198933	TBKBP1	3329	2.12942243573821e-15	1.91993425097853e-09	1.10908138405702e-06	0.999972219510578	2.66694881024469e-05	17:47717340	rs1808192	chr17.4		17	47717340	17:47691870	7.16794e-18	17:47743341	2.70000000000022e-15	4021	19914	0.999405097563788	0.920971579238047	46903953	48694004	protein_coding	47694161	1	23179	-2291	49180	0	0	1	46903953	48694004	1790051
AITD_Saevarsdottir_32581359_1	AITD (Saevarsdottir, EUR)	IMD	DN_B_UT	B_DN_UT	B	Sorted cell	ENSG00000002919	SNX11	3808	2.55959025857409e-16	2.14076412461977e-09	1.19564312868407e-07	0.999999866046006	1.22489141736359e-08	17:47743341	rs11657388	chr17.4		17	47743341	17:48099170	3.22172e-20	17:47743341	2.70000000000022e-15	4570	22204	0.974331693403262	0.920971579098703	47103820	49102903	protein_coding	48107766	1	-364425	-8596	-364425	19	1	19	47103820	49102903	1999083
AITD_Saevarsdottir_32581359_1	AITD (Saevarsdottir, EUR)	IMD	DN_B_UT	B_DN_UT	B	Sorted cell	ENSG00000005243	COPZ2	3792	2.12644928485808e-13	2.14669901472403e-09	9.90458344681084e-05	0.999890261844669	1.069017395221e-05	17:47743341	rs11657388	chr17.4		17	47743341	17:48041172	2.11274e-14	17:47743341	2.70000000000022e-15	4563	22268	0.999887743532964	0.920971579092296	47038071	49037676	protein_coding	48037797	-1	294456	-3375	294456	13	0	13	47038071	49037676	1999605
AITD_Saevarsdottir_32581359_1	AITD (Saevarsdottir, EUR)	IMD	DN_B_UT	B_DN_UT	B	Sorted cell	ENSG00000141295	SCRN2	3679	2.43781037028358e-10	1.81842113223603e-09	0.11676255198704	0.87094848658114	0.0122889593696172	17:47743341	rs11657388	chr17.4		17	47743341	17:47807006	7.63006e-17	17:47743341	2.70000000000022e-15	4426	21655	0.990304815957753	0.920971579135536	46903953	48840842	protein_coding	47841273	-1	97932	34267	97932	3	3	3	46903953	48840842	1936889
AITD_Saevarsdottir_32581359_1	AITD (Saevarsdottir, EUR)	IMD	DN_B_UT	B_DN_UT	B	Sorted cell	ENSG00000159111	MRPL10	3654	3.64076741407959e-10	1.66979847217607e-09	0.175140181238917	0.803241386216862	0.0216184305103451	17:47743341	rs11657388	chr17.4		17	47743341	17:47854790	1.67442e-07	17:47743341	2.70000000000022e-15	4396	21561	0.944080279507301	0.920971579140792	46903953	48831378	protein_coding	47831541	-1	88200	-23249	88200	1	3	1	46903953	48831378	1927425
AITD_Saevarsdottir_32581359_1	AITD (Saevarsdottir, EUR)	IMD	DN_B_UT	B_DN_UT	B	Sorted cell	ENSG00000173917	HOXB2	3817	2.14179297717808e-10	1.99469040986609e-09	0.0960011129298703	0.894067087165607	0.00993179769565368	17:47743341	rs11657388	chr17.4		17	47743341	17:48542733	2.47601e-13	17:47743341	2.70000000000022e-15	4525	23140	0.992072846054626	0.999318563266215	47545048	49544740	protein_coding	48545109	-1	801768	2376	801768	27	1	27	47545048	49544871	1999823
AITD_Saevarsdottir_32581359_1	AITD (Saevarsdottir, EUR)	IMD	DN_B_UT	B_DN_UT	B	Sorted cell	ENSG00000108465	CDK5RAP3	3855	3.07157130752398e-19	2.16573436730009e-09	1.41825855781109e-10	0.999999997670535	2.19054531434598e-11	17:48019787	rs757352	chr17.4		17	48019787	17:48019787	1.53176e-23	17:47743341	2.70000000000022e-15	4626	22463	0.999998492024859	0.920971579084427	46967985	48967647	protein_coding	47971113	1	48674	48674	-227772	2	2	10	46967985	48967647	1999662
AITD_Saevarsdottir_32581359_1	AITD (Saevarsdottir, EUR)	IMD	DN_B_UT	B_DN_UT	B	Sorted cell	ENSG00000154889	MPPE1	5171	7.46471512684368e-16	6.74164759713239e-05	1.10717887726436e-11	0.999932306744666	2.76768289706893e-07	18:11905954	rs8097892	chr18.1		18	11905954	18:11905954	5.92946e-23	18:12782850	1.90000000000001e-11	6294	27033	0.999999999998269	0.999559329514378	10909870	12908489	protein_coding	11908317	-1	2363	2363	-874533	0	0	19	10909870	12908489	1998619
AITD_Saevarsdottir_32581359_1	AITD (Saevarsdottir, EUR)	IMD	DN_B_UT	B_DN_UT	B	Sorted cell	ENSG00000141401	IMPA2	5104	7.2475833921596e-17	6.74808727108839e-05	1.07394759145792e-12	0.999932208839568	3.10286649268368e-07	18:11980461	rs971363	chr18.1		18	11980461	18:11983566	8.19276e-25	18:12782850	1.90000000000001e-11	6250	27059	0.999999996536789	0.999558334063376	10981362	12979057	protein_coding	11981507	1	-1046	2059	801343	0	0	16	10981362	12979057	1997695
AITD_Saevarsdottir_32581359_1	AITD (Saevarsdottir, EUR)	IMD	DN_B_UT	B_DN_UT	B	Sorted cell	ENSG00000176014	TUBB6	5002	9.460931795416e-35	6.91365993088338e-05	1.36834538221565e-30	0.999930539929436	3.23471257526502e-07	18:12311985	rs10853224	chr18.1		18	12311985	18:12311985	1.43292e-60	18:12782850	1.90000000000001e-11	6185	27723	0.999999831824595	0.999554555644014	11307694	13307427	protein_coding	12308241	1	3744	3744	474609	0	0	10	11307694	13307427	1999733
AITD_Saevarsdottir_32581359_1	AITD (Saevarsdottir, EUR)	IMD	DN_B_UT	B_DN_UT	B	Sorted cell	ENSG00000128789	PSMG2	4898	3.48422505924174e-05	3.02933533569516e-05	0.506393017291657	0.440241261093667	0.053300586010726	18:12782850	rs6505765	chr18.1		18	12782850	18:12610994	1.34706e-05	18:12782850	1.90000000000001e-11	6069	27588	0.907207653979581	0.999553953878296	11658300	13657963	protein_coding	12703042	1	79808	-92048	79808	2	3	2	11658300	13657989	1999689
AITD_Saevarsdottir_32581359_1	AITD (Saevarsdottir, EUR)	IMD	DN_B_UT	B_DN_UT	B	Sorted cell	ENSG00000101639	CEP192	4934	2.05712500408762e-23	6.87202034133165e-05	2.99327237951861e-19	0.999930905157986	3.74638601228434e-07	18:13018072	rs7234960	chr18.1		18	13018072	18:13018072	6.43205e-41	18:12782850	1.90000000000001e-11	6137	27556	0.999999999999991	0.999554418337588	11991702	13991304	protein_coding	12991362	1	26710	26710	-208512	0	0	5	11991702	13991304	1999602
AITD_Saevarsdottir_32581359_1	AITD (Saevarsdottir, EUR)	IMD	DN_B_UT	B_DN_UT	B	Sorted cell	ENSG00000130518	IQCN	4103	1.92176231690318e-14	4.30847659780556e-11	0.000439813833544242	0.986025883853036	0.0135343022703168	19:18282063	rs7247222	chr19.2		19	18282063	19:18274404	3.41014e-11	19:18287220	5.09999999999996e-17	5071	25723	0.999951901344196	0.971316341662219	17274841	19274271	protein_coding	18274452	-1	-7611	48	-12768	1	0	3	17274841	19274271	1999430
AITD_Saevarsdottir_32581359_1	AITD (Saevarsdottir, EUR)	IMD	DN_B_UT	B_DN_UT	B	Sorted cell	ENSG00000248099	INSL3	4355	1.58313416482612e-12	4.27368752788094e-11	0.0353198588049719	0.953454839791258	0.0112253013594509	19:18283951	rs7256111	chr19.2		19	18283951	19:17824817	5.09062e-09	19:18287220	5.09999999999996e-17	5396	26387	0.996321527569018	0.971316341662885	16824528	18820829	protein_coding	17821519	-1	-462432	-3298	-465701	23	0	24	16822697	18821566	1998869
AITD_Saevarsdottir_32581359_1	AITD (Saevarsdottir, EUR)	IMD	DN_B_UT	B_DN_UT	B	Sorted cell	ENSG00000064490	RFXANK	3933	9.215385138753e-12	3.35288160770188e-11	0.209162929190536	0.760985369582845	0.0298517011838745	19:18287220	rs12973608	chr19.2		19	18287220	19:19196327	2.74557e-09	19:18287220	5.09999999999996e-17	4814	25937	0.979235875106909	0.971316341972473	18193890	20191585	protein_coding	19192258	1	-905038	4069	-905038	37	0	37	18192914	20191935	1999021
AITD_Saevarsdottir_32581359_1	AITD (Saevarsdottir, EUR)	IMD	DN_B_UT	B_DN_UT	B	Sorted cell	ENSG00000096996	IL12RB1	4128	1.41497899106996e-11	2.6627876921973e-11	0.319019747907744	0.600287644467601	0.0806926075838769	19:18287220	rs12973608	chr19.2		19	18287220	19:18075302	3.81845e-07	19:18287220	5.09999999999996e-17	5106	26111	0.957147684486965	0.971316341661898	17099045	19098636	protein_coding	18086934	-1	-200286	11632	-200286	15	0	15	17099045	19098636	1999591
AITD_Saevarsdottir_32581359_1	AITD (Saevarsdottir, EUR)	IMD	DN_B_UT	B_DN_UT	B	Sorted cell	ENSG00000099308	MAST3	4128	1.83356855121552e-11	2.32230296641856e-11	0.413521222969621	0.523696463060206	0.0627823139286142	19:18287220	rs12973608	chr19.2		19	18287220	19:18159681	3.2042e-11	19:18287220	5.09999999999996e-17	5106	26103	0.942196670966004	0.971316341661925	17098634	19097431	protein_coding	18097778	1	189442	61903	189442	14	3	14	17098634	19097457	1998823
AITD_Saevarsdottir_32581359_1	AITD (Saevarsdottir, EUR)	IMD	DN_B_UT	B_DN_UT	B	Sorted cell	ENSG00000105639	JAK3	4350	2.40438439680021e-13	4.45059981953427e-11	0.00537010384191624	0.994024590190407	0.000605305922928616	19:18287220	rs12973608	chr19.2		19	18287220	19:17830445	1.12029e-13	19:18287220	5.09999999999996e-17	5392	26358	0.999291485207966	0.971316341662926	16848144	18845890	protein_coding	17847982	-1	-439238	17537	-439238	23	0	23	16848144	18845890	1997746
AITD_Saevarsdottir_32581359_1	AITD (Saevarsdottir, EUR)	IMD	DN_B_UT	B_DN_UT	B	Sorted cell	ENSG00000105640	RPL18A	4349	2.03059532116774e-12	4.25184695984817e-11	0.0453199299725224	0.948945964936221	0.00573410504670929	19:18287220	rs12973608	chr19.2		19	18287220	19:17850916	1.07816e-23	19:18287220	5.09999999999996e-17	5392	26377	0.995131141571617	0.971316341662914	16860899	18859548	protein_coding	17859910	1	427310	-8994	427310	22	0	22	16860899	18859814	1998915
AITD_Saevarsdottir_32581359_1	AITD (Saevarsdottir, EUR)	IMD	DN_B_UT	B_DN_UT	B	Sorted cell	ENSG00000105669	COPE	3829	2.81728640056493e-11	1.09910586788072e-11	0.66134564235798	0.257945924863778	0.0807084327390757	19:18287220	rs12973608	chr19.2		19	18287220	19:18905299	1.25657e-07	19:18287220	5.09999999999996e-17	4723	25078	0.910976707967508	0.971316341661137	17919445	19918301	protein_coding	18919387	-1	632167	14088	632167	24	0	24	17919445	19918301	1998856
AITD_Saevarsdottir_32581359_1	AITD (Saevarsdottir, EUR)	IMD	DN_B_UT	B_DN_UT	B	Sorted cell	ENSG00000105701	FKBP8	3942	2.88443758145329e-11	1.09882494359188e-11	0.669738466432484	0.255077202852459	0.0751843306752229	19:18287220	rs12973608	chr19.2		19	18287220	19:18938385	0.00221604	19:18287220	5.09999999999996e-17	4869	25354	0.906775561945728	0.971316341662553	17544155	19543308	protein_coding	18543573	-1	256353	-394812	256353	10	16	10	17544155	19543308	1999153
AITD_Saevarsdottir_32581359_1	AITD (Saevarsdottir, EUR)	IMD	DN_B_UT	B_DN_UT	B	Sorted cell	ENSG00000130299	GTPBP3	4283	8.20968342803916e-12	3.5460066471196e-11	0.184988435015308	0.799007864942189	0.0160036999988355	19:18287220	rs12973608	chr19.2		19	18287220	19:17343919	5.99703e-08	19:18287220	5.09999999999996e-17	5402	26126	0.922573498341741	0.971316341668251	16334995	18333999	protein_coding	17337553	1	949667	6366	949667	48	0	48	16334949	18333999	1999050
AITD_Saevarsdottir_32581359_1	AITD (Saevarsdottir, EUR)	IMD	DN_B_UT	B_DN_UT	B	Sorted cell	ENSG00000130303	BST2	4340	1.93497618109006e-11	2.2694289595228e-11	0.43697738780643	0.512468370558283	0.0505542415932434	19:18287220	rs12973608	chr19.2		19	18287220	19:17395531	2.74051e-10	19:18287220	5.09999999999996e-17	5441	26068	0.909180969772961	0.971316341663842	16405932	18405400	protein_coding	17405630	-1	-881590	10099	-881590	44	0	44	16405932	18405400	1999468
AITD_Saevarsdottir_32581359_1	AITD (Saevarsdottir, EUR)	IMD	DN_B_UT	B_DN_UT	B	Sorted cell	ENSG00000130511	SSBP4	4034	8.472464564318e-13	4.2124362206357e-11	0.019648219366585	0.976889772940945	0.00346200764949972	19:18287220	rs12973608	chr19.2		19	18287220	19:18422832	1.41403e-15	19:18287220	5.09999999999996e-17	4964	25385	0.998123049628555	0.971316341662529	17418951	19418012	protein_coding	18419398	1	-132178	3434	-132178	4	0	4	17418951	19418012	1999061
AITD_Saevarsdottir_32581359_1	AITD (Saevarsdottir, EUR)	IMD	DN_B_UT	B_DN_UT	B	Sorted cell	ENSG00000130517	PGPEP1	4093	2.68467322907089e-14	4.33718752207144e-11	0.000618573403687147	0.999327853507895	5.35730450187283e-05	19:18287220	rs12973608	chr19.2		19	18287220	19:18363732	7.07902e-12	19:18287220	5.09999999999996e-17	5053	25550	0.999937947275524	0.971316341662538	17341172	19340184	protein_coding	18340598	1	-53378	23134	-53378	1	0	1	17341172	19340184	1999012
AITD_Saevarsdottir_32581359_1	AITD (Saevarsdottir, EUR)	IMD	DN_B_UT	B_DN_UT	B	Sorted cell	ENSG00000221983	UBA52	3917	2.39384801609319e-11	1.62134775419354e-11	0.555937952263299	0.37648217866806	0.0675798690284905	19:18287220	rs12973608	chr19.2		19	18287220	19:18588635	2.20249e-13	19:18287220	5.09999999999996e-17	4841	25349	0.926627142314454	0.971316341662754	17572233	19569841	protein_coding	18571857	1	-284637	16778	-284637	14	0	14	17572233	19569841	1997608
AITD_Saevarsdottir_32581359_1	AITD (Saevarsdottir, EUR)	IMD	DN_B_UT	B_DN_UT	B	Sorted cell	ENSG00000254858	MPV17L2	4114	1.27439611308073e-14	4.40752702185587e-11	0.000289039803928831	0.999650480525959	6.04796260245965e-05	19:18287220	rs12973608	chr19.2		19	18287220	19:18073248	1.00187e-21	19:18287220	5.09999999999996e-17	5088	25956	0.995053259940459	0.971316341661869	17193427	19192993	protein_coding	18193218	1	94002	-119970	94002	9	6	9	17193427	19192993	1999566
AITD_Saevarsdottir_32581359_1	AITD (Saevarsdottir, EUR)	IMD	DN_B_UT	B_DN_UT	B	Sorted cell	ENSG00000268030	AC005253.2	3928	2.2610602949997e-22	4.30715159731165e-11	5.2495489044326e-12	0.99999999995115	5.26287780626683e-13	19:18287220	rs12973608	chr19.2		19	18287220	19:18552689	4.51391e-21	19:18287220	5.09999999999996e-17	4853	25356	0.999999999578705	0.971316341662506	17561773	19561508	lncRNA	18561560	-1	274340	8871	274340	12	1	12	17561773	19561508	1999735
AITD_Saevarsdottir_32581359_1	AITD (Saevarsdottir, EUR)	IMD	DN_B_UT	B_DN_UT	B	Sorted cell	ENSG00000282851	BISPR	4340	1.38965535919942e-11	2.87665193687288e-11	0.313827102756415	0.649608807470223	0.0365640897306985	19:18287220	rs12973608	chr19.2		19	18287220	19:17396691	6.26395e-08	19:18287220	5.09999999999996e-17	5441	26068	0.909321129898285	0.971316341663842	16405932	18405400	lncRNA	17406104	1	881116	-9413	881116	43	1	43	16405932	18405400	1999468
AITD_Saevarsdottir_32581359_1	AITD (Saevarsdottir, EUR)	IMD	DN_B_UT	B_DN_UT	B	Sorted cell	ENSG00000175489	LRRC25	4047	3.03943880830532e-37	4.32532666619063e-11	7.02707342760949e-27	0.999999999956088	6.53454234304339e-13	19:18402122	rs1560117	chr19.2		19	18402122	19:18402122	4.30884e-66	19:18287220	5.09999999999996e-17	4983	25463	1	0.971316341662519	17397869	19397329	protein_coding	18397622	-1	-4500	-4500	110402	0	0	3	17397869	19397329	1999460
AITD_Saevarsdottir_32581359_1	AITD (Saevarsdottir, EUR)	IMD	DN_B_UT	B_DN_UT	B	Sorted cell	ENSG00000006015	REX1BD	3915	1.76030959780879e-23	4.30664201596424e-11	4.08742958250695e-13	0.999999999956358	1.63047897519688e-13	19:18588635	rs10407212	chr19.2		19	18588635	19:18588635	4.42184e-41	19:18287220	5.09999999999996e-17	4841	25353	0.999978810502968	0.971316341662644	17589026	19588309	protein_coding	18588798	1	-163	-163	-301578	0	0	15	17589026	19588309	1999283
AITD_Saevarsdottir_32581359_1	AITD (Saevarsdottir, EUR)	IMD	DN_B_UT	B_DN_UT	B	Sorted cell	ENSG00000104894	CD37	3955	3.16011607087111e-13	1.31243912151068e-05	2.40778220593486e-08	0.999984648479901	2.20305074398408e-06	19:49333989	rs1465697	chr19.3		19	49333989	19:49333989	5.90914e-34	19:49693735	7.30000000000011e-12	5063	28646	0.999946907820047	0.979705281137682	48335501	50333592	protein_coding	49335406	1	-1417	-1417	358329	0	0	29	48335501	50333944	1998443
AITD_Saevarsdottir_32581359_1	AITD (Saevarsdottir, EUR)	IMD	DN_B_UT	B_DN_UT	B	Sorted cell	ENSG00000161618	ALDH16A1	3983	7.55936117531718e-28	1.33007928821545e-05	5.68331239832507e-23	0.999986100814521	5.98392595902553e-07	19:49461720	rs1320303	chr19.3		19	49461720	19:49461874	4.25541e-46	19:49693735	7.30000000000011e-12	5085	29031	0.99203658466414	0.979705081286059	48453500	50451327	protein_coding	49453225	1	8495	8649	240510	0	0	21	48453376	50452508	1999132
AITD_Saevarsdottir_32581359_1	AITD (Saevarsdottir, EUR)	IMD	DN_B_UT	B_DN_UT	B	Sorted cell	ENSG00000063127	SLC6A16	3970	6.45457675730321e-09	1.3103773861446e-05	0.000492273694972056	0.999390502239813	0.000104113836777412	19:49659652	rs7251	chr19.3		19	49659652	19:49346181	9.86524e-12	19:49693735	7.30000000000011e-12	5077	28618	0.930002449381377	0.979705302379675	48325971	50324528	protein_coding	49325191	-1	-334461	-20990	-368544	25	2	30	48325971	50324528	1998557
AITD_Saevarsdottir_32581359_1	AITD (Saevarsdottir, EUR)	IMD	DN_B_UT	B_DN_UT	B	Sorted cell	ENSG00000169169	CPT1C	4032	4.86135985017792e-08	1.56326363304082e-06	0.00367909328805444	0.117699025614396	0.878620269220317	19:49691142	rs1075453	chr19.3		19	49691142	19:49694788	2.19794e-14	19:49693735	7.30000000000011e-12	5151	28840	0.996543407209343	0.979705728056237	48693018	50690186	protein_coding	49691116	1	26	3672	2619	0	0	0	48693018	50690186	1997168
AITD_Saevarsdottir_32581359_1	AITD (Saevarsdottir, EUR)	IMD	DN_B_UT	B_DN_UT	B	Sorted cell	ENSG00000087076	HSD17B14	4460	3.91304690612047e-06	8.89344332195693e-06	0.293807825754217	0.667730236198844	0.0384491315567113	19:49693735	rs12980063	chr19.3		19	49693735	19:48835841	8.83411e-11	19:49693735	7.30000000000011e-12	5566	29069	0.959407955545358	0.979705324951047	47836836	49835527	protein_coding	48836491	-1	-857244	650	-857244	60	0	60	47836836	49835527	1998691
AITD_Saevarsdottir_32581359_1	AITD (Saevarsdottir, EUR)	IMD	DN_B_UT	B_DN_UT	B	Sorted cell	ENSG00000104852	SNRNP70	4288	5.57480510173303e-06	6.9908519975147e-06	0.416345275572782	0.522058297670615	0.0615838610995033	19:49693735	rs12980063	chr19.3		19	49693735	19:49067856	1.75185e-09	19:49693735	7.30000000000011e-12	5408	29225	0.934668493705847	0.979705162287969	48085889	50084837	protein_coding	49085451	1	608284	-17595	608284	36	0	36	48085557	50084837	1999280
AITD_Saevarsdottir_32581359_1	AITD (Saevarsdottir, EUR)	IMD	DN_B_UT	B_DN_UT	B	Sorted cell	ENSG00000131401	NAPSB	4232	2.00850006621747e-09	1.27290445328005e-05	0.000157758271971303	0.99980680623132	2.27044436760237e-05	19:49693735	rs12980063	chr19.3		19	49693735	19:50338780	3.46395e-18	19:49693735	7.30000000000011e-12	5350	27788	0.99244931221741	0.979707421939088	49345090	51344482	transcribed_unprocessed_pseudogene	50344761	-1	651026	5981	651026	28	0	28	49345090	51344534	1999444
AITD_Saevarsdottir_32581359_1	AITD (Saevarsdottir, EUR)	IMD	DN_B_UT	B_DN_UT	B	Sorted cell	ENSG00000161643	SIGLEC16	4203	9.0822378428675e-10	1.33285534781897e-05	6.81346039442754e-05	0.999903017747407	1.55181869454844e-05	19:49693735	rs12980063	chr19.3		19	49693735	19:49965238	2.80284e-11	19:49693735	7.30000000000011e-12	5368	29094	0.934505808440731	0.979707067599185	48970252	50969132	protein_coding	49969600	1	-275865	-4362	-275865	18	0	18	48970252	50969132	1998880
AITD_Saevarsdottir_32581359_1	AITD (Saevarsdottir, EUR)	IMD	DN_B_UT	B_DN_UT	B	Sorted cell	ENSG00000161671	EMC10	4393	1.14066412727008e-08	1.27154297049951e-05	0.000896160553469441	0.998985185878004	0.000105926732179944	19:49693735	rs12980063	chr19.3		19	49693735	19:50482835	3.18368e-11	19:49693735	7.30000000000011e-12	5529	27776	0.999736621280147	0.979770420113205	49476636	51476253	protein_coding	50476507	1	-782772	6328	-782772	36	1	36	49476636	51476253	1999617
AITD_Saevarsdottir_32581359_1	AITD (Saevarsdottir, EUR)	IMD	DN_B_UT	B_DN_UT	B	Sorted cell	ENSG00000196961	AP2A1	4013	5.0203586584178e-06	7.5639563869366e-06	0.380853459431182	0.573783845390445	0.0453501108633271	19:49693735	rs12980063	chr19.3		19	49693735	19:49791110	2.27634e-07	19:49693735	7.30000000000011e-12	5150	28771	0.944922857357782	0.979707215701084	48766973	50766721	protein_coding	49767001	1	-73266	24109	-73266	2	0	2	48766973	50766721	1999748
AITD_Saevarsdottir_32581359_1	AITD (Saevarsdottir, EUR)	IMD	DN_B_UT	B_DN_UT	B	Sorted cell	ENSG00000213023	SYT3	4774	1.45884630382683e-08	1.36161538658626e-05	0.00107006196684818	0.998743085029307	0.000173222261515646	19:49693735	rs12980063	chr19.3		19	49693735	19:50634403	3.33803e-11	19:49693735	7.30000000000011e-12	5878	27985	0.999792858823407	0.999889637175185	49641709	51629807	protein_coding	50639881	-1	946146	5478	946146	43	0	43	49640157	51629807	1989650
AITD_Saevarsdottir_32581359_1	AITD (Saevarsdottir, EUR)	IMD	DN_B_UT	B_DN_UT	B	Sorted cell	ENSG00000039650	PNKP	4141	2.71598792042747e-06	1.02736932303162e-05	0.203878514809059	0.771188541676466	0.0249199538333238	19:49694149	rs12981033	chr19.3		19	49694149	19:49888042	6.36026e-09	19:49693735	7.30000000000011e-12	5301	29076	0.960423307467618	0.979707059633449	48878914	50877870	protein_coding	49867576	-1	173427	-20466	173841	10	2	10	48878914	50877870	1998956
AITD_Saevarsdottir_32581359_1	AITD (Saevarsdottir, EUR)	IMD	DN_B_UT	B_DN_UT	B	Sorted cell	ENSG00000104805	NUCB1	4395	9.93456603357379e-07	1.21994879820118e-05	0.0745928516762469	0.915981796639638	0.00941215873952954	19:49694149	rs12981033	chr19.3		19	49694149	19:48889291	4.0447e-27	19:49693735	7.30000000000011e-12	5499	29069	0.96895826387723	0.97970527715943	47901208	49898404	protein_coding	48900312	1	793837	-11021	793423	56	1	56	47900712	49899991	1999279
AITD_Saevarsdottir_32581359_1	AITD (Saevarsdottir, EUR)	IMD	DN_B_UT	B_DN_UT	B	Sorted cell	ENSG00000126467	TSKS	4007	3.81822246565933e-17	1.31596995702024e-05	2.90141279733689e-12	0.999986802353389	3.79441374605781e-08	19:49762292	rs3745477	chr19.3		19	49762292	19:49762292	3.35988e-23	19:49693735	7.30000000000011e-12	5140	28723	0.99999999999947	0.979707229537854	48763573	50762199	protein_coding	49763306	-1	1014	1014	69571	0	0	1	48763573	50762199	1998626
AITD_Saevarsdottir_32581359_1	AITD (Saevarsdottir, EUR)	IMD	DN_B_UT	B_DN_UT	B	Sorted cell	ENSG00000213024	NUP62	4186	1.57674214223536e-16	1.33218797240985e-05	1.18355751299373e-11	0.999986644102346	3.40060944120518e-08	19:49920409	rs7246947	chr19.3		19	49920409	19:49907293	1.53777e-25	19:49693735	7.30000000000011e-12	5347	29077	0.933529895015558	0.979707072983628	48929990	50929747	protein_coding	49929504	-1	9095	22211	235769	1	1	15	48929990	50929747	1999757
AITD_Saevarsdottir_32581359_1	AITD (Saevarsdottir, EUR)	IMD	DN_B_UT	B_DN_UT	B	Sorted cell	ENSG00000100083	GGA1	3540	2.28591485061943e-25	9.6029352311711e-25	0.188215992837817	0.790663147196584	0.0211208599655979	22:37195250	rs229540	chr22.1		22	37195250	22:37584459	6.58946e-08	22:37195250	3.90000000000022e-31	4502	25846	0.979722459384603	0.999999999999997	36610084	38607514	protein_coding	37608834	1	-413584	-24375	-413584	12	0	12	36608683	38607768	1999085
AITD_Saevarsdottir_32581359_1	AITD (Saevarsdottir, EUR)	IMD	DN_B_UT	B_DN_UT	B	Sorted cell	ENSG00000100097	LGALS1	3594	6.48605397915032e-25	4.95849579445235e-25	0.527513090086914	0.40322329687437	0.0692636130387151	22:37195250	rs229540	chr22.1		22	37195250	22:37675413	1.30215e-09	22:37195250	3.90000000000022e-31	4550	26166	0.926879961150636	0.999999999999997	36675773	38674917	protein_coding	37675636	1	-480386	-223	-480386	17	0	17	36675773	38674917	1999144
AITD_Saevarsdottir_32581359_1	AITD (Saevarsdottir, EUR)	IMD	DN_B_UT	B_DN_UT	B	Sorted cell	ENSG00000100116	GCAT	3610	3.52936404178224e-30	1.2082634936794e-24	2.92101262321325e-06	0.999996847814097	2.31173286039416e-07	22:37195250	rs229540	chr22.1		22	37195250	22:37786991	7.85516e-15	22:37195250	3.90000000000022e-31	4571	25713	0.964142839557627	0.999999999999997	36847542	38806386	protein_coding	37807934	1	-612684	-20943	-612684	22	1	22	36847542	38806386	1958844
AITD_Saevarsdottir_32581359_1	AITD (Saevarsdottir, EUR)	IMD	DN_B_UT	B_DN_UT	B	Sorted cell	ENSG00000100360	IFT27	3799	8.28904024941925e-25	2.84857606020922e-25	0.707374246878558	0.243053446708435	0.0495723064130081	22:37195250	rs229540	chr22.1		22	37195250	22:36753292	0.00106751	22:37195250	3.90000000000022e-31	4678	24937	0.908902647699365	0.999999999999997	35943494	37776206	protein_coding	36776119	-1	-419131	22827	-419131	16	2	16	35942860	37776206	1833346
AITD_Saevarsdottir_32581359_1	AITD (Saevarsdottir, EUR)	IMD	DN_B_UT	B_DN_UT	B	Sorted cell	ENSG00000100365	NCF4	3893	4.48458393797426e-29	1.22846045010755e-24	3.65039724212678e-05	0.999951982538326	1.15134892517889e-05	22:37195250	rs229540	chr22.1		22	37195250	22:36878352	8.10872e-17	22:37195250	3.90000000000022e-31	4815	26144	0.950856169210451	0.999999999999997	35943494	37859982	protein_coding	36861006	1	334244	17346	334244	14	1	14	35942860	37859982	1917122
AITD_Saevarsdottir_32581359_1	AITD (Saevarsdottir, EUR)	IMD	DN_B_UT	B_DN_UT	B	Sorted cell	ENSG00000100368	CSF2RB	3941	1.16958883256604e-25	1.12136048778084e-24	0.0929595751626857	0.891251800086535	0.0157886247507779	22:37195250	rs229540	chr22.1		22	37195250	22:36917966	6.33961e-10	22:37195250	3.90000000000022e-31	4888	26775	0.99067153496404	0.999999999999997	35943494	37912284	protein_coding	36913628	1	281622	4338	281622	12	0	12	35942860	37913342	1970482
AITD_Saevarsdottir_32581359_1	AITD (Saevarsdottir, EUR)	IMD	DN_B_UT	B_DN_UT	B	Sorted cell	ENSG00000128335	APOL2	3807	2.79094644497162e-27	1.24249118202409e-24	0.00224077134236019	0.997560601909464	0.000198626748177063	22:37195250	rs229540	chr22.1		22	37195250	22:36213135	1.10379e-16	22:37195250	3.90000000000022e-31	4692	26506	0.999583510269199	0.999999999999997	35240468	37239850	protein_coding	36239527	-1	-955723	26392	-955723	29	1	29	35240468	37239850	1999382
AITD_Saevarsdottir_32581359_1	AITD (Saevarsdottir, EUR)	IMD	DN_B_UT	B_DN_UT	B	Sorted cell	ENSG00000133466	C1QTNF6	3957	1.26799862257779e-32	1.26698761441047e-24	1.00078567422571e-08	0.999987712761666	1.22772304743394e-05	22:37195250	rs229540	chr22.1		22	37195250	22:37187056	4.38536e-17	22:37195250	3.90000000000022e-31	4936	26963	0.999999998961236	0.999999999999997	36199903	38199253	protein_coding	37188247	-1	-7003	1191	-7003	0	0	0	36199903	38199253	1999350
AITD_Saevarsdottir_32581359_1	AITD (Saevarsdottir, EUR)	IMD	DN_B_UT	B_DN_UT	B	Sorted cell	ENSG00000223695	MYH9-DT	3839	6.55979773837421e-27	1.23740689887413e-24	0.00526389442055012	0.992952939957341	0.00178316562210969	22:37195250	rs229540	chr22.1		22	37195250	22:36454691	5.36285e-10	22:37195250	3.90000000000022e-31	4715	26520	0.975769752346105	0.999999999999997	35389141	37388470	lncRNA	36388374	1	806876	66317	806876	25	1	25	35388752	37388470	1999718
AITD_Saevarsdottir_32581359_1	AITD (Saevarsdottir, EUR)	IMD	B_IN_OneK1K	B_IN_OneK1K	B	Single cell	ENSG00000132704	FCRL2	6481	5.70024707382552e-08	2.65054633102826e-05	0.00214565935510901	0.997705706914864	0.000122071264246949	1:156815190	rs926103	chr1.8		1	156815190	1:157738545	2.48623e-08	1:156815190	1.00000000000001e-11	6772	28117	0.998836821828481	0.995404642330292	156777346	158777057	protein_coding	157777132	-1	961942	38587	961942	17	0	17	156777346	158777057	1999711
AITD_Saevarsdottir_32581359_1	AITD (Saevarsdottir, EUR)	IMD	B_IN_OneK1K	B_IN_OneK1K	B	Single cell	ENSG00000143297	FCRL5	6287	6.55031834142585e-37	2.59098478206235e-05	2.52805349507142e-32	0.999974015337173	7.48150062961661e-08	1:157544014	rs11264761	chr1.8		1	157544014	1:157544014	2.52843e-37	1:156815190	1.00000000000001e-11	6587	27433	0.9653979308923	0.995406667916736	156552521	158552484	protein_coding	157552515	-1	8501	8501	737325	0	0	12	156552521	158552484	1999963
AITD_Saevarsdottir_32581359_1	AITD (Saevarsdottir, EUR)	IMD	B_IN_OneK1K	B_IN_OneK1K	B	Single cell	ENSG00000160856	FCRL3	6324	3.93054340154075e-09	2.49982212410234e-05	0.000149721201377229	0.952191241420525	0.0476340352263147	1:157701026	rs7528684	chr1.8		1	157701026	1:157701026	9.22915e-10	1:156815190	1.00000000000001e-11	6617	27795	0.999741119306729	0.995406399339456	156701221	158699872	protein_coding	157700769	-1	-257	-257	885579	0	0	15	156701221	158699872	1998651
AITD_Saevarsdottir_32581359_1	AITD (Saevarsdottir, EUR)	IMD	B_IN_OneK1K	B_IN_OneK1K	B	Single cell	ENSG00000116984	MTR	7048	8.34726111193635e-09	9.92342022995596e-05	8.41007158039131e-05	0.999809073186752	7.58354788328511e-06	1:236465834	rs12117927	chr1.11		1	236465834	1:236849220	5.45111e-10	1:236465834	2.00000000000002e-11	7355	25498	0.980034245056646	0.999932631051389	235796405	237794793	protein_coding	236795292	1	-329458	53928	-329458	6	1	6	235796405	237794793	1998388
AITD_Saevarsdottir_32581359_1	AITD (Saevarsdottir, EUR)	IMD	B_IN_OneK1K	B_IN_OneK1K	B	Single cell	ENSG00000214595	EML6	6097	4.1275693712701e-09	0.000415149884331504	9.93810715659909e-06	0.999572304612101	2.60326884016295e-06	2:54747348	rs2288682	chr2.3		2	54747348	2:54747348	8.87708e-11	2:55642709	3.30000000000007e-09	6417	28093	0.996971149918662	0.999681434163437	53723555	55723493	protein_coding	54723662	1	23686	23686	919047	0	0	13	53723555	55723493	1999938
AITD_Saevarsdottir_32581359_1	AITD (Saevarsdottir, EUR)	IMD	B_IN_OneK1K	B_IN_OneK1K	B	Single cell	ENSG00000115355	CCDC88A	6605	7.33563330491659e-16	0.000418628399615082	1.75155867907317e-12	0.999575869356532	5.50224209823664e-06	2:55372150	rs3111410	chr2.3		2	55372150	2:55372519	1.33437e-17	2:55642709	3.30000000000007e-09	6858	28343	0.99823805941075	0.999685365343124	54419902	56419862	protein_coding	55419856	-1	47706	47337	-222853	0	0	3	54419902	56419862	1999960
AITD_Saevarsdottir_32581359_1	AITD (Saevarsdottir, EUR)	IMD	B_IN_OneK1K	B_IN_OneK1K	B	Single cell	ENSG00000144455	SUMF1	7555	1.09856948936712e-10	0.000890499190916373	1.23255218693363e-07	0.999105412052317	3.96539169189966e-06	3:4364424	rs201867806	chr3.1		3	4364424	3:4361853	7.51244e-13	3:4969650	6.29999999999911e-10	7983	30205	0.995090412975491	0.999370885919172	3467431	5467170	protein_coding	4467269	-1	102845	105416	-502381	0	0	4	3467431	5467170	1999739
AITD_Saevarsdottir_32581359_1	AITD (Saevarsdottir, EUR)	IMD	B_IN_OneK1K	B_IN_OneK1K	B	Single cell	ENSG00000091490	SEL1L3	5372	2.92674489773436e-22	5.70500409615749e-09	5.13013633586634e-14	0.999999994281012	1.39322755051789e-11	4:25875464	rs13147067	chr4.2		4	25875464	4:25873639	7.80982e-20	4:26088753	9.80000000000016e-15	5570	23682	1	0.999999995490332	24863873	26862493	protein_coding	25862988	-1	-12476	-10651	-225765	1	1	3	24863873	26862493	1998620
AITD_Saevarsdottir_32581359_1	AITD (Saevarsdottir, EUR)	IMD	B_IN_OneK1K	B_IN_OneK1K	B	Single cell	ENSG00000109689	STIM2	5307	1.35696294474085e-14	5.68379154619849e-09	2.38741961994597e-06	0.999997494727365	1.12169209611211e-07	4:26088753	rs7441808	chr4.2		4	26088753	4:26884674	6.25576e-12	4:26088753	9.80000000000016e-15	5497	23594	0.918084339856011	0.999999995635646	25858145	27857178	protein_coding	26860841	1	-772088	23833	-772088	3	0	3	25858145	27857178	1999033
AITD_Saevarsdottir_32581359_1	AITD (Saevarsdottir, EUR)	IMD	B_IN_OneK1K	B_IN_OneK1K	B	Single cell	ENSG00000163682	RPL9	6269	0	0.00064746285175935	0	0.999350853484489	1.68366365410158e-06	4:39455533	rs2687955	chr4.3		4	39455533	4:39455533	2.09485e-262	4:40290296	3.70000000000003e-10	6558	25008	0.999999999999958	0.993329803508687	38458991	40456821	protein_coding	39458922	-1	3389	3389	-831374	0	0	21	38458991	40456821	1997830
AITD_Saevarsdottir_32581359_1	AITD (Saevarsdottir, EUR)	IMD	B_IN_OneK1K	B_IN_OneK1K	B	Single cell	ENSG00000109762	SNX25	7688	1.53410544298677e-10	5.10333149246375e-06	3.00595373341065e-05	0.999955923584771	8.91339299058421e-06	4:186086720	rs13137589	chr4.5		4	186086720	4:185211901	1.22812e-10	4:186086720	1.20000000000003e-12	8018	26964	0.933819179630827	0.999995600376597	184204458	186204014	protein_coding	185209598	1	877122	2303	877122	11	0	11	184204458	186204014	1999556
AITD_Saevarsdottir_32581359_1	AITD (Saevarsdottir, EUR)	IMD	B_IN_OneK1K	B_IN_OneK1K	B	Single cell	ENSG00000145703	IQGAP2	5862	6.89707755458705e-15	2.00721071213788e-06	3.43614329348282e-09	0.999997980663934	8.68920575505231e-09	5:76592643	rs3736395	chr5.2		5	76592643	5:76592643	2.72768e-15	5:77247778	2.90000000000004e-12	6101	24048	0.999971882829284	0.999998545073737	75403595	77400640	protein_coding	76403285	1	189358	189358	844493	0	0	14	75403595	77400640	1997045
AITD_Saevarsdottir_32581359_1	AITD (Saevarsdottir, EUR)	IMD	B_IN_OneK1K	B_IN_OneK1K	B	Single cell	ENSG00000198755	RPL10A	5127	3.51640696310389e-18	6.95680222887142e-07	5.05462767714742e-12	0.999999302111315	2.20341006460826e-09	6:35461005	rs10947550	chr6.2		6	35461005	6:35469148	9.43704e-18	6:35568418	6.00000000000014e-13	5297	25121	0.999999999999122	0.999993235597737	34468418	36467227	protein_coding	35468401	1	-7396	747	100017	0	0	3	34468418	36467227	1998809
AITD_Saevarsdottir_32581359_1	AITD (Saevarsdottir, EUR)	IMD	B_IN_OneK1K	B_IN_OneK1K	B	Single cell	ENSG00000198833	UBE2J1	5242	6.57254602136724e-42	1.98228173572699e-35	3.31564561655835e-07	0.999999654076336	1.43590992707327e-08	6:90280331	rs654537	chr6.3		6	90280331	6:89357353	7.59071e-16	6:90280331	6.10000000000011e-42	5475	23930	0.999999948090789	0.999999999999994	88352856	90352615	protein_coding	89352722	-1	-927609	-4631	-927609	9	0	9	88352856	90352615	1999759
AITD_Saevarsdottir_32581359_1	AITD (Saevarsdottir, EUR)	IMD	B_IN_OneK1K	B_IN_OneK1K	B	Single cell	ENSG00000135541	AHI1	3906	3.86482978289719e-29	2.9309445371503e-06	7.88474108651169e-24	0.597588132792233	0.402408936263234	6:135506535	rs7750586	chr6.5		6	135506535	6:135497759	4.5198e-29	6:135794369	9.50000000000009e-12	4079	22257	1	0.984047969043931	134498125	136497576	protein_coding	135497740	-1	-8795	-19	-296629	1	0	2	134498125	136497576	1999451
AITD_Saevarsdottir_32581359_1	AITD (Saevarsdottir, EUR)	IMD	B_IN_OneK1K	B_IN_OneK1K	B	Single cell	ENSG00000281103	TRG-AS1	7140	1.05867661511746e-14	2.12112481092592e-06	4.99109883663933e-09	0.999997867616471	6.2676075210768e-09	7:38363944	rs2002761	chr7.1		7	38363944	7:38363944	2.36126e-15	7:37360866	1.60000000000001e-11	7428	26380	0.98125363896036	0.981016528009921	37341616	39341066	lncRNA	38331111	1	32833	32833	-970245	7	7	24	37341616	39341066	1999450
AITD_Saevarsdottir_32581359_1	AITD (Saevarsdottir, EUR)	IMD	B_IN_OneK1K	B_IN_OneK1K	B	Single cell	ENSG00000239521	CASTOR3P	4082	3.54293480771507e-10	9.25560398630557e-05	3.82750815379124e-06	0.999902668913011	9.47184679336007e-07	7:100222427	rs858506	chr7.2		7	100222427	7:100222427	9.65688e-11	7:100715101	4.19999999999952e-10	4328	26159	0.999995084149697	0.99968924514831	99273374	101272177	transcribed_unprocessed_pseudogene	100271983	-1	49556	49556	-443118	0	0	31	99273374	101272177	1998803
AITD_Saevarsdottir_32581359_1	AITD (Saevarsdottir, EUR)	IMD	B_IN_OneK1K	B_IN_OneK1K	B	Single cell	ENSG00000121716	PILRB	4248	5.58693645590021e-09	9.40819000881079e-05	5.93696429856925e-05	0.999762304405728	8.4238464261093e-05	7:100715101	rs534043	chr7.2		7	100715101	7:100324770	1.46491e-09	7:100715101	4.19999999999952e-10	4511	26594	0.983906678258722	0.999688300230042	99352727	101352142	protein_coding	100358117	1	356984	-33347	356984	26	3	26	99352727	101352142	1999415
AITD_Saevarsdottir_32581359_1	AITD (Saevarsdottir, EUR)	IMD	B_IN_OneK1K	B_IN_OneK1K	B	Single cell	ENSG00000147324	MFHAS1	7496	7.71708397980992e-22	1.22696133035944e-14	6.28688964402656e-08	0.999570369565503	0.000429567565588835	8:8450534	rs2921071	chr8.1		8	8450534	8:8748683	4.27864e-13	8:8450534	2.49999999999999e-21	7642	33219	0.999878133691184	0.999178424880107	8147581	9893362	protein_coding	8893630	-1	443096	144947	443096	2	1	2	8147581	9893362	1745781
AITD_Saevarsdottir_32581359_1	AITD (Saevarsdottir, EUR)	IMD	B_IN_OneK1K	B_IN_OneK1K	B	Single cell	ENSG00000136573	BLK	6649	3.24197090988329e-15	2.98269574960001e-06	1.08692305417723e-09	0.999996873417067	1.4280026006634e-07	8:11527047	rs2618443	chr8.3		8	11527047	8:11493711	2.21178e-15	8:11582510	1.20000000000001e-12	6764	37899	0.999999999958024	0.932668646893155	10487451	12486472	protein_coding	11494387	1	32660	-676	88123	0	0	1	10487451	12486472	1999021
AITD_Saevarsdottir_32581359_1	AITD (Saevarsdottir, EUR)	IMD	B_IN_OneK1K	B_IN_OneK1K	B	Single cell	ENSG00000136932	TRMO	5450	2.09617013696719e-106	1.28630981691567e-103	0.00162168841154062	0.995142581657184	0.00323572993127126	9:97784318	rs925489	chr9.3		9	97784318	9:97895092	2.07381e-08	9:97784318	8.49999999999903e-110	5630	24388	0.999850445392262	0.999999998217439	96922691	98922546	protein_coding	97922500	-1	138182	27408	138182	2	1	2	96922691	98922546	1999855
AITD_Saevarsdottir_32581359_1	AITD (Saevarsdottir, EUR)	IMD	B_IN_OneK1K	B_IN_OneK1K	B	Single cell	ENSG00000177600	RPLP2	6507	2.38707702509133e-20	0.00522415311555404	4.54530713831815e-18	0.994747119975859	2.87269085881771e-05	11:799670	rs28649421	chr11.1		11	799670	11:799670	3.94004e-24	11:307244	5.89999999999993e-09	6963	28040	0.99999999988327	0.990005219172106	129012	1809524	protein_coding	809967	1	-10297	-10297	-502723	1	1	41	129012	1809524	1680512
AITD_Saevarsdottir_32581359_1	AITD (Saevarsdottir, EUR)	IMD	B_IN_OneK1K	B_IN_OneK1K	B	Single cell	ENSG00000183020	AP2A2	6912	1.09271371116094e-11	0.00554875765942879	1.95830462754807e-09	0.994419440092742	3.1800278598575e-05	11:973542	rs10902256	chr11.1		11	973542	11:973542	2.38482e-15	11:307244	5.89999999999993e-09	7391	29793	0.999913932472689	0.989771789816903	129012	1924862	protein_coding	925870	1	47672	47672	-618626	0	0	50	129012	1924862	1795850
AITD_Saevarsdottir_32581359_1	AITD (Saevarsdottir, EUR)	IMD	B_IN_OneK1K	B_IN_OneK1K	B	Single cell	ENSG00000245552	LNCRNA-IUR	5608	1.20148736909871e-24	2.8557051165721e-24	0.291773765683088	0.693478664420411	0.0147475698965012	11:95578258	rs4409785	chr11.3		11	95578258	11:95196109	1.22566e-08	11:95578258	5.30000000000313e-31	5838	25349	0.991759088149253	1	94150764	96150423	lncRNA	95150499	1	427759	45610	427759	4	0	4	94150764	96150423	1999659
AITD_Saevarsdottir_32581359_1	AITD (Saevarsdottir, EUR)	IMD	B_IN_OneK1K	B_IN_OneK1K	B	Single cell	ENSG00000245552	LNCRNA-IUR	5608	1.20148736909871e-24	2.8557051165721e-24	0.291773765683088	0.693478664420411	0.0147475698965012	11:95578258	rs4409785	chr11.4		11	95578258	11:95196109	1.22566e-08	11:95578258	5.30000000000313e-31	5838	25349	0.991759088149253	1	94150764	96150423	lncRNA	95150499	1	427759	45610	427759	4	0	4	94150764	96150423	1999659
AITD_Saevarsdottir_32581359_1	AITD (Saevarsdottir, EUR)	IMD	B_IN_OneK1K	B_IN_OneK1K	B	Single cell	ENSG00000256594	RP11-705C15.2	6450	6.55135030354126e-96	1.42176740935932e-22	4.60789174123327e-74	1	6.93399265932624e-24	12:9664799	rs35671537	chr12.1		12	9664799	12:9664799	5.15665e-77	12:9747028	3.8e-29	6632	26583	0.999999999999994	0.99752048870834	8648486	10647788	transcribed_unprocessed_pseudogene	9653683	1	11116	11116	93345	1	1	5	8648486	10647788	1999302
AITD_Saevarsdottir_32581359_1	AITD (Saevarsdottir, EUR)	IMD	B_IN_OneK1K	B_IN_OneK1K	B	Single cell	ENSG00000069493	CLEC2D	6455	7.7777560488415e-29	1.42152132958304e-22	5.45714098467178e-07	0.997386264864943	0.00261318942096	12:9747028	rs10844682	chr12.1		12	9747028	12:9681032	2.83925e-12	12:9747028	3.8e-29	6636	26648	0.999999991077194	0.99752048870834	8665512	10664881	protein_coding	9669713	1	77315	11319	77315	3	0	3	8665512	10664881	1999369
AITD_Saevarsdottir_32581359_1	AITD (Saevarsdottir, EUR)	IMD	B_IN_OneK1K	B_IN_OneK1K	B	Single cell	ENSG00000184293	CLECL1P	6548	7.48468386668966e-27	1.19158346309558e-22	5.25328562733455e-05	0.836215444776836	0.163732022366887	12:9771857	rs199546043	chr12.1		12	9771857	12:9770255	1.09448e-09	12:9747028	3.8e-29	6733	26639	0.999997854994097	0.997520488708345	8736501	10733264	transcribed_unitary_pseudogene	9733030	-1	-38827	-37225	-13998	1	1	0	8736501	10733264	1996763
AITD_Saevarsdottir_32581359_1	AITD (Saevarsdottir, EUR)	IMD	B_IN_OneK1K	B_IN_OneK1K	B	Single cell	ENSG00000197728	RPS26	4145	0	1.538996030804e-07	0	0.147010698844885	0.852989147255548	12:56042145	rs1131017	chr12.2		12	56042145	12:56042145	5.20347e-243	12:56076841	5.90000000000005e-13	4347	24279	1	0.976760834606755	55042158	57041338	protein_coding	56041918	1	227	227	34923	0	0	0	55042158	57041338	1999180
AITD_Saevarsdottir_32581359_1	AITD (Saevarsdottir, EUR)	IMD	B_IN_OneK1K	B_IN_OneK1K	B	Single cell	ENSG00000133106	EPSTI1	5858	1.08102023734483e-15	5.21739187700725e-09	2.07195476946994e-07	0.999999778934235	8.65289598060225e-09	13:42473124	rs9533118	chr13.3		13	42473124	13:42992237	2.82083e-13	13:42473124	9.90000000000022e-15	6114	24562	0.999991519244224	0.971059149984474	41993494	43991430	protein_coding	42992241	-1	519117	4	519117	5	0	5	41993494	43991430	1997936
AITD_Saevarsdottir_32581359_1	AITD (Saevarsdottir, EUR)	IMD	B_IN_OneK1K	B_IN_OneK1K	B	Single cell	ENSG00000120675	DNAJC15	5823	2.73745054941789e-20	5.18893024772923e-09	5.2755585534124e-12	0.99999999478672	1.9073333200654e-11	13:43023844	rs2281779	chr13.3		13	43023844	13:43023844	1.83574e-17	13:42473124	9.90000000000022e-15	6072	24428	0.999999891070896	0.971059150007421	42023480	44022923	protein_coding	43023586	1	258	258	-550462	0	0	6	42023480	44022923	1999443
AITD_Saevarsdottir_32581359_1	AITD (Saevarsdottir, EUR)	IMD	B_IN_OneK1K	B_IN_OneK1K	B	Single cell	ENSG00000185650	ZFP36L1	4723	1.37955268188775e-07	2.47339646769296e-05	0.0055413517147716	0.993506698439366	0.000927077925916741	14:68283210	rs3784099	chr14.1		14	68283210	14:68767119	6.15872e-08	14:68283210	3.89999999999954e-11	4922	22330	0.999477412674999	0.999979669153527	67798150	69796193	protein_coding	68793067	-1	509857	25948	509857	5	1	5	67798150	69796193	1998043
AITD_Saevarsdottir_32581359_1	AITD (Saevarsdottir, EUR)	IMD	B_IN_OneK1K	B_IN_OneK1K	B	Single cell	ENSG00000132507	EIF5A	5910	1.52440660305791e-126	5.33855960440899e-09	2.85546422212232e-118	0.999999994586631	7.48193639187158e-11	17:7304878	rs4796398	chr17.1		17	7304878	17:7304878	2.95913e-102	17:7337072	1.3000000000004e-15	6203	25725	0.999999999999987	0.999999996120616	6307200	8306336	protein_coding	7307628	1	-2750	-2750	29444	0	0	5	6307200	8306336	1999136
AITD_Saevarsdottir_32581359_1	AITD (Saevarsdottir, EUR)	IMD	B_IN_OneK1K	B_IN_OneK1K	B	Single cell	ENSG00000132522	GPS2	5902	1.58187518237166e-34	5.34312495564865e-09	2.96058053285099e-26	0.999999993966554	6.90318349091278e-10	17:7307517	rs7220464	chr17.1		17	7307517	17:7307517	6.92247e-32	17:7337072	1.3000000000004e-15	6196	25747	1	0.999999996111142	6315591	8314405	protein_coding	7315360	-1	7843	7843	-21712	1	1	4	6315591	8314405	1998814
AITD_Saevarsdottir_32581359_1	AITD (Saevarsdottir, EUR)	IMD	B_IN_OneK1K	B_IN_OneK1K	B	Single cell	ENSG00000220205	VAMP2	5291	1.34426044204709e-14	5.17751960819107e-09	2.59633355834012e-06	0.999997283711105	1.14777802532101e-07	17:7337072	rs61759532	chr17.1		17	7337072	17:8157545	1.76827e-11	17:7337072	1.3000000000004e-15	5495	24950	0.99993577265852	0.9999999961434	7163789	9163536	protein_coding	8162948	-1	825876	5403	825876	58	0	58	7163789	9163536	1999747
AITD_Saevarsdottir_32581359_1	AITD (Saevarsdottir, EUR)	IMD	B_IN_OneK1K	B_IN_OneK1K	B	Single cell	ENSG00000220205	VAMP2	5291	1.34426044204709e-14	5.17751960819107e-09	2.59633355834012e-06	0.999997283711105	1.14777802532101e-07	17:7337072	rs61759532	chr17.2		17	7337072	17:8157545	1.76827e-11	17:7337072	1.3000000000004e-15	5495	24950	0.99993577265852	0.9999999961434	7163789	9163536	protein_coding	8162948	-1	825876	5403	825876	58	0	58	7163789	9163536	1999747
AITD_Saevarsdottir_32581359_1	AITD (Saevarsdottir, EUR)	IMD	B_IN_OneK1K	B_IN_OneK1K	B	Single cell	ENSG00000176014	TUBB6	6733	2.08826673558181e-25	6.91502074520959e-05	3.01968962903093e-21	0.999930519798061	3.29994484857695e-07	18:12298665	rs12455885	chr18.1		18	12298665	18:12298665	1.38385e-28	18:12782850	1.90000000000001e-11	7008	27729	0.944613297607174	0.999574090376987	11307694	13307427	protein_coding	12308241	1	-9576	-9576	474609	0	0	10	11307694	13307427	1999733
AITD_Saevarsdottir_32581359_1	AITD (Saevarsdottir, EUR)	IMD	B_IN_OneK1K	B_IN_OneK1K	B	Single cell	ENSG00000269145	MAST3-AS1	5891	1.00273582691751e-40	4.28804395391104e-11	2.33844559381934e-30	0.999999922247955	7.7709161133414e-08	19:18165166	rs12984330	chr19.2		19	18165166	19:18164722	2.6731e-35	19:18287220	5.09999999999996e-17	6129	25989	1	0.999999999961166	17151719	19151491	lncRNA	18151691	-1	-13475	-13031	-135529	2	2	13	17151719	19151491	1999772
AITD_Saevarsdottir_32581359_1	AITD (Saevarsdottir, EUR)	IMD	B_IN_OneK1K	B_IN_OneK1K	B	Single cell	ENSG00000104894	CD37	5586	1.11572653643514e-11	1.28677139237712e-05	8.67061015678227e-07	0.999984559529254	1.70568465003138e-06	19:49342638	rs8108669	chr19.3		19	49342638	19:49342638	4.52612e-12	19:49693735	7.30000000000011e-12	5947	28660	0.999658514138824	0.999736087555233	48335321	50334189	protein_coding	49335406	1	7232	7232	358329	1	1	29	48335321	50334189	1998868
AITD_Saevarsdottir_32581359_1	AITD (Saevarsdottir, EUR)	IMD	B_IN_OneK1K	B_IN_OneK1K	B	Single cell	ENSG00000142534	RPS11	5628	1.64966407482012e-08	1.30368346948322e-05	0.00126140132370512	0.996848966812022	0.00187657853293918	19:49624413	rs113222846	chr19.3		19	49624413	19:49501242	5.08399e-09	19:49693735	7.30000000000011e-12	5990	29128	0.988819624142658	0.999735913113671	48496593	50496351	protein_coding	49496434	1	127979	4808	197301	7	2	15	48496593	50496351	1999758
AITD_Saevarsdottir_32581359_1	AITD (Saevarsdottir, EUR)	IMD	B_Perez	B_Perez	B	Single cell	ENSG00000049247	UTS2	4506	3.54754701118324e-09	9.633645201748e-06	0.000368089585289916	0.999576418385441	4.58548365211144e-05	1:8437247	rs301802	chr1.2		1	8437247	1:7952494	1.65343e-12	1:8437247	7.39999999999993e-12	4816	24712	0.999975757918522	0.999956214900205	6853986	8853353	protein_coding	7853065	-1	-584182	-99429	-584182	9	1	9	6853827	8853353	1999526
AITD_Saevarsdottir_32581359_1	AITD (Saevarsdottir, EUR)	IMD	B_Perez	B_Perez	B	Single cell	ENSG00000143297	FCRL5	5796	2.43889244192391e-08	2.58824463391805e-05	0.000941309113551367	0.998952671171969	8.01128792160595e-05	1:156815190	rs926103	chr1.8		1	156815190	1:157553836	2.00434e-10	1:156815190	1.00000000000001e-11	6199	27432	0.953748682348597	0.995406510747191	156552521	158552484	protein_coding	157552515	-1	737325	-1321	737325	12	0	12	156552521	158552484	1999963
AITD_Saevarsdottir_32581359_1	AITD (Saevarsdottir, EUR)	IMD	B_Perez	B_Perez	B	Single cell	ENSG00000160856	FCRL3	5825	1.32051696547795e-07	2.45894462888371e-05	0.0050284487621479	0.936309069313476	0.0586377604263909	1:157700500	rs945635	chr1.8		1	157700500	1:157699203	6.26514e-09	1:156815190	1.00000000000001e-11	6224	27804	0.999784569827679	0.99540623672505	156700862	158698799	protein_coding	157700769	-1	269	1566	885579	0	0	15	156700862	158700257	1999395
AITD_Saevarsdottir_32581359_1	AITD (Saevarsdottir, EUR)	IMD	B_Perez	B_Perez	B	Single cell	ENSG00000144455	SUMF1	6948	1.15407645879907e-06	0.00088902491575418	0.00129492981353975	0.997528925465602	0.000285965728645222	3:4974209	rs7428218	chr3.1		3	4974209	3:4368850	8.87649e-10	3:4969650	6.29999999999911e-10	7498	30202	0.999465771828662	0.999351470058102	3467484	5467170	protein_coding	4467269	-1	-506940	98419	-502381	4	0	4	3467484	5467170	1999686
AITD_Saevarsdottir_32581359_1	AITD (Saevarsdottir, EUR)	IMD	B_Perez	B_Perez	B	Single cell	ENSG00000109689	STIM2	4647	4.17750718922825e-13	5.67966946873931e-09	7.35451701566181e-05	0.999907916429746	1.85327200088366e-05	4:26088753	rs7441808	chr4.2		4	26088753	4:26922822	1.07357e-11	4:26088753	9.80000000000016e-15	4910	23579	0.99971003912823	0.999999995521641	25859737	27857178	protein_coding	26860841	1	-772088	61981	-772088	3	0	3	25859737	27857178	1997441
AITD_Saevarsdottir_32581359_1	AITD (Saevarsdottir, EUR)	IMD	B_Perez	B_Perez	B	Single cell	ENSG00000163682	RPL9	6169	1.45816130493494e-18	0.000647535314260054	2.25040181385482e-15	0.999350784343892	1.68034184459385e-06	4:39458104	rs2687958	chr4.3		4	39458104	4:39458104	7.31366e-21	4:40290296	3.70000000000003e-10	6574	25011	1	0.993337596875875	38458991	40456821	protein_coding	39458922	-1	818	818	-831374	0	0	21	38458991	40456821	1997830
AITD_Saevarsdottir_32581359_1	AITD (Saevarsdottir, EUR)	IMD	B_Perez	B_Perez	B	Single cell	ENSG00000113615	SEC24A	4056	2.45980917264019e-08	9.24864270684552e-09	0.688261617647096	0.258732968567697	0.0530053799384734	5:134087804	rs244688	chr5.5		5	134087804	5:135006851	1.05861e-08	5:134087804	1.10000000000002e-13	4312	22704	0.976044590315299	0.999999968493194	133649075	135648666	protein_coding	134648785	1	-560981	358066	-560981	14	11	14	133649075	135648666	1999591
AITD_Saevarsdottir_32581359_1	AITD (Saevarsdottir, EUR)	IMD	B_Perez	B_Perez	B	Single cell	ENSG00000135541	AHI1	3699	1.66155082891765e-28	1.6020475504139e-06	3.38946881942107e-23	0.32620316632906	0.67379523162339	6:135512325	rs4896153	chr6.5		6	135512325	6:135512325	1.10861e-25	6:135794369	9.50000000000009e-12	3947	22259	1	0.984047897315684	134498125	136497724	protein_coding	135497740	-1	-14585	-14585	-296629	1	1	2	134498125	136497724	1999599
AITD_Saevarsdottir_32581359_1	AITD (Saevarsdottir, EUR)	IMD	B_Perez	B_Perez	B	Single cell	ENSG00000239521	CASTOR3P	3643	1.71245220900085e-07	9.21351142699361e-05	0.0018544633707868	0.997757221085001	0.000296009184722277	7:100715101	rs534043	chr7.2		7	100715101	7:100242838	1.26501e-09	7:100715101	4.19999999999952e-10	3955	26096	0.999884668964632	0.999688585400356	99273374	101269083	transcribed_unprocessed_pseudogene	100271983	-1	-443118	29145	-443118	31	0	31	99273374	101269083	1995709
AITD_Saevarsdottir_32581359_1	AITD (Saevarsdottir, EUR)	IMD	B_Perez	B_Perez	B	Single cell	ENSG00000147324	MFHAS1	7112	4.19577653067062e-16	1.15100316920638e-14	0.0299530329158961	0.82160595902768	0.14844100805641	8:8450534	rs2921071	chr8.1		8	8450534	8:8678941	1.25579e-09	8:8450534	2.49999999999999e-21	7458	37909	0.998227990691239	0.999178424879503	7915242	9893362	protein_coding	8893630	-1	443096	214689	443096	2	2	2	7915242	9893362	1978120
AITD_Saevarsdottir_32581359_1	AITD (Saevarsdottir, EUR)	IMD	B_Perez	B_Perez	B	Single cell	ENSG00000255321		4896	1.29106987194593e-09	8.68692714662549e-06	1.26498748584164e-05	0.0843728542102906	0.915605807696634	8:60628714	rs631408	chr8.4		8	60628714	8:60628714	1.93532e-09	8:60605840	4.89999999999991e-10	5245	24696	0.998966272435635	0.999911278568175	59553396	61553021	lncRNA	60553036	-1	-75678	-75678	-52804	0	0	0	59553113	61553021	1999908
AITD_Saevarsdottir_32581359_1	AITD (Saevarsdottir, EUR)	IMD	B_Perez	B_Perez	B	Single cell	ENSG00000120210	INSL6	6224	2.77117013884866e-09	2.84120700339668e-05	9.75214077406973e-05	0.999861035246461	1.30285045938769e-05	9:5438435	rs911760	chr9.1		9	5438435	9:5148278	8.29307e-10	9:5438435	9.40000000000039e-12	6638	31856	0.99999623690256	0.999634443871875	4185656	6185449	protein_coding	5185639	-1	-252796	37361	-252796	5	0	5	4185656	6185449	1999793
AITD_Saevarsdottir_32581359_1	AITD (Saevarsdottir, EUR)	IMD	B_Perez	B_Perez	B	Single cell	ENSG00000188921	HACD4	5850	1.1946124354996e-10	8.67411345369582e-08	0.00137514857715571	0.998499041600555	0.000125722961692392	9:21589042	rs2123340	chr9.2		9	21589042	9:20813767	6.20929e-10	9:21589042	5.80000000000011e-14	6291	28481	0.999018468851183	0.996353140631799	20031802	22031006	protein_coding	21031640	-1	-557402	217873	-557402	19	0	19	20031658	22031442	1999784
AITD_Saevarsdottir_32581359_1	AITD (Saevarsdottir, EUR)	IMD	B_Perez	B_Perez	B	Single cell	ENSG00000245648	KLRK1-AS1	7284	2.37053808582183e-28	1.57926929971611e-22	1.50103206882166e-06	0.999998218930935	2.80036997581129e-07	12:9747028	rs10844682	chr12.1		12	9747028	12:10429051	1.07809e-13	12:9747028	3.8e-29	7703	29528	0.994798425909318	0.997520488708343	9364449	11363647	lncRNA	10363769	1	-616741	65282	-616741	23	4	23	9364449	11363647	1999198
AITD_Saevarsdottir_32581359_1	AITD (Saevarsdottir, EUR)	IMD	B_Perez	B_Perez	B	Single cell	ENSG00000256594	RP11-705C15.2	6121	9.3861207644654e-26	1.42080008615265e-22	0.000660147900556928	0.999282000169012	5.78519304278466e-05	12:9747028	rs10844682	chr12.1		12	9747028	12:9653809	3.89312e-15	12:9747028	3.8e-29	6369	26584	0.999977844112585	0.997520488708345	8648486	10647788	transcribed_unprocessed_pseudogene	9653683	1	93345	126	93345	5	0	5	8648486	10647788	1999302
AITD_Saevarsdottir_32581359_1	AITD (Saevarsdottir, EUR)	IMD	B_Perez	B_Perez	B	Single cell	ENSG00000197728	RPS26	3756	1.44073043498571e-34	2.23277339143309e-07	1.38298850244744e-28	0.213680988446849	0.786318788275817	12:56007301	rs10876864	chr12.2		12	56007301	12:56007301	1.54759e-28	12:56076841	5.90000000000005e-13	4630	24276	1	0.976760830439349	55042158	57041338	protein_coding	56041918	1	-34617	-34617	34923	2	2	0	55042158	57041338	1999180
AITD_Saevarsdottir_32581359_1	AITD (Saevarsdottir, EUR)	IMD	B_Perez	B_Perez	B	Single cell	ENSG00000111696	NT5DC3	6043	1.84800744436537e-11	3.14506662593955e-08	0.000587218553350315	0.999369030568372	4.37194091318168e-05	12:103499163	rs12582330	chr12.3		12	103499163	12:103832562	1.91352e-10	12:103499163	7.69999999999782e-15	6472	24439	0.999968844037571	0.999829742392831	102841656	104839646	protein_coding	103841234	-1	342071	8672	342071	4	0	4	102841656	104839646	1997990
AITD_Saevarsdottir_32581359_1	AITD (Saevarsdottir, EUR)	IMD	B_Perez	B_Perez	B	Single cell	ENSG00000120675	DNAJC15	5747	5.56289881755899e-12	5.1536622802169e-09	0.00107224379144057	0.993359253761258	0.0055684972880759	13:42473124	rs9533118	chr13.3		13	42473124	13:43023859	3.74664e-10	13:42473124	9.90000000000022e-15	6133	24424	0.999945142001636	0.971057131830716	42023594	44022923	protein_coding	43023586	1	-550462	273	-550462	6	0	6	42023594	44022923	1999329
AITD_Saevarsdottir_32581359_1	AITD (Saevarsdottir, EUR)	IMD	B_Perez	B_Perez	B	Single cell	ENSG00000132507	EIF5A	5549	4.80716921534677e-31	5.33731450785166e-09	9.00671898235655e-23	0.999999994574836	8.78509224641214e-11	17:7306067	rs28636077	chr17.1		17	7306067	17:7306067	2.73601e-25	17:7337072	1.3000000000004e-15	5950	25719	0.999999999998387	0.999999996083303	6307200	8306199	protein_coding	7307628	1	-1561	-1561	29444	0	0	5	6307200	8306199	1998999
AITD_Saevarsdottir_32581359_1	AITD (Saevarsdottir, EUR)	IMD	B_Perez	B_Perez	B	Single cell	ENSG00000176014	TUBB6	6311	7.15481707746526e-08	6.90642902039408e-05	0.00103471622995197	0.998794741737444	0.000101406194228451	18:12782850	rs6505765	chr18.1		18	12782850	18:12319583	3.13248e-11	18:12782850	1.90000000000001e-11	6732	27726	0.997325593585241	0.999572728241017	11307694	13307267	protein_coding	12308241	1	474609	11342	474609	10	0	10	11307694	13307267	1999573
AITD_Saevarsdottir_32581359_1	AITD (Saevarsdottir, EUR)	IMD	B_Perez	B_Perez	B	Single cell	ENSG00000269145	MAST3-AS1	5431	4.57001917665524e-29	4.28721919985322e-11	1.06596346208677e-18	0.999999965913802	3.40433324238011e-08	19:18147702	rs1566029	chr19.2		19	18147702	19:18147702	1.17655e-22	19:18287220	5.09999999999996e-17	5756	25984	0.999999999999577	0.999999999960373	17152281	19151491	lncRNA	18151691	-1	3989	3989	-135529	0	0	13	17152185	19151491	1999306
AITD_Saevarsdottir_32581359_1	AITD (Saevarsdottir, EUR)	IMD	SM_B_UT	B_SM_UT	B	Sorted cell	ENSG00000049247	UTS2	3866	2.14747304737762e-66	9.68376803955026e-06	2.2175790123234e-61	0.999990234546535	8.16854310289959e-08	1:7910032	rs664689	chr1.2		1	7910032	1:7910032	2.90751e-83	1:8437247	7.39999999999993e-12	4929	24707	1	0.994990920865768	6853986	8853353	protein_coding	7853065	-1	-56967	-56967	-584182	0	0	9	6853827	8853353	1999526
AITD_Saevarsdottir_32581359_1	AITD (Saevarsdottir, EUR)	IMD	SM_B_UT	B_SM_UT	B	Sorted cell	ENSG00000116288	PARK7	3936	4.71466885418569e-31	9.70571586433676e-06	4.85757357997941e-26	0.999990251996655	4.22874876445842e-08	1:7969434	rs2641116	chr1.2		1	7969434	1:7961718	3.47157e-53	1:8437247	7.39999999999993e-12	5008	24763	0.999999999789005	0.9949909039531	6954384	8953933	protein_coding	7961711	1	7723	7	475536	0	0	7	6954384	8953933	1999549
AITD_Saevarsdottir_32581359_1	AITD (Saevarsdottir, EUR)	IMD	SM_B_UT	B_SM_UT	B	Sorted cell	ENSG00000284747	AL034417.4	3963	1.86815963401202e-19	9.70493199701826e-06	1.9249402548745e-14	0.999990254105973	4.096200862353e-08	1:8020727	rs419390	chr1.2		1	8020727	1:8050846	7.82604e-23	1:8437247	7.39999999999993e-12	5043	24761	0.999997025626355	0.99499085461652	6991892	8990352	lncRNA	7991134	1	29593	59712	446113	1	2	5	6991892	8990352	1998460
AITD_Saevarsdottir_32581359_1	AITD (Saevarsdottir, EUR)	IMD	SM_B_UT	B_SM_UT	B	Sorted cell	ENSG00000049246	PER3	3840	1.87858900334081e-07	9.50457437609841e-06	0.019337616512027	0.978369765881095	0.0022829251736017	1:8437247	rs301802	chr1.2		1	8437247	1:7910032	2.12648e-09	1:8437247	7.39999999999993e-12	4931	24785	0.997388454557592	0.994990967154876	6788383	8781370	protein_coding	7784291	1	652956	125741	652956	11	2	11	6784770	8783665	1998895
AITD_Saevarsdottir_32581359_1	AITD (Saevarsdottir, EUR)	IMD	SM_B_UT	B_SM_UT	B	Sorted cell	ENSG00000142583	SLC2A5	3889	3.78239289217601e-11	1.0024170951608e-05	3.77321891718598e-06	0.999985790205872	4.12366435651843e-07	1:8437247	rs301802	chr1.2		1	8437247	1:9038171	1.83065e-18	1:8437247	7.39999999999993e-12	4882	25576	0.989452961084576	0.994990439997855	8089307	10087941	protein_coding	9069635	-1	632388	31464	632388	10	0	10	8089147	10088194	1999047
AITD_Saevarsdottir_32581359_1	AITD (Saevarsdottir, EUR)	IMD	SM_B_UT	B_SM_UT	B	Sorted cell	ENSG00000049239	H6PD	3769	8.04581900540342e-27	9.96542520648352e-06	8.0736531335566e-22	0.999990012080715	2.24940776263636e-08	1:9234844	rs3752547	chr1.2		1	9234844	1:9234844	1.74801e-36	1:8437247	7.39999999999993e-12	4766	25426	0.978426705306881	0.99499051765317	8235070	10233507	protein_coding	9234774	1	70	70	-797527	0	0	14	8235070	10233818	1998748
AITD_Saevarsdottir_32581359_1	AITD (Saevarsdottir, EUR)	IMD	SM_B_UT	B_SM_UT	B	Sorted cell	ENSG00000001461	NIPAL3	3475	1.26396772246137e-20	0.0012546991239356	1.00611212022447e-17	0.998734352094703	1.09487813618671e-05	1:24384630	rs527567	chr1.3		1	24384630	1:24385859	2.65343e-33	1:25025090	3.3000000000001e-10	4341	24139	1	0.986565361634019	23416258	25415138	protein_coding	24415802	1	-31172	-29943	609288	1	1	10	23416258	25415138	1998880
AITD_Saevarsdottir_32581359_1	AITD (Saevarsdottir, EUR)	IMD	SM_B_UT	B_SM_UT	B	Sorted cell	ENSG00000117632	STMN1	2795	7.50148497816155e-05	0.00110529797887617	0.0631563091756103	0.930565054878394	0.00509832311733708	1:25025090	rs4320727	chr1.3		1	25025090	1:25958393	1.63399e-10	1:25025090	3.3000000000001e-10	3771	22294	0.963508054005873	0.986657317772273	24907571	26905659	protein_coding	25906419	-1	881329	-51974	881329	25	0	25	24907571	26906519	1998948
AITD_Saevarsdottir_32581359_1	AITD (Saevarsdottir, EUR)	IMD	SM_B_UT	B_SM_UT	B	Sorted cell	ENSG00000157978	LDLRAP1	3238	1.25456034565949e-07	0.00122766655594356	0.000102051709865738	0.998640427140931	2.97291372257724e-05	1:25025090	rs4320727	chr1.3		1	25025090	1:25548408	8.16825e-26	1:25025090	3.3000000000001e-10	4234	23074	0.992924641813668	0.986597991521307	24543852	26543119	protein_coding	25543606	1	-518516	4802	-518516	15	0	15	24543852	26543119	1999267
AITD_Saevarsdottir_32581359_1	AITD (Saevarsdottir, EUR)	IMD	SM_B_UT	B_SM_UT	B	Sorted cell	ENSG00000169504	CLIC4	3369	0.000548364110437452	0.00059615634335388	0.44361873446822	0.482219176497347	0.0730175685806415	1:25025090	rs4320727	chr1.3		1	25025090	1:24752868	1.16232e-08	1:25025090	3.3000000000001e-10	4318	23256	0.940233395901084	0.986329665768403	23745865	25744418	protein_coding	24745447	1	279643	7421	279643	3	0	3	23745865	25744418	1998553
AITD_Saevarsdottir_32581359_1	AITD (Saevarsdottir, EUR)	IMD	SM_B_UT	B_SM_UT	B	Sorted cell	ENSG00000187010	RHD	3213	7.79196548132333e-05	0.00114440460919605	0.0632671595372289	0.929198209376544	0.00631230682221765	1:25025090	rs4320727	chr1.3		1	25025090	1:25235176	1.55892e-08	1:25025090	3.3000000000001e-10	4212	23131	0.983686087139861	0.986578250311063	24273330	26271790	protein_coding	25272509	1	-247419	-37333	-247419	8	3	8	24272407	26271790	1999383
AITD_Saevarsdottir_32581359_1	AITD (Saevarsdottir, EUR)	IMD	SM_B_UT	B_SM_UT	B	Sorted cell	ENSG00000259984	RP11-335G20.7	3239	5.18969735907167e-09	0.00123295712965772	4.20380925231462e-06	0.998731928357489	3.09055139023141e-05	1:25371863	rs599691	chr1.3		1	25371863	1:25371863	1.3764e-13	1:25025090	3.3000000000001e-10	4247	23186	0.991376948757491	0.986572088783982	24337475	26336871	unprocessed_pseudogene	25337465	-1	-34398	-34398	312375	1	1	10	24337475	26336871	1999396
AITD_Saevarsdottir_32581359_1	AITD (Saevarsdottir, EUR)	IMD	SM_B_UT	B_SM_UT	B	Sorted cell	ENSG00000204084	INPP5B	3989	1.47069485119895e-21	1.22709504451026e-05	5.25191276397301e-18	0.043007078160069	0.956980650889486	1:37898724	rs36084352	chr1.4		1	37898724	1:37872093	1.46144e-31	1:37911349	1.50000000000001e-10	4917	23541	0.999999999999995	0.940429543595347	36947570	38946634	protein_coding	37947053	-1	48329	74960	35704	0	1	0	36947570	38946634	1999064
AITD_Saevarsdottir_32581359_1	AITD (Saevarsdottir, EUR)	IMD	SM_B_UT	B_SM_UT	B	Sorted cell	ENSG00000163874	ZC3H12A	3927	1.72069161257924e-07	0.00028140603857423	0.000610884658702497	0.999055397242991	5.21399905713796e-05	1:37911349	rs61776678	chr1.4		1	37911349	1:37477488	3.34238e-14	1:37911349	1.50000000000001e-10	4931	23679	0.999207075557192	0.940424882296189	36474973	38474543	protein_coding	37474580	1	436769	2908	436769	17	0	17	36474825	38474543	1999718
AITD_Saevarsdottir_32581359_1	AITD (Saevarsdottir, EUR)	IMD	SM_B_UT	B_SM_UT	B	Sorted cell	ENSG00000183431	SF3A3	4041	1.86897308882625e-07	1.4568228587039e-05	0.000670842871510459	0.0514813535727988	0.947833048429796	1:37911349	rs61776678	chr1.4		1	37911349	1:37795061	3.83759e-09	1:37911349	1.50000000000001e-10	4975	23421	0.998511227135559	0.940429287035652	36993278	38990057	protein_coding	37990022	-1	78673	194961	78673	1	7	1	36993278	38990057	1996779
AITD_Saevarsdottir_32581359_1	AITD (Saevarsdottir, EUR)	IMD	SM_B_UT	B_SM_UT	B	Sorted cell	ENSG00000188786	MTF1	3834	6.40259318616571e-06	0.000267487997725815	0.0232069670787056	0.969536315232667	0.00698282709771533	1:37911349	rs61776678	chr1.4		1	37911349	1:37839240	1.36824e-07	1:37911349	1.50000000000001e-10	4840	23193	0.997657149157165	0.940430793551567	36859876	38859391	protein_coding	37859592	-1	-51757	20352	-51757	2	0	2	36859876	38859391	1999515
AITD_Saevarsdottir_32581359_1	AITD (Saevarsdottir, EUR)	IMD	SM_B_UT	B_SM_UT	B	Sorted cell	ENSG00000197982	C1orf122	3846	1.62259644034134e-09	0.000275109390605517	5.89629425277473e-06	0.999710011549388	8.98114315870912e-06	1:37911349	rs61776678	chr1.4		1	37911349	1:37839240	7.29332e-19	1:37911349	1.50000000000001e-10	4844	23134	0.99999793049221	0.940431248388004	36809768	38806921	protein_coding	37807790	1	103559	31450	103559	4	1	4	36809366	38806921	1997555
AITD_Saevarsdottir_32581359_1	AITD (Saevarsdottir, EUR)	IMD	SM_B_UT	B_SM_UT	B	Sorted cell	ENSG00000233621	LITATS1	3926	1.21018351098274e-09	0.000281555589212243	4.29697102478131e-06	0.999713015898145	1.13033143378617e-06	1:37911349	rs61776678	chr1.4		1	37911349	1:37455481	9.00539e-14	1:37911349	1.50000000000001e-10	4930	23676	0.999999387490277	0.940424909089246	36474973	38474175	lncRNA	37474402	-1	-436947	18921	-436947	18	0	18	36474825	38474366	1999541
AITD_Saevarsdottir_32581359_1	AITD (Saevarsdottir, EUR)	IMD	SM_B_UT	B_SM_UT	B	Sorted cell	ENSG00000198890	PRMT6	4207	4.36600057328683e-49	3.51652579516326e-46	0.00123986657183547	0.998630725840302	0.000129407587866493	1:107816883	rs4915076	chr1.6		1	107816883	1:107055366	4.91676e-11	1:107816883	4.59999999999942e-52	5172	24516	0.999868038466878	1.00000000000001	106056773	108056482	protein_coding	107056674	1	760209	-1308	760209	2	0	2	106056773	108056482	1999709
AITD_Saevarsdottir_32581359_1	AITD (Saevarsdottir, EUR)	IMD	SM_B_UT	B_SM_UT	B	Sorted cell	ENSG00000241361	SLC25A24P1	3691	1.51082961026973e-75	3.47710944485739e-46	4.34507349920841e-30	1	1.30624424989137e-30	1:107823394	rs4915077	chr1.6		1	107823394	1:108345752	1.12394e-51	1:107816883	4.59999999999942e-52	4506	24208	0.999999999938641	1	107273982	109272746	transcribed_unprocessed_pseudogene	108273139	1	-449745	72613	-456256	5	0	5	107273982	109272804	1998822
AITD_Saevarsdottir_32581359_1	AITD (Saevarsdottir, EUR)	IMD	SM_B_UT	B_SM_UT	B	Sorted cell	ENSG00000187862	TTC24	3224	6.19753421274374e-40	2.31689568266802e-05	2.67486802136546e-35	0.999976758062267	7.29809054763962e-08	1:156582056	rs6682716	chr1.8		1	156582056	1:156582056	1.39188e-55	1:156815190	1.00000000000001e-11	4233	24518	1	0.995405308242254	155582693	157579659	protein_coding	156579723	1	2333	2333	235467	0	0	14	155580684	157579659	1998975
AITD_Saevarsdottir_32581359_1	AITD (Saevarsdottir, EUR)	IMD	SM_B_UT	B_SM_UT	B	Sorted cell	ENSG00000132694	ARHGEF11	4006	1.08233145660837e-08	2.386949636633e-05	0.000453202630765734	0.99948293472826	3.99823212932986e-05	1:156815190	rs926103	chr1.8		1	156815190	1:156909603	6.25667e-11	1:156815190	1.00000000000001e-11	5026	25285	0.99995076031481	0.995405263100162	156046121	158042990	protein_coding	157045742	-1	230552	136139	230552	5	1	5	156046121	158045340	1999219
AITD_Saevarsdottir_32581359_1	AITD (Saevarsdottir, EUR)	IMD	SM_B_UT	B_SM_UT	B	Sorted cell	ENSG00000132718	SYT11	1789	1.59887809989935e-05	3.07799897821714e-06	0.762576170725234	0.146721738315383	0.0906830241794062	1:156815190	rs926103	chr1.8		1	156815190	1:156320453	3.74496e-09	1:156815190	1.00000000000001e-11	2645	22187	0.910442908802205	0.995406300415162	154861616	156858662	protein_coding	155859567	1	955623	460886	955623	44	23	44	154861525	156858662	1997137
AITD_Saevarsdottir_32581359_1	AITD (Saevarsdottir, EUR)	IMD	SM_B_UT	B_SM_UT	B	Sorted cell	ENSG00000143297	FCRL5	4752	3.82354845928068e-10	2.59018884892651e-05	1.47610250001745e-05	0.999957047688274	2.28901588151031e-06	1:156815190	rs926103	chr1.8		1	156815190	1:157544014	4.92347e-27	1:156815190	1.00000000000001e-11	5757	27425	0.999997962295215	0.995405298169558	156552521	158552171	protein_coding	157552515	-1	737325	8501	737325	12	0	12	156552521	158552171	1999650
AITD_Saevarsdottir_32581359_1	AITD (Saevarsdottir, EUR)	IMD	SM_B_UT	B_SM_UT	B	Sorted cell	ENSG00000143314	MRPL24	3614	1.36603221470439e-05	7.65702241578357e-06	0.583976315457059	0.327264673420593	0.088737693777785	1:156815190	rs926103	chr1.8		1	156815190	1:156720447	3.19147e-07	1:156815190	1.00000000000001e-11	4604	24766	0.906312676851778	0.995405837231997	155743859	157739338	protein_coding	156741088	-1	-74102	20641	-74102	3	2	3	155743859	157739338	1995479
AITD_Saevarsdottir_32581359_1	AITD (Saevarsdottir, EUR)	IMD	SM_B_UT	B_SM_UT	B	Sorted cell	ENSG00000143622	RIT1	1837	9.15285518056696e-11	2.11391797388764e-05	4.3296943034515e-06	0.999974152966384	3.78068045720779e-07	1:156815190	rs926103	chr1.8		1	156815190	1:155908315	1.26656e-14	1:156815190	1.00000000000001e-11	2695	22370	0.979783132280702	0.995406252962023	154911666	156909788	protein_coding	155911349	-1	-903841	3034	-903841	43	0	43	154911666	156909911	1998245
AITD_Saevarsdottir_32581359_1	AITD (Saevarsdottir, EUR)	IMD	SM_B_UT	B_SM_UT	B	Sorted cell	ENSG00000160781	PAQR6	2345	2.8569901027626e-06	1.82105502420792e-05	0.133944432666514	0.853755403104116	0.0122790966890249	1:156815190	rs926103	chr1.8		1	156815190	1:156240066	1.72003e-07	1:156815190	1.00000000000001e-11	3274	22571	0.987151231179863	0.995406295395357	155305169	157248066	protein_coding	156248056	-1	-567134	7990	-567134	25	1	25	155305169	157248066	1942897
AITD_Saevarsdottir_32581359_1	AITD (Saevarsdottir, EUR)	IMD	SM_B_UT	B_SM_UT	B	Sorted cell	ENSG00000163382	NAXE	3247	1.1388272322976e-05	1.03369501225898e-05	0.491421152153535	0.446003997434183	0.0625531251898359	1:156815190	rs926103	chr1.8		1	156815190	1:156594848	2.60311e-07	1:156815190	1.00000000000001e-11	4257	24523	0.914227112133605	0.995405303966518	155592576	157591531	protein_coding	156591776	1	223414	3072	223414	13	0	13	155592576	157591531	1998955
AITD_Saevarsdottir_32581359_1	AITD (Saevarsdottir, EUR)	IMD	SM_B_UT	B_SM_UT	B	Sorted cell	ENSG00000163468	CCT3	2676	1.18816693633006e-06	2.12173858184349e-05	0.0527398613629547	0.94178394997868	0.0054537831056112	1:156815190	rs926103	chr1.8		1	156815190	1:156240066	3.31894e-12	1:156815190	1.00000000000001e-11	3665	23840	0.994190223475207	0.995405589205365	155376951	157367800	protein_coding	156338292	-1	-476898	98226	-476898	20	6	20	155371371	157367873	1996502
AITD_Saevarsdottir_32581359_1	AITD (Saevarsdottir, EUR)	IMD	SM_B_UT	B_SM_UT	B	Sorted cell	ENSG00000198952	SMG5	2476	5.12008820841492e-06	1.59881805250876e-05	0.233880290839855	0.730292504827602	0.0358060960638088	1:156815190	rs926103	chr1.8		1	156815190	1:156246108	1.75013e-07	1:156815190	1.00000000000001e-11	3428	23166	0.920123150211671	0.995405904531152	155305169	157282312	protein_coding	156282825	-1	-532365	36717	-532365	24	1	24	155305169	157282312	1977143
AITD_Saevarsdottir_32581359_1	AITD (Saevarsdottir, EUR)	IMD	SM_B_UT	B_SM_UT	B	Sorted cell	ENSG00000160856	FCRL3	4710	6.05319786703816e-42	2.45625035399972e-05	2.3051011893469e-37	0.935311248103265	0.0646641893931941	1:157698600	rs7522061	chr1.8		1	157698600	1:157698600	9.90844e-64	1:156815190	1.00000000000001e-11	5686	27803	0.999999999999994	0.995404999424481	156700862	158698799	protein_coding	157700769	-1	2169	2169	885579	0	0	15	156700862	158700257	1999395
AITD_Saevarsdottir_32581359_1	AITD (Saevarsdottir, EUR)	IMD	SM_B_UT	B_SM_UT	B	Sorted cell	ENSG00000227217	AL356276.1	4722	5.72289811025825e-08	2.49652006825788e-05	0.00217775419311957	0.949975033412445	0.0478221899647716	1:157698600	rs7522061	chr1.8		1	157698600	1:157698600	8.08585e-10	1:156815190	1.00000000000001e-11	5699	27823	0.999780933751696	0.995404984839037	156691821	158691042	lncRNA	157691762	1	6838	6838	-876572	0	0	14	156691821	158691236	1999415
AITD_Saevarsdottir_32581359_1	AITD (Saevarsdottir, EUR)	IMD	SM_B_UT	B_SM_UT	B	Sorted cell	ENSG00000132704	FCRL2	4855	6.84803777996173e-50	2.65628872375846e-05	2.57797684496763e-45	0.999972698725266	7.3838750074466e-07	1:157783783	rs2065883	chr1.8		1	157783783	1:157781566	6.60183e-81	1:156815190	1.00000000000001e-11	5829	28114	1.00000000000001	0.99540333770062	156777346	158777057	protein_coding	157777132	-1	-6651	-4434	961942	0	0	17	156777346	158777057	1999711
AITD_Saevarsdottir_32581359_1	AITD (Saevarsdottir, EUR)	IMD	SM_B_UT	B_SM_UT	B	Sorted cell	ENSG00000143155	TIPRL	4276	3.10566728180437e-10	0.000163985546514503	1.89355085918012e-06	0.999833350236131	7.70355929220167e-07	1:167457187	rs1214598	chr1.9		1	167457187	1:168173251	1.87288e-14	1:167457187	2.50000000000006e-10	5151	25568	0.956067998027232	0.976199406555829	167180256	169178135	protein_coding	168178962	1	-721775	-5711	-721775	14	0	14	167180096	169178571	1998475
AITD_Saevarsdottir_32581359_1	AITD (Saevarsdottir, EUR)	IMD	SM_B_UT	B_SM_UT	B	Sorted cell	ENSG00000143167	GPA33	4188	2.87042987367441e-07	0.000164045757394903	0.00174610606677325	0.997903670109195	0.000185891023649229	1:167457187	rs1214598	chr1.9		1	167457187	1:167102738	7.78242e-10	1:167457187	2.50000000000006e-10	5139	25626	0.999796436924831	0.976196578121879	166166495	168166391	protein_coding	167090377	-1	-366810	-12361	-366810	5	0	5	166166495	168166391	1999896
AITD_Saevarsdottir_32581359_1	AITD (Saevarsdottir, EUR)	IMD	SM_B_UT	B_SM_UT	B	Sorted cell	ENSG00000143178	TBX19	4485	4.06410819606398e-05	0.000121997344995772	0.243637638660264	0.731338009153004	0.0248617137597769	1:167457187	rs1214598	chr1.9		1	167457187	1:168286092	1.41957e-08	1:167457187	2.50000000000006e-10	5343	26004	0.943318338615575	0.976198265487964	167283618	169279915	protein_coding	168280877	1	-823690	5215	-823690	18	0	18	167281596	169279915	1998319
AITD_Saevarsdottir_32581359_1	AITD (Saevarsdottir, EUR)	IMD	SM_B_UT	B_SM_UT	B	Sorted cell	ENSG00000197965	MPZL1	3967	1.54214047002466e-08	0.000160948510523087	9.57899775911994e-05	0.999730852260798	1.23938296819858e-05	1:167457187	rs1214598	chr1.9		1	167457187	1:167716809	2.03207e-13	1:167457187	2.50000000000006e-10	4865	25097	0.999989443589731	0.976200672377574	166721873	168720702	protein_coding	167721982	1	-264795	-5173	-264795	7	0	7	166721873	168720735	1998862
AITD_Saevarsdottir_32581359_1	AITD (Saevarsdottir, EUR)	IMD	SM_B_UT	B_SM_UT	B	Sorted cell	ENSG00000198821	CD247	4077	8.55284782095923e-05	6.12498600161428e-05	0.527105492701302	0.37740283279827	0.0953448961622024	1:167457187	rs1214598	chr1.9		1	167457187	1:167430497	9.07663e-08	1:167457187	2.50000000000006e-10	4977	25294	0.93110466878086	0.976197420247933	166519019	168518421	protein_coding	167518529	-1	61342	88032	61342	2	3	2	166518869	168518421	1999552
AITD_Saevarsdottir_32581359_1	AITD (Saevarsdottir, EUR)	IMD	SM_B_UT	B_SM_UT	B	Sorted cell	ENSG00000198771	RCSD1	3943	1.45773115780174e-31	0.000161882577622965	9.00340575460837e-28	0.999837674202833	4.43219548836159e-07	1:167617624	rs28641593	chr1.9		1	167617624	1:167617624	6.93614e-54	1:167457187	2.50000000000006e-10	4855	25240	0.998322772851666	0.976200371155293	166630105	168629978	protein_coding	167630232	1	-12608	-12608	-173045	0	0	5	166630105	168629978	1999873
AITD_Saevarsdottir_32581359_1	AITD (Saevarsdottir, EUR)	IMD	SM_B_UT	B_SM_UT	B	Sorted cell	ENSG00000118197	DDX59	4524	2.21182754795149e-06	0.000286145743586098	0.00751331630824929	0.971987543884254	0.0202107822363636	1:200754881	rs56255908	chr1.10		1	200754881	1:200686105	2.12255e-09	1:200871339	3.0999999999999e-09	5539	25797	0.999216531354654	0.975063318900068	199671140	201669730	protein_coding	200669907	-1	-84974	-16198	-201432	1	0	2	199670721	201669791	1999070
AITD_Saevarsdottir_32581359_1	AITD (Saevarsdottir, EUR)	IMD	SM_B_UT	B_SM_UT	B	Sorted cell	ENSG00000224536	CSRP1-AS1	4254	4.2059506251926e-06	0.000280759237680991	0.014720077684511	0.982605391694773	0.00238956543240904	1:200754881	rs56255908	chr1.10		1	200754881	1:201507152	4.8765e-11	1:200871339	3.0999999999999e-09	5310	25038	0.996436287961494	0.975069998259257	200507778	202502248	lncRNA	201507277	1	-752396	-125	-635938	14	0	13	200507778	202507140	1999362
AITD_Saevarsdottir_32581359_1	AITD (Saevarsdottir, EUR)	IMD	SM_B_UT	B_SM_UT	B	Sorted cell	ENSG00000118200	CAMSAP2	4586	1.46042277146101e-10	0.000236759520396065	4.95992662015541e-07	0.803937188809226	0.195825555531673	1:200851482	rs10920052	chr1.10		1	200851482	1:200821492	3.34422e-14	1:200871339	3.0999999999999e-09	5635	25802	0.999959463487287	0.97506383572375	199739581	201739557	protein_coding	200738893	1	112589	82599	132446	0	0	1	199739581	201739557	1999976
AITD_Saevarsdottir_32581359_1	AITD (Saevarsdottir, EUR)	IMD	SM_B_UT	B_SM_UT	B	Sorted cell	ENSG00000170128	GPR25	4489	2.99608770814625e-07	0.000287830432236449	0.00102762530884007	0.987217920386529	0.011466324263624	1:200851482	rs10920052	chr1.10		1	200851482	1:200874640	1.44903e-10	1:200871339	3.0999999999999e-09	5543	25549	0.999823779657192	0.975064441203315	199873048	201872348	protein_coding	200872981	1	-21499	1659	-1642	1	0	0	199873048	201872348	1999300
AITD_Saevarsdottir_32581359_1	AITD (Saevarsdottir, EUR)	IMD	SM_B_UT	B_SM_UT	B	Sorted cell	ENSG00000159176	CSRP1	4251	9.72904407159454e-34	0.000285392411548454	3.4079863974941e-30	0.99970093537832	1.36722101276099e-05	1:201507152	rs117708536	chr1.10		1	201507152	1:201507152	6.36072e-63	1:200871339	3.0999999999999e-09	5308	25016	1	0.975070157863915	200509671	202502248	protein_coding	201507123	-1	-29	-29	635784	0	0	12	200509671	202507796	1998125
AITD_Saevarsdottir_32581359_1	AITD (Saevarsdottir, EUR)	IMD	SM_B_UT	B_SM_UT	B	Sorted cell	ENSG00000223396	RPS10P7	4239	4.20858861577069e-09	0.000284874661804656	1.4768827729789e-05	0.999685438186787	1.49141150901673e-05	1:201507152	rs117708536	chr1.10		1	201507152	1:201507152	1.10546e-19	1:200871339	3.0999999999999e-09	5296	24971	0.902700156759539	0.975070390737023	200518876	202515946	transcribed_processed_pseudogene	201520056	1	-12904	-12904	-648717	1	1	14	200518876	202515946	1997070
AITD_Saevarsdottir_32581359_1	AITD (Saevarsdottir, EUR)	IMD	SM_B_UT	B_SM_UT	B	Sorted cell	ENSG00000143669	LYST	5073	3.04872255104853e-06	9.30293515078403e-05	0.0316410155895894	0.965498278986237	0.00276462735011458	1:236465834	rs12117927	chr1.11		1	236465834	1:235837005	8.94566e-14	1:236465834	2.00000000000002e-11	6018	24843	0.988396874510634	0.999554364637785	234883927	236882904	protein_coding	235866906	-1	-598928	29901	-598928	6	0	6	234883927	236883339	1999412
AITD_Saevarsdottir_32581359_1	AITD (Saevarsdottir, EUR)	IMD	SM_B_UT	B_SM_UT	B	Sorted cell	ENSG00000162885	B3GALNT2	4510	3.40575463591071e-10	9.3358028308047e-05	3.64769764088182e-06	0.999901330398979	1.66353449540859e-06	1:236465834	rs12117927	chr1.11		1	236465834	1:235513988	1.77825e-16	1:236465834	2.00000000000002e-11	5421	24073	0.999999558026217	0.99955153052432	234505646	236503607	protein_coding	235504452	-1	-961382	-9536	-961382	9	0	9	234505646	236503792	1998146
AITD_Saevarsdottir_32581359_1	AITD (Saevarsdottir, EUR)	IMD	SM_B_UT	B_SM_UT	B	Sorted cell	ENSG00000116977	LGALS8	4343	7.27007188223795e-16	7.43959405690633e-05	9.77139659180332e-12	0.999924417520564	1.18652909620144e-06	1:236532253	rs79501547	chr1.11		1	236532253	1:236577426	6.98868e-26	1:236465834	2.00000000000002e-11	5146	19113	0.997284563611967	0.999929520659259	235518009	237040722	protein_coding	236523982	1	8271	53444	-58148	1	3	0	235518009	237040722	1522713
AITD_Saevarsdottir_32581359_1	AITD (Saevarsdottir, EUR)	IMD	SM_B_UT	B_SM_UT	B	Sorted cell	ENSG00000230325	AL359921.1	4237	1.73021795203972e-15	7.26327554937453e-05	2.38196498376495e-11	0.999924197230026	3.16999066223467e-06	1:236537835	rs2737707	chr1.11		1	236537835	1:236537835	1.94414e-19	1:236465834	2.00000000000002e-11	5014	18660	0.999695870945091	0.999930609282421	235550862	237040722	lncRNA	236550280	-1	12445	12445	84446	0	0	3	235550862	237040722	1489860
AITD_Saevarsdottir_32581359_1	AITD (Saevarsdottir, EUR)	IMD	SM_B_UT	B_SM_UT	B	Sorted cell	ENSG00000134324	LPIN1	4580	4.29504396092329e-14	8.30635527643322e-14	0.329836057036213	0.637859403119864	0.0323045398437963	2:12504610	rs1534430	chr2.2		2	12504610	2:11825415	5.73236e-08	2:12504610	3.10000000000008e-20	5705	27394	0.949270966402331	0.999994878399013	10677871	12677503	protein_coding	11746632	1	757978	78783	757978	1	0	1	10677871	12677503	1999632
AITD_Saevarsdottir_32581359_1	AITD (Saevarsdottir, EUR)	IMD	SM_B_UT	B_SM_UT	B	Sorted cell	ENSG00000214595	EML6	4400	5.91364068352506e-40	0.000414950133350413	1.42455046160837e-36	0.999582887652923	2.16221372122942e-06	2:54788144	rs13005723	chr2.3		2	54788144	2:54787887	7.42478e-70	2:55642709	3.30000000000007e-09	5440	28076	1	0.999568130196655	53724199	55723493	protein_coding	54723662	1	64482	64225	919047	0	0	13	53724199	55723493	1999294
AITD_Saevarsdottir_32581359_1	AITD (Saevarsdottir, EUR)	IMD	SM_B_UT	B_SM_UT	B	Sorted cell	ENSG00000162994	CLHC1	4609	4.27355937360472e-29	0.000419716341830766	1.01777281257858e-25	0.999578674077845	1.60958032751156e-06	2:55196719	rs78347836	chr2.3		2	55196719	2:55196719	4.42294e-39	2:55642709	3.30000000000007e-09	5633	28410	0.997368217443508	0.999455376191937	54232884	56232341	protein_coding	55232293	-1	35574	35574	-410416	2	2	8	54232884	56232341	1999457
AITD_Saevarsdottir_32581359_1	AITD (Saevarsdottir, EUR)	IMD	SM_B_UT	B_SM_UT	B	Sorted cell	ENSG00000115355	CCDC88A	4639	3.54993901935667e-23	0.000418371428860139	8.48157404327673e-20	0.999580057060244	1.57151089215595e-06	2:55415389	rs2045136	chr2.3		2	55415389	2:55403593	8.28331e-36	2:55642709	3.30000000000007e-09	5678	28319	0.999999999987416	0.99945674307127	54420127	56419203	protein_coding	55419856	-1	4467	16263	-222853	0	0	3	54420127	56419203	1999076
AITD_Saevarsdottir_32581359_1	AITD (Saevarsdottir, EUR)	IMD	SM_B_UT	B_SM_UT	B	Sorted cell	ENSG00000138035	PNPT1	4827	8.83583003830317e-05	0.000332107708558251	0.204199724528708	0.767495744902755	0.0278840645595957	2:55642709	rs13430684	chr2.3		2	55642709	2:55657117	1.42617e-07	2:55642709	3.30000000000007e-09	5899	29277	0.969005525399893	0.999444371194082	54694980	56693516	protein_coding	55693844	-1	51135	36727	51135	0	0	0	54694212	56693516	1999304
AITD_Saevarsdottir_32581359_1	AITD (Saevarsdottir, EUR)	IMD	SM_B_UT	B_SM_UT	B	Sorted cell	ENSG00000275052	PPP4R3B	4781	0.000231867720025057	0.000159207558267829	0.542020381942798	0.372108918897154	0.0854796238817547	2:55642709	rs13430684	chr2.3		2	55642709	2:55586197	1.19849e-07	2:55642709	3.30000000000007e-09	5851	28944	0.909149214152041	0.999448574336039	54619263	56618609	protein_coding	55617622	-1	-25087	31425	-25087	1	0	1	54619263	56618670	1999407
AITD_Saevarsdottir_32581359_1	AITD (Saevarsdottir, EUR)	IMD	SM_B_UT	B_SM_UT	B	Sorted cell	ENSG00000085760	MTIF2	4605	0.000217169308148329	0.000174783110720007	0.518406540818228	0.417180947617449	0.0640205591454539	2:55647676	rs12616982	chr2.3		2	55647676	2:55270398	7.9518e-15	2:55642709	3.30000000000007e-09	5623	28344	0.920649279104954	0.999456301549434	54269620	56268903	protein_coding	55269231	-1	-378445	-1167	-373478	5	0	5	54269620	56268903	1999283
AITD_Saevarsdottir_32581359_1	AITD (Saevarsdottir, EUR)	IMD	SM_B_UT	B_SM_UT	B	Sorted cell	ENSG00000055813	CCDC85A	5202	3.69481495410807e-16	0.000438849006203977	8.41561843300878e-13	0.999559064960069	2.08603288572959e-06	2:56338418	rs10200099	chr2.3		2	56338418	2:56332491	1.36651e-22	2:55642709	3.30000000000007e-09	6311	29706	0.99999999951717	0.999443527056543	55184722	57183499	protein_coding	56183990	1	154428	148501	-541281	0	0	5	55184722	57183559	1998837
AITD_Saevarsdottir_32581359_1	AITD (Saevarsdottir, EUR)	IMD	SM_B_UT	B_SM_UT	B	Sorted cell	ENSG00000115183	TANC1	4815	1.38278659169536e-07	8.93051093010712e-06	0.015215621028642	0.982675489218201	0.00209982096356783	2:159583178	rs7596462	chr2.4		2	159583178	2:158951437	1.6308e-08	2:159656372	1.30000000000004e-10	5670	26293	0.98028546971006	0.996941595469436	157969327	159967167	protein_coding	158968640	1	614538	-17203	687732	4	0	6	157969073	159967167	1998094
AITD_Saevarsdottir_32581359_1	AITD (Saevarsdottir, EUR)	IMD	SM_B_UT	B_SM_UT	B	Sorted cell	ENSG00000226266	AC009961.3	4276	7.53973499498919e-09	1.22588444785445e-06	0.000867967875598691	0.140439456470938	0.858691342229281	2:159656372	rs34385495	chr2.4		2	159656372	2:159655386	3.46577e-08	2:159656372	1.30000000000004e-10	5089	25132	0.998718972902545	0.996939247575142	158712791	160711708	lncRNA	159712442	-1	56070	57056	56070	1	1	1	158712791	160711708	1998917
AITD_Saevarsdottir_32581359_1	AITD (Saevarsdottir, EUR)	IMD	SM_B_UT	B_SM_UT	B	Sorted cell	ENSG00000054219	LY75	4322	2.75687849752619e-12	8.55523247031084e-06	3.22241658695669e-07	0.99999049752886	6.24994255587104e-07	2:159937497	rs4664304	chr2.4		2	159937497	2:159911293	2.08286e-22	2:159656372	1.30000000000004e-10	5170	24752	0.99999983512314	0.996939328062147	158905141	160904409	protein_coding	159904756	-1	-32741	-6537	248384	0	0	7	158905141	160904702	1999561
AITD_Saevarsdottir_32581359_1	AITD (Saevarsdottir, EUR)	IMD	SM_B_UT	B_SM_UT	B	Sorted cell	ENSG00000115267	IFIH1	3323	5.7437075780958e-09	2.00304408121521e-09	0.673538700642039	0.234801422915859	0.0916598686953487	2:162254026	rs2111485	chr2.5		2	162254026	2:162238769	2.03535e-09	2:162254026	3.2e-15	4259	21185	0.90635824912296	0.995012475573524	161319533	163318599	protein_coding	162318684	-1	64658	79915	64658	0	1	0	161319533	163318599	1999066
AITD_Saevarsdottir_32581359_1	AITD (Saevarsdottir, EUR)	IMD	SM_B_UT	B_SM_UT	B	Sorted cell	ENSG00000128641	MYO1B	3626	2.9838350472312e-33	3.43763439182389e-33	0.449013374821114	0.517269432723899	0.0337171924549927	2:191099907	rs7574865	chr2.6		2	191099907	2:191201372	3.31789e-07	2:191099907	4.49999999999721e-39	4568	20709	0.94072588864966	0.999999999922199	190245929	192242851	protein_coding	191245404	1	-145497	-44032	-145497	1	0	1	190245929	192242851	1996922
AITD_Saevarsdottir_32581359_1	AITD (Saevarsdottir, EUR)	IMD	SM_B_UT	B_SM_UT	B	Sorted cell	ENSG00000138378	STAT4	3731	9.61922116921938e-34	5.45196033755138e-33	0.141753951602159	0.803377939269339	0.0548681091285046	2:191099907	rs7574865	chr2.6		2	191099907	2:191201372	4.90054e-11	2:191099907	4.49999999999721e-39	4701	21147	0.980487445370389	0.999999999922203	190151630	192151129	protein_coding	191150994	-1	51087	-50378	51087	0	0	0	190151630	192151129	1999499
AITD_Saevarsdottir_32581359_1	AITD (Saevarsdottir, EUR)	IMD	SM_B_UT	B_SM_UT	B	Sorted cell	ENSG00000151689	INPP1	3783	4.11482762519529e-38	6.95330715178103e-33	5.91775936331002e-06	0.999993249287974	8.32952659670471e-07	2:191099907	rs7574865	chr2.6		2	191099907	2:190348263	4.95466e-14	2:191099907	4.49999999999721e-39	4590	21669	0.976727324997435	0.999999999922203	189344333	191343335	protein_coding	190343589	1	756318	4674	756318	12	0	12	189343881	191343335	1999454
AITD_Saevarsdottir_32581359_1	AITD (Saevarsdottir, EUR)	IMD	SM_B_UT	B_SM_UT	B	Sorted cell	ENSG00000189362	NEMP2	3685	8.38856757499933e-34	5.94587438452682e-33	0.12168505126916	0.86249728649641	0.0158176622344269	2:191101726	rs7568275	chr2.6		2	191101726	2:190567413	5.57582e-08	2:191099907	4.49999999999721e-39	4592	21483	0.983222107711148	0.999999999922203	189534823	191533738	protein_coding	190534722	-1	-567004	-32691	-565185	10	1	10	189534823	191534662	1999839
AITD_Saevarsdottir_32581359_1	AITD (Saevarsdottir, EUR)	IMD	SM_B_UT	B_SM_UT	B	Sorted cell	ENSG00000198130	HIBCH	3786	3.15878628343951e-40	6.95399546641823e-33	4.54240462317787e-08	0.999999946865545	7.71041243014175e-09	2:191101726	rs7568275	chr2.6		2	191101726	2:190278447	1.81214e-21	2:191099907	4.49999999999721e-39	4592	21671	0.999999491243663	0.999999999922203	189344333	191344082	protein_coding	190319826	-1	-781900	41379	-780081	13	0	13	189344333	191344082	1999749
AITD_Saevarsdottir_32581359_1	AITD (Saevarsdottir, EUR)	IMD	SM_B_UT	B_SM_UT	B	Sorted cell	ENSG00000233654	NEMP2-DT	3685	3.10808883712239e-34	6.55908288509857e-33	0.0451092145542747	0.951949062766971	0.00294172267875188	2:191101726	rs7568275	chr2.6		2	191101726	2:190466111	2.84606e-07	2:191099907	4.49999999999721e-39	4592	21472	0.992646940699971	0.999999999922199	189536797	191534731	lncRNA	190535017	1	566709	-68906	564890	9	1	9	189536797	191534731	1997934
AITD_Saevarsdottir_32581359_1	AITD (Saevarsdottir, EUR)	IMD	SM_B_UT	B_SM_UT	B	Sorted cell	ENSG00000144455	SUMF1	5806	1.2310142370602e-06	0.000893147065206025	0.00137491071881725	0.99754924717896	0.000181464022780006	3:4969650	rs150332089	chr3.1		3	4969650	3:4362134	7.37511e-11	3:4969650	6.29999999999911e-10	7130	30189	0.981345093059247	0.994331388762881	3467484	5467170	protein_coding	4467269	-1	-502381	105135	-502381	4	0	4	3467484	5467170	1999686
AITD_Saevarsdottir_32581359_1	AITD (Saevarsdottir, EUR)	IMD	SM_B_UT	B_SM_UT	B	Sorted cell	ENSG00000168026	TTC21A	4377	3.05734462748292e-05	8.24607707555654e-05	0.262105385066863	0.70690930931857	0.0308722713975366	3:39278509	rs11720041	chr3.3		3	39278509	3:39122428	9.05788e-11	3:39278509	9.70000000000089e-11	5305	24894	0.938022796849287	0.955581388972896	38108279	40107128	protein_coding	39107680	1	170829	14748	170829	6	0	6	38108279	40107128	1998849
AITD_Saevarsdottir_32581359_1	AITD (Saevarsdottir, EUR)	IMD	SM_B_UT	B_SM_UT	B	Sorted cell	ENSG00000168028	RPSA	4593	5.42337237952192e-05	5.15387373431192e-05	0.466556183806823	0.443299451939848	0.0900385917921896	3:39278509	rs11720041	chr3.3		3	39278509	3:39402654	1.48148e-13	3:39278509	9.70000000000089e-11	5497	24808	0.939090066367422	0.955582194790939	38408692	40406477	protein_coding	39406720	1	-128211	-4066	-128211	6	0	6	38408576	40406579	1998003
AITD_Saevarsdottir_32581359_1	AITD (Saevarsdottir, EUR)	IMD	SM_B_UT	B_SM_UT	B	Sorted cell	ENSG00000202363	SNORA62	4598	7.14024698589922e-10	0.0001162361762075	6.14204165534264e-06	0.999863771607274	1.38494608375465e-05	3:39278509	rs11720041	chr3.3		3	39278509	3:39399965	2.66092e-13	3:39278509	9.70000000000089e-11	5499	24810	0.999992709709436	0.955582192123758	38411386	40410897	snoRNA	39411054	1	-132545	-11089	-132545	7	1	7	38411273	40410897	1999624
AITD_Saevarsdottir_32581359_1	AITD (Saevarsdottir, EUR)	IMD	SM_B_UT	B_SM_UT	B	Sorted cell	ENSG00000121578	B4GALT4	4434	2.55597088321311e-27	1.04430851722025e-05	2.44749906418507e-22	0.999989528576485	2.83383449262497e-08	3:119219272	rs4643703	chr3.7		3	119219272	3:119219272	1.53701e-36	3:119502217	2.50000000000039e-11	5627	25157	0.999999999999997	0.938843827343158	118244792	120240280	protein_coding	119240878	-1	21606	21606	-261339	1	1	7	118241244	120240280	1999036
AITD_Saevarsdottir_32581359_1	AITD (Saevarsdottir, EUR)	IMD	SM_B_UT	B_SM_UT	B	Sorted cell	ENSG00000121594	CD80	4254	1.8814923876315e-06	7.87083512743542e-06	0.180049894450587	0.753148513096281	0.0667918401256174	3:119502217	rs11714843	chr3.7		3	119502217	3:119569567	1.55781e-08	3:119502217	2.50000000000039e-11	5399	25173	0.970394624533207	0.93884379417934	118559800	120559405	protein_coding	119559614	-1	57397	-9953	57397	0	0	0	118559800	120559405	1999605
AITD_Saevarsdottir_32581359_1	AITD (Saevarsdottir, EUR)	IMD	SM_B_UT	B_SM_UT	B	Sorted cell	ENSG00000144843	ADPRH	4249	4.68035082185265e-06	5.22410728120432e-06	0.448225663085434	0.500258928553458	0.0515055039030054	3:119502217	rs11714843	chr3.7		3	119502217	3:119581808	3.21069e-08	3:119502217	2.50000000000039e-11	5381	25154	0.925383344252565	0.938843814905538	118579963	120575073	protein_coding	119579492	1	-77275	2316	-77275	1	1	1	118579963	120575073	1995110
AITD_Saevarsdottir_32581359_1	AITD (Saevarsdottir, EUR)	IMD	SM_B_UT	B_SM_UT	B	Sorted cell	ENSG00000163389	POGLUT1	4269	7.68803486773378e-09	1.04192568751545e-05	0.000736351987199779	0.997944551100575	0.00130866996731533	3:119502217	rs11714843	chr3.7		3	119502217	3:119477487	1.76511e-11	3:119502217	2.50000000000039e-11	5440	25151	0.99709069034593	0.938843764883249	118468974	120468938	protein_coding	119468963	1	33254	8524	33254	2	0	2	118468974	120468938	1999964
AITD_Saevarsdottir_32581359_1	AITD (Saevarsdottir, EUR)	IMD	SM_B_UT	B_SM_UT	B	Sorted cell	ENSG00000183833	CFAP91	4229	2.07128255808976e-36	1.04605219043965e-05	1.98007406107307e-31	0.999989499579846	3.98982460957508e-08	3:119719761	rs6778570	chr3.7		3	119719761	3:119717912	2.29997e-47	3:119502217	2.50000000000039e-11	5335	25199	0.912341345879049	0.938843854352182	118703398	120702882	protein_coding	119703022	1	16739	14890	-200805	1	1	9	118703398	120702882	1999484
AITD_Saevarsdottir_32581359_1	AITD (Saevarsdottir, EUR)	IMD	SM_B_UT	B_SM_UT	B	Sorted cell	ENSG00000145012	LPP	4033	3.05849017589448e-52	6.30194978318848e-38	4.45165454383918e-18	7.2184409597219e-05	0.999927815590398	3:188397894	rs9815073	chr3.8		3	188397894	3:188397894	1.23794e-34	3:188397894	7.3000000000008e-42	4928	23664	0.999999999999983	0.997093128465305	187153706	189153033	protein_coding	188154157	1	243737	243737	243737	1	1	1	187153706	189153033	1999327
AITD_Saevarsdottir_32581359_1	AITD (Saevarsdottir, EUR)	IMD	SM_B_UT	B_SM_UT	B	Sorted cell	ENSG00000071127	WDR1	6503	6.57583514767878e-19	3.05014081338608e-13	2.15590663345127e-06	0.999997515702605	3.28390457868499e-07	4:10715315	rs4293777	chr4.1		4	10715315	4:9940953	1.73572e-18	4:10715315	2.30000000000006e-19	7763	36268	0.978539076746955	0.99999999984426	9117002	11116352	protein_coding	10116799	-1	-598516	175846	-598516	4	3	4	9117002	11116577	1999575
AITD_Saevarsdottir_32581359_1	AITD (Saevarsdottir, EUR)	IMD	SM_B_UT	B_SM_UT	B	Sorted cell	ENSG00000109667	SLC2A9	6649	1.07063920089053e-17	3.08349635719349e-13	3.47202125650959e-05	0.99996010396546	5.17582166593023e-06	4:10715315	rs4293777	chr4.1		4	10715315	4:10089306	4.59052e-11	4:10715315	2.30000000000006e-19	7959	36666	0.999662493436429	0.999999999844261	9055172	11054300	protein_coding	10021497	-1	-693818	-67809	-693818	6	0	6	9055172	11054300	1999128
AITD_Saevarsdottir_32581359_1	AITD (Saevarsdottir, EUR)	IMD	SM_B_UT	B_SM_UT	B	Sorted cell	ENSG00000109684	CLNK	6274	4.08964171509718e-19	9.44758654993905e-14	1.41364848662914e-06	0.326178818445272	0.673819767906146	4:10715315	rs4293777	chr4.1		4	10715315	4:10665336	1.20615e-14	4:10715315	2.30000000000006e-19	7359	34399	0.999968655323115	0.999999999844283	9684962	11684620	protein_coding	10684768	-1	-30547	19432	-30547	1	0	1	9684962	11684620	1999658
AITD_Saevarsdottir_32581359_1	AITD (Saevarsdottir, EUR)	IMD	SM_B_UT	B_SM_UT	B	Sorted cell	ENSG00000178163	ZNF518B	6604	9.6677430721374e-14	1.75144983149665e-13	0.308828003447432	0.559415275497208	0.131756721055087	4:10715315	rs4293777	chr4.1		4	10715315	4:10511170	1.76333e-07	4:10715315	2.30000000000006e-19	7875	37223	0.936984893421024	0.999999999844263	9480025	11457053	protein_coding	10457426	-1	-257889	-53744	-257889	2	0	2	9480025	11457053	1977028
AITD_Saevarsdottir_32581359_1	AITD (Saevarsdottir, EUR)	IMD	SM_B_UT	B_SM_UT	B	Sorted cell	ENSG00000163682	RPL9	5368	2.14066615814201e-21	0.000648637804628778	3.29810075744543e-18	0.99934911511931	2.24707606053206e-06	4:39446922	rs7685429	chr4.3		4	39446922	4:39444929	1.38698e-62	4:40290296	3.70000000000003e-10	6364	24995	0.999999999998749	0.991013454292865	38459252	40455903	protein_coding	39458922	-1	12000	13993	-831374	0	0	21	38459252	40456469	1997217
AITD_Saevarsdottir_32581359_1	AITD (Saevarsdottir, EUR)	IMD	SM_B_UT	B_SM_UT	B	Sorted cell	ENSG00000078140	UBE2K	5330	0.000312868755164695	0.00030895848044728	0.475666295041852	0.469678685193739	0.0540331925287973	4:40290296	rs9683415	chr4.3		4	40290296	4:39744926	1.00492e-08	4:40290296	3.70000000000003e-10	6353	25325	0.928345960704927	0.991020971839834	38699193	40697743	protein_coding	39698136	1	592160	46790	592160	12	1	12	38698548	40697743	1999195
AITD_Saevarsdottir_32581359_1	AITD (Saevarsdottir, EUR)	IMD	SM_B_UT	B_SM_UT	B	Sorted cell	ENSG00000078177	N4BP2	4685	0.000261655141615687	0.000361366357592151	0.400259939951114	0.552753640868271	0.0463633976814073	4:40290296	rs9683415	chr4.3		4	40290296	4:40107130	2.32434e-07	4:40290296	3.70000000000003e-10	5771	25156	0.940523699635136	0.991092868328248	39058024	41055643	protein_coding	40056850	1	233446	50280	233446	5	1	5	39058024	41055643	1997619
AITD_Saevarsdottir_32581359_1	AITD (Saevarsdottir, EUR)	IMD	SM_B_UT	B_SM_UT	B	Sorted cell	ENSG00000121892	PDS5A	4838	0.000341910037677603	0.000268802099927635	0.525139303589861	0.412803844077159	0.0614461401953751	4:40290296	rs9683415	chr4.3		4	40290296	4:39839536	1.93557e-09	4:40290296	3.70000000000003e-10	5878	25055	0.914686544379857	0.99109436077131	38977987	40976748	protein_coding	39977911	-1	-312385	138375	-312385	7	2	7	38977987	40976748	1998761
AITD_Saevarsdottir_32581359_1	AITD (Saevarsdottir, EUR)	IMD	SM_B_UT	B_SM_UT	B	Sorted cell	ENSG00000163683	SMIM14	5328	2.11771989388277e-05	0.000629267344882382	0.032401970220241	0.962801173421237	0.00414641181470174	4:40290296	rs9683415	chr4.3		4	40290296	4:39600732	2.10965e-13	4:40290296	3.70000000000003e-10	6352	25166	0.994882343725436	0.991017799499775	38640548	40638309	protein_coding	39638865	-1	-651431	38133	-651431	14	1	14	38640548	40638309	1997761
AITD_Saevarsdottir_32581359_1	AITD (Saevarsdottir, EUR)	IMD	SM_B_UT	B_SM_UT	B	Sorted cell	ENSG00000168421	RHOH	4600	5.03245631476284e-10	5.98312815470471e-06	7.64447470764719e-07	0.00830568738768178	0.991687564533449	4:40305547	rs13136820	chr4.3		4	40305547	4:40305547	3.14913e-14	4:40290296	3.70000000000003e-10	5705	25333	0.999989023968208	0.991089155279838	39191645	41191022	protein_coding	40197031	1	108516	108516	93265	1	1	1	39191645	41191022	1999377
AITD_Saevarsdottir_32581359_1	AITD (Saevarsdottir, EUR)	IMD	SM_B_UT	B_SM_UT	B	Sorted cell	ENSG00000109762	SNX25	5611	1.1405679139631e-23	5.10256687086668e-06	2.2352711949178e-18	0.999994880341216	1.7091914385827e-08	4:185214060	rs3112887	chr4.5		4	185214060	4:185214060	3.81519e-41	4:186086720	1.20000000000003e-12	6777	26956	0.999993121025864	0.999887672625925	184204458	186204014	protein_coding	185209598	1	4462	4462	877122	0	0	11	184204458	186204014	1999556
AITD_Saevarsdottir_32581359_1	AITD (Saevarsdottir, EUR)	IMD	SM_B_UT	B_SM_UT	B	Sorted cell	ENSG00000109771	LRP2BP	5537	1.99855163493693e-06	2.85243711266897e-06	0.395591964256231	0.564579638933939	0.0398235458210833	4:186086720	rs13137589	chr4.5		4	186086720	4:185215215	8.44879e-08	4:186086720	1.20000000000003e-12	6677	26689	0.915740236854672	0.999887729905609	184396386	186394993	protein_coding	185395924	-1	-690796	180709	-690796	9	1	9	184396386	186394993	1998607
AITD_Saevarsdottir_32581359_1	AITD (Saevarsdottir, EUR)	IMD	SM_B_UT	B_SM_UT	B	Sorted cell	ENSG00000109794	FAM149A	5455	1.30406910853909e-10	5.20198884033269e-06	2.50678533636771e-05	0.999967658143575	2.07188381439167e-06	4:186086720	rs13137589	chr4.5		4	186086720	4:186146757	1.58088e-24	4:186086720	1.20000000000003e-12	6563	27482	0.999996578318773	0.999887751826716	185104463	187104419	protein_coding	186104704	1	-17984	42053	-17984	0	0	0	185104463	187104419	1999956
AITD_Saevarsdottir_32581359_1	AITD (Saevarsdottir, EUR)	IMD	SM_B_UT	B_SM_UT	B	Sorted cell	ENSG00000164344	KLKB1	5447	9.7607241287715e-14	5.19607261231578e-06	1.87847122464266e-08	0.9999947498123	3.5330277760894e-08	4:186086720	rs13137589	chr4.5		4	186086720	4:186178698	4.1376e-16	4:186086720	1.20000000000003e-12	6529	27450	0.998761498924158	0.999887755637906	185210780	187208141	protein_coding	186227507	1	-140787	-48809	-140787	3	1	3	185209301	187208141	1998840
AITD_Saevarsdottir_32581359_1	AITD (Saevarsdottir, EUR)	IMD	SM_B_UT	B_SM_UT	B	Sorted cell	ENSG00000145476	CYP4V2	5464	6.7855043807426e-23	5.20288705944585e-06	1.30417379962337e-17	0.999994783662592	1.34503515886648e-08	4:186191678	rs1398007	chr4.5		4	186191678	4:186191678	6.25445e-30	4:186086720	1.20000000000003e-12	6559	27486	0.997782113159186	0.999887760314894	185191743	187191190	protein_coding	186191567	1	111	111	-104847	0	0	2	185191743	187191190	1999447
AITD_Saevarsdottir_32581359_1	AITD (Saevarsdottir, EUR)	IMD	SM_B_UT	B_SM_UT	B	Sorted cell	ENSG00000145604	SKP2	4519	3.00152455789744e-06	3.19312742104715e-05	0.085315499213751	0.907610632085827	0.00703893590165471	5:35837132	rs12697352	chr5.1		5	35837132	5:36171678	1.76227e-11	5:35837132	3.89999999999999e-11	5555	24857	0.953655727670483	0.999657140629856	35152139	37151205	protein_coding	36152111	1	-314979	19567	-314979	6	0	6	35152139	37151602	1999463
AITD_Saevarsdottir_32581359_1	AITD (Saevarsdottir, EUR)	IMD	SM_B_UT	B_SM_UT	B	Sorted cell	ENSG00000250155	SLC1A3-AS1	3801	5.47650952284279e-66	3.40494984732164e-05	1.60834160783258e-61	0.99996585210719	9.83943409057766e-08	5:36702762	rs1025288	chr5.1		5	36702762	5:36702762	1.44222e-80	5:35837132	3.89999999999999e-11	4870	24058	1	0.99965683616367	35725407	37721763	lncRNA	36725218	-1	22456	22456	888086	0	0	12	35725407	37725119	1999712
AITD_Saevarsdottir_32581359_1	AITD (Saevarsdottir, EUR)	IMD	SM_B_UT	B_SM_UT	B	Sorted cell	ENSG00000145708	CRHBP	4898	2.51058496502192e-22	2.02323563497716e-06	1.24087365849851e-16	0.999997944419195	3.23451681550634e-08	5:76874130	rs10462548	chr5.2		5	76874130	5:76874130	3.77392e-28	5:77247778	2.90000000000004e-12	6019	24240	0.99999999999999	0.99999820581934	75952994	77952706	protein_coding	76953045	1	-78915	-78915	294733	0	0	7	75952994	77952706	1999712
AITD_Saevarsdottir_32581359_1	AITD (Saevarsdottir, EUR)	IMD	SM_B_UT	B_SM_UT	B	Sorted cell	ENSG00000171643	S100Z	4948	1.08698717245186e-48	2.03917709673594e-06	5.33050769528803e-43	0.999997928347085	3.24758228068475e-08	5:76874130	rs10462548	chr5.2		5	76874130	5:76874130	3.14445e-62	5:77247778	2.90000000000004e-12	6097	24431	0.999999999999995	0.999998195750863	75850310	77849916	protein_coding	76850014	1	24116	24116	397764	0	0	8	75850222	77849916	1999694
AITD_Saevarsdottir_32581359_1	AITD (Saevarsdottir, EUR)	IMD	SM_B_UT	B_SM_UT	B	Sorted cell	ENSG00000113231	PDE8B	4631	2.31068263525027e-08	1.96336857281682e-06	0.0116230456655622	0.987600252887115	0.000774714971925319	5:77247778	rs10036386	chr5.2		5	77247778	5:77452164	4.85329e-08	5:77247778	2.90000000000004e-12	5644	23818	0.998598464782359	0.999998204179881	76210697	78210375	protein_coding	77210680	1	37098	241484	37098	0	0	0	76210697	78210375	1999678
AITD_Saevarsdottir_32581359_1	AITD (Saevarsdottir, EUR)	IMD	SM_B_UT	B_SM_UT	B	Sorted cell	ENSG00000164253	WDR41	4514	2.08965504979216e-15	2.00704313362741e-06	1.04115852391186e-09	0.999997614911403	3.77004305493938e-07	5:77512518	rs7712412	chr5.2		5	77512518	5:77425929	3.91124e-23	5:77247778	2.90000000000004e-12	5517	24046	0.999968113345956	0.999998171927922	76620778	78620525	protein_coding	77492316	-1	-20202	66387	244538	0	0	0	76620778	78620525	1999747
AITD_Saevarsdottir_32581359_1	AITD (Saevarsdottir, EUR)	IMD	SM_B_UT	B_SM_UT	B	Sorted cell	ENSG00000181751	MACIR	3750	1.14971498278918e-09	9.22272095348327e-07	4.57314425517237e-05	0.0359163810505347	0.964036964085102	5:103286752	rs1991797	chr5.3		5	103286752	5:103286752	2.92854e-10	5:103286752	4.60000000000006e-11	4585	25097	0.979356959727644	0.958649757438186	102259854	104256901	protein_coding	103258763	1	27989	27989	27989	0	0	0	102259054	104257526	1998472
AITD_Saevarsdottir_32581359_1	AITD (Saevarsdottir, EUR)	IMD	SM_B_UT	B_SM_UT	B	Sorted cell	ENSG00000113558	SKP1	3819	4.53715360675735e-18	3.69184324401628e-08	1.22896693188189e-10	0.999999924552174	3.8406496368346e-08	5:134085107	rs244674	chr5.5		5	134085107	5:134119172	3.8333e-32	5:134087804	1.10000000000002e-13	4707	23453	0.999999999984311	0.999999956301419	133177571	135176965	protein_coding	134176950	-1	91843	57778	89146	1	0	1	133177571	135176965	1999394
AITD_Saevarsdottir_32581359_1	AITD (Saevarsdottir, EUR)	IMD	SM_B_UT	B_SM_UT	B	Sorted cell	ENSG00000119048	UBE2B	3813	4.22495242282517e-10	6.71019463033947e-09	0.0115513858363178	0.182769057467735	0.805679549563256	5:134095924	rs244676	chr5.5		5	134095924	5:134179281	3.40882e-15	5:134087804	1.10000000000002e-13	4698	23235	0.99078373689638	0.999999956605545	133371835	135370905	protein_coding	134371569	1	-275645	-192288	-283765	7	5	7	133371835	135370905	1999070
AITD_Saevarsdottir_32581359_1	AITD (Saevarsdottir, EUR)	IMD	SM_B_UT	B_SM_UT	B	Sorted cell	ENSG00000164615	CAMLG	3577	8.34877041738052e-22	3.54655595942553e-08	2.35405001796663e-14	0.99999996438082	1.53593842118634e-10	5:134767373	rs78041634	chr5.5		5	134767373	5:134767373	4.32678e-30	5:134087804	1.10000000000002e-13	4545	22530	0.999999999872751	0.999999956861973	133738787	135738340	protein_coding	134738548	1	28825	28825	-650744	1	1	16	133738787	135738340	1999553
AITD_Saevarsdottir_32581359_1	AITD (Saevarsdottir, EUR)	IMD	SM_B_UT	B_SM_UT	B	Sorted cell	ENSG00000219712	MARK2P18	3684	4.57560792428604e-23	2.11576865175115e-08	2.16262199709416e-15	0.999999978746608	9.57038636010038e-11	6:686110	rs7765892	chr6.1		6	686110	6:668627	1.31065e-28	6:408079	2.50000000000004e-14	4672	19989	0.999999998992294	0.999999062817929	148039	1670090	processed_pseudogene	670307	-1	-15803	1680	262228	0	0	3	148039	1670090	1522051
AITD_Saevarsdottir_32581359_1	AITD (Saevarsdottir, EUR)	IMD	SM_B_UT	B_SM_UT	B	Sorted cell	ENSG00000272463	AL357054.4	3849	4.72406433212763e-24	2.17927346187432e-08	2.16772438639558e-16	0.999999977942892	2.64371203450151e-10	6:711055	rs2788220	chr6.1		6	711055	6:711055	4.27384e-29	6:408079	2.50000000000004e-14	4864	20589	1	0.999999062460168	148039	1710832	lncRNA	711811	-1	756	756	303732	0	0	6	148039	1711046	1563007
AITD_Saevarsdottir_32581359_1	AITD (Saevarsdottir, EUR)	IMD	SM_B_UT	B_SM_UT	B	Sorted cell	ENSG00000124562	SNRPC	4648	5.1095479549264e-08	2.8545647702782e-07	0.0671503787502834	0.374744383651331	0.558104901046428	6:34825347	rs9469899	chr6.2		6	34825347	6:34774471	4.04181e-10	6:35568418	6.00000000000014e-13	5656	27463	0.97567019504092	0.997160304710134	33757410	35757361	protein_coding	34757505	1	67842	16966	810913	1	0	16	33757410	35757361	1999951
AITD_Saevarsdottir_32581359_1	AITD (Saevarsdottir, EUR)	IMD	SM_B_UT	B_SM_UT	B	Sorted cell	ENSG00000198755	RPL10A	4249	1.03606632629533e-09	6.9485021226469e-07	0.00148843155946932	0.9982341193167	0.000276753237551518	6:34825347	rs9469899	chr6.2		6	34825347	6:35469148	1.80929e-28	6:35568418	6.00000000000014e-13	5260	25123	0.999823976346026	0.999500265883726	34468418	36467227	protein_coding	35468401	1	-643054	747	100017	11	0	3	34468418	36467896	1999478
AITD_Saevarsdottir_32581359_1	AITD (Saevarsdottir, EUR)	IMD	SM_B_UT	B_SM_UT	B	Sorted cell	ENSG00000023892	DEF6	4035	5.28255670057434e-27	7.01065705611727e-07	7.53503172630361e-21	0.999999173299707	1.25634588314234e-07	6:35292753	rs1557568	chr6.2		6	35292753	6:35243434	2.46991e-39	6:35568418	6.00000000000014e-13	5065	25303	0.927472933432106	0.999500204437291	34300330	36297691	protein_coding	35297818	1	-5065	-54384	270600	0	2	6	34299762	36297691	1997929
AITD_Saevarsdottir_32581359_1	AITD (Saevarsdottir, EUR)	IMD	SM_B_UT	B_SM_UT	B	Sorted cell	ENSG00000112033	PPARD	4100	1.96085854455099e-38	6.99929856479351e-07	2.80150524463041e-32	0.999999295840474	4.22967146831418e-09	6:35420702	rs2076169	chr6.2		6	35420702	6:35410145	9.65741e-53	6:35568418	6.00000000000014e-13	5123	25262	1	0.999500219839141	34342699	36342305	protein_coding	35342558	1	78144	67587	225860	0	0	5	34342699	36342305	1999606
AITD_Saevarsdottir_32581359_1	AITD (Saevarsdottir, EUR)	IMD	SM_B_UT	B_SM_UT	B	Sorted cell	ENSG00000189325	BNIP5	4745	1.92296926621056e-29	1.17350457974438e-06	1.6386531430519e-23	0.999998804838601	2.16568188547392e-08	6:36335288	rs73729944	chr6.2		6	36335288	6:36335288	4.07863e-42	6:35568418	6.00000000000014e-13	5837	26034	0.999999999999998	0.999382241832417	35337519	37336610	protein_coding	36336888	-1	1600	1600	768470	0	0	18	35337519	37336699	1999180
AITD_Saevarsdottir_32581359_1	AITD (Saevarsdottir, EUR)	IMD	SM_B_UT	B_SM_UT	B	Sorted cell	ENSG00000010030	ETV7	4762	6.22479051450384e-33	1.16476023146268e-06	5.34426148112112e-27	0.999998831322117	3.91765046457262e-09	6:36387595	rs2234071	chr6.2		6	36387595	6:36387595	3.25459e-50	6:35568418	6.00000000000014e-13	5857	25840	0.999935736142953	0.999382266569583	35388207	37387489	protein_coding	36387669	-1	74	74	819251	0	0	20	35388207	37387489	1999282
AITD_Saevarsdottir_32581359_1	AITD (Saevarsdottir, EUR)	IMD	SM_B_UT	B_SM_UT	B	Sorted cell	ENSG00000111886	GABRR2	3765	1.63144263829223e-37	1.97292679121218e-35	0.00819653357636649	0.991217978371559	0.000585488052073151	6:90280331	rs654537	chr6.3		6	90280331	6:89317075	4.98164e-10	6:90280331	6.10000000000011e-42	4744	24028	0.999205016781064	0.999997223299691	88317874	90314247	protein_coding	89315299	-1	-965032	-1776	-965032	10	0	10	88316562	90314247	1997685
AITD_Saevarsdottir_32581359_1	AITD (Saevarsdottir, EUR)	IMD	SM_B_UT	B_SM_UT	B	Sorted cell	ENSG00000135299	ANKRD6	3821	2.00076650332507e-36	1.74542641947862e-35	0.102140058504818	0.891042521521907	0.00681741997328142	6:90280331	rs654537	chr6.3		6	90280331	6:89433451	1.10365e-08	6:90280331	6.10000000000011e-42	4758	23647	0.980891306444101	0.999997223299691	88433991	90432932	protein_coding	89433152	1	847179	299	847179	7	0	7	88433991	90432932	1998941
AITD_Saevarsdottir_32581359_1	AITD (Saevarsdottir, EUR)	IMD	SM_B_UT	B_SM_UT	B	Sorted cell	ENSG00000198833	UBE2J1	3768	9.5320102321546e-36	9.33069801038441e-36	0.481039927028965	0.470840326734771	0.0481197462362619	6:90280331	rs654537	chr6.3		6	90280331	6:89352489	3.89331e-09	6:90280331	6.10000000000011e-42	4732	23921	0.94041710796652	0.999997223299691	88352856	90351602	protein_coding	89352722	-1	-927609	233	-927609	9	0	9	88352856	90352322	1999466
AITD_Saevarsdottir_32581359_1	AITD (Saevarsdottir, EUR)	IMD	SM_B_UT	B_SM_UT	B	Sorted cell	ENSG00000056972	TRAF3IP2	3590	1.96014172244003e-24	0.000694193923623428	2.82164971941121e-21	0.999301254286648	4.5517897272192e-06	6:111574711	rs11153299	chr6.4		6	111574711	6:111574711	4.44622e-36	6:111777693	7.89999999999995e-10	4500	22318	1	0.999132472641161	110606792	112605802	protein_coding	111605878	-1	31167	31167	-171815	1	1	0	110606792	112605802	1999010
AITD_Saevarsdottir_32581359_1	AITD (Saevarsdottir, EUR)	IMD	SM_B_UT	B_SM_UT	B	Sorted cell	ENSG00000010810	FYN	3700	7.11697556294584e-07	0.000698335337238828	0.00101707559239383	0.997979588206115	0.000304289166695233	6:111745229	rs6925303	chr6.4		6	111745229	6:111851519	3.93522e-14	6:111777693	7.89999999999995e-10	4568	22481	0.999873980850242	0.999125474817237	110873500	112872851	protein_coding	111873452	-1	128223	21933	95759	0	0	0	110873500	112872851	1999351
AITD_Saevarsdottir_32581359_1	AITD (Saevarsdottir, EUR)	IMD	SM_B_UT	B_SM_UT	B	Sorted cell	ENSG00000173214	MFSD4B	3929	4.35384094662824e-06	0.000709052661474526	0.00609537335196348	0.992672627030054	0.000518593115561369	6:111777693	rs7758816	chr6.4		6	111777693	6:111259358	7.64302e-11	6:111777693	7.89999999999995e-10	4808	22948	0.998661427718434	0.99912533380223	110260050	112257666	protein_coding	111259339	1	518354	19	518354	10	0	10	110260050	112258841	1998791
AITD_Saevarsdottir_32581359_1	AITD (Saevarsdottir, EUR)	IMD	SM_B_UT	B_SM_UT	B	Sorted cell	ENSG00000197498	RPF2	3781	9.83567818619192e-07	0.000700899820235565	0.00139968018805077	0.997425049049037	0.000473387374857987	6:111777693	rs7758816	chr6.4		6	111777693	6:111019590	2.38759e-10	6:111777693	7.89999999999995e-10	4619	22576	0.995931261195172	0.999143819373618	109982415	111980874	protein_coding	110982038	1	795655	37552	795655	13	0	13	109982415	111981031	1998616
AITD_Saevarsdottir_32581359_1	AITD (Saevarsdottir, EUR)	IMD	SM_B_UT	B_SM_UT	B	Sorted cell	ENSG00000255389	C6orf3	3596	1.38360628249162e-06	0.000693955402713221	0.00198806761173923	0.997126163644263	0.000190429735001968	6:111777693	rs7758816	chr6.4		6	111777693	6:111608659	1.9568e-12	6:111777693	7.89999999999995e-10	4504	22359	0.999455183811191	0.999132399824357	110599985	112599777	lncRNA	111599875	1	177818	8784	177818	1	1	1	110599985	112599777	1999792
AITD_Saevarsdottir_32581359_1	AITD (Saevarsdottir, EUR)	IMD	SM_B_UT	B_SM_UT	B	Sorted cell	ENSG00000112339	HBS1L	3603	1.42819490912316e-38	5.31201607417292e-06	2.68859747802345e-33	0.999994673614341	1.43695836215324e-08	6:134957481	rs4520025	chr6.5		6	134957481	6:134954004	6.20138e-52	6:135794369	9.50000000000009e-12	4578	22983	0.978855760158649	0.952836865016521	134103463	136099143	protein_coding	135054822	-1	97341	100818	-739547	0	0	7	134103463	136102845	1999382
AITD_Saevarsdottir_32581359_1	AITD (Saevarsdottir, EUR)	IMD	SM_B_UT	B_SM_UT	B	Sorted cell	ENSG00000135541	AHI1	3291	5.99491097122243e-53	3.89500195575798e-06	1.16562208761077e-47	0.757107429757357	0.242888675240687	6:135483493	rs4526212	chr6.5		6	135483493	6:135472568	1.58319e-72	6:135794369	9.50000000000009e-12	4285	22252	1	0.952837072328976	134498125	136497724	protein_coding	135497740	-1	14247	25172	-296629	0	0	2	134498125	136497724	1999599
AITD_Saevarsdottir_32581359_1	AITD (Saevarsdottir, EUR)	IMD	SM_B_UT	B_SM_UT	B	Sorted cell	ENSG00000135525	MAP7	3628	2.78588918262193e-06	2.09880371541549e-06	0.534800118400514	0.402843996939851	0.0623509999667367	6:135794369	rs9494389	chr6.5		6	135794369	6:136334068	5.79484e-07	6:135794369	9.50000000000009e-12	4834	21478	0.906690436789835	0.951150400319264	135550860	137550455	protein_coding	136550422	-1	756053	216354	756053	7	1	7	135550860	137550455	1999595
AITD_Saevarsdottir_32581359_1	AITD (Saevarsdottir, EUR)	IMD	SM_B_UT	B_SM_UT	B	Sorted cell	ENSG00000111962	UST	4944	1.69527040018547e-17	1.29422090786688e-11	1.30987527315602e-06	0.999998563569336	1.26542446686235e-07	6:148193165	rs6914622	chr6.6		6	148193165	6:148858820	2.43034e-16	6:148193165	2.2000000000001e-18	5916	25344	0.999999868238235	0.999999864306839	147747685	149746539	protein_coding	148747030	1	-553865	111790	-553865	3	0	3	147747685	149746539	1998854
AITD_Saevarsdottir_32581359_1	AITD (Saevarsdottir, EUR)	IMD	SM_B_UT	B_SM_UT	B	Sorted cell	ENSG00000236591	UST-AS2	4912	3.0333677980047e-13	1.29859905474742e-11	0.0227885808427856	0.975588644182487	0.00162277496143766	6:148193165	rs6914622	chr6.6		6	148193165	6:149077375	1.01051e-08	6:148193165	2.2000000000001e-18	5935	26066	0.990197256008615	0.999999864306692	148033617	150032420	lncRNA	149032702	-1	839537	-44673	839537	4	0	4	148033617	150032420	1998803
AITD_Saevarsdottir_32581359_1	AITD (Saevarsdottir, EUR)	IMD	SM_B_UT	B_SM_UT	B	Sorted cell	ENSG00000026297	RNASET2	6007	1.80233124409124e-38	2.27579890319032e-31	7.91747450175871e-08	0.999737224507205	0.000262696318051459	6:166956504	rs2247325	chr6.8		6	166956504	6:167045304	9.3021e-27	6:166957044	1.70000000000017e-37	7435	27598	0.985916325294839	0.944599205726462	165958004	167957101	protein_coding	166956550	-1	46	-88754	-494	0	5	0	165958004	167957101	1999097
AITD_Saevarsdottir_32581359_1	AITD (Saevarsdottir, EUR)	IMD	SM_B_UT	B_SM_UT	B	Sorted cell	ENSG00000130396	AFDN	6322	1.48284763316356e-32	2.26755736350263e-31	0.0610479921547032	0.933536768671609	0.00541523917368223	6:166957044	rs2757041	chr6.8		6	166957044	6:167951038	5.96134e-09	6:166957044	1.70000000000017e-37	7714	29448	0.967496744017907	0.944599205726458	166827011	168795664	protein_coding	167826911	1	-869867	124127	-869867	12	0	12	166827011	168795664	1968653
AITD_Saevarsdottir_32581359_1	AITD (Saevarsdottir, EUR)	IMD	SM_B_UT	B_SM_UT	B	Sorted cell	ENSG00000198818	SFT2D1	6044	9.19012235975321e-34	2.28499119925074e-31	0.00400420147606104	0.995586573448847	0.000409225075094801	6:166957044	rs2757041	chr6.7		6	166957044	6:166316978	7.67242e-22	6:166957044	1.70000000000017e-37	7389	27825	0.999376668503432	0.944599205726462	165343247	167341487	protein_coding	166342545	-1	-614499	25567	-614499	9	1	9	165343247	167342168	1998921
AITD_Saevarsdottir_32581359_1	AITD (Saevarsdottir, EUR)	IMD	SM_B_UT	B_SM_UT	B	Sorted cell	ENSG00000198818	SFT2D1	6044	9.19012235975321e-34	2.28499119925074e-31	0.00400420147606104	0.995586573448847	0.000409225075094801	6:166957044	rs2757041	chr6.8		6	166957044	6:166316978	7.67242e-22	6:166957044	1.70000000000017e-37	7389	27825	0.999376668503432	0.944599205726462	165343247	167341487	protein_coding	166342545	-1	-614499	25567	-614499	9	1	9	165343247	167342168	1998921
AITD_Saevarsdottir_32581359_1	AITD (Saevarsdottir, EUR)	IMD	SM_B_UT	B_SM_UT	B	Sorted cell	ENSG00000071242	RPS6KA2	6035	1.34100225105455e-33	2.25646602244512e-31	0.00587726994653129	0.988947613956057	0.0051751160974169	6:166986024	rs9366078	chr6.8		6	166986024	6:166584397	1.00679e-08	6:166957044	1.70000000000017e-37	7462	27662	0.998807825808069	0.944599205726462	165907667	167905802	protein_coding	166627251	-1	-358773	42854	-329793	3	1	3	165907667	167906159	1998492
AITD_Saevarsdottir_32581359_1	AITD (Saevarsdottir, EUR)	IMD	SM_B_UT	B_SM_UT	B	Sorted cell	ENSG00000112486	CCR6	6192	7.76303243547163e-50	2.32827723909903e-31	3.33423879543279e-19	0.999999982166429	1.78335761815603e-08	6:166986024	rs9366078	chr6.8		6	166986024	6:167126167	1.36685e-38	6:166957044	1.70000000000017e-37	7584	28227	0.999999999999978	0.944599205726462	166111865	168111705	protein_coding	167123096	1	-137072	3071	-166052	6	0	6	166111865	168111705	1999840
AITD_Saevarsdottir_32581359_1	AITD (Saevarsdottir, EUR)	IMD	SM_B_UT	B_SM_UT	B	Sorted cell	ENSG00000146833	TRIM4	2262	5.85239679591286e-31	8.66415697924301e-05	6.75413375350413e-27	0.999912977892199	3.80538002177817e-07	7:99931558	rs2527899	chr7.2		7	99931558	7:99931558	5.51096e-44	7:100715101	4.19999999999952e-10	3080	23340	0.979416813008257	0.952873768791379	98924423	100919567	protein_coding	99919530	-1	-12028	-12028	-795571	2	2	59	98921607	100919567	1997960
AITD_Saevarsdottir_32581359_1	AITD (Saevarsdottir, EUR)	IMD	SM_B_UT	B_SM_UT	B	Sorted cell	ENSG00000239521	CASTOR3P	2496	6.42889293886013e-32	9.70785033720683e-05	6.62171758246816e-28	0.999902220222277	7.01274353244587e-07	7:100217776	rs1727140	chr7.2		7	100217776	7:100217776	3.45737e-43	7:100715101	4.19999999999952e-10	3402	26152	1	0.952862636381049	99273374	101267909	transcribed_unprocessed_pseudogene	100271983	-1	54207	54207	-443118	1	1	31	99273374	101272156	1998782
AITD_Saevarsdottir_32581359_1	AITD (Saevarsdottir, EUR)	IMD	SM_B_UT	B_SM_UT	B	Sorted cell	ENSG00000146830	GIGYF1	3512	1.74751509107439e-10	0.000104761128314027	1.66791564529715e-06	0.999892508481684	1.06229960369687e-06	7:100701281	rs11772705	chr7.2		7	100701281	7:100662968	1.30944e-20	7:100715101	4.19999999999952e-10	4451	28222	0.965855049526361	0.952861192976422	99689566	101687677	protein_coding	100694250	-1	-7031	31282	-20851	0	1	1	99689552	101688921	1999369
AITD_Saevarsdottir_32581359_1	AITD (Saevarsdottir, EUR)	IMD	SM_B_UT	B_SM_UT	B	Sorted cell	ENSG00000085514	PILRA	2732	6.1464342744956e-05	3.02752999837645e-05	0.619158252881355	0.304920139036946	0.0758298684389703	7:100715101	rs534043	chr7.2		7	100715101	7:100319793	9.53597e-09	7:100715101	4.19999999999952e-10	3673	26740	0.919112671420368	0.952861641129993	99367992	101367359	protein_coding	100373487	1	341614	-53694	341614	25	4	25	99367992	101367359	1999367
AITD_Saevarsdottir_32581359_1	AITD (Saevarsdottir, EUR)	IMD	SM_B_UT	B_SM_UT	B	Sorted cell	ENSG00000087077	TRIP6	3685	1.75082665995962e-07	0.000107572695640889	0.00162439857392052	0.99804801282793	0.000219840819842242	7:100715101	rs534043	chr7.2		7	100715101	7:100924735	1.7839e-11	7:100715101	4.19999999999952e-10	4658	29033	0.999570883961961	0.952859645373349	99868935	101867008	protein_coding	100867387	1	-152286	57348	-152286	5	3	5	99868935	101867008	1998073
AITD_Saevarsdottir_32581359_1	AITD (Saevarsdottir, EUR)	IMD	SM_B_UT	B_SM_UT	B	Sorted cell	ENSG00000106330	MOSPD3	3379	5.20435777554842e-05	4.3824633601646e-05	0.501007979356257	0.421831577179366	0.0770645752530189	7:100715101	rs534043	chr7.2		7	100715101	7:100642673	5.66592e-07	7:100715101	4.19999999999952e-10	4320	27981	0.932330388773109	0.952861051453367	99613025	101611824	protein_coding	100612540	1	102561	30133	102561	5	1	5	99612440	101611868	1999428
AITD_Saevarsdottir_32581359_1	AITD (Saevarsdottir, EUR)	IMD	SM_B_UT	B_SM_UT	B	Sorted cell	ENSG00000121716	PILRB	2653	3.94442412757868e-05	5.39516473929714e-05	0.399596182652951	0.546525320978638	0.0537851004797429	7:100715101	rs534043	chr7.2		7	100715101	7:100288886	1.87051e-16	7:100715101	4.19999999999952e-10	3591	26589	0.923287065912735	0.952861928421138	99352727	101352142	protein_coding	100358117	1	356984	-69231	356984	26	4	26	99352727	101352142	1999415
AITD_Saevarsdottir_32581359_1	AITD (Saevarsdottir, EUR)	IMD	SM_B_UT	B_SM_UT	B	Sorted cell	ENSG00000146828	SLC12A9	3669	2.56980868704814e-05	7.67885899219695e-05	0.2390498893282	0.714274078197525	0.0465735457974813	7:100715101	rs534043	chr7.2		7	100715101	7:100864382	9.22843e-10	7:100715101	4.19999999999952e-10	4644	28957	0.972920184912452	0.952859710659769	99832220	101826326	protein_coding	100852713	1	-137612	11669	-137612	4	0	4	99829227	101826326	1997099
AITD_Saevarsdottir_32581359_1	AITD (Saevarsdottir, EUR)	IMD	SM_B_UT	B_SM_UT	B	Sorted cell	ENSG00000166508	MCM7	2459	4.27687238264748e-05	4.63707565649397e-05	0.450647054281214	0.488553589860796	0.0607102163775993	7:100715101	rs534043	chr7.2		7	100715101	7:100007576	2.39137e-13	7:100715101	4.19999999999952e-10	3303	25564	0.934050279957843	0.952863833741799	99103897	101101634	protein_coding	100101397	-1	-613704	93821	-613704	46	7	46	99103897	101101634	1997737
AITD_Saevarsdottir_32581359_1	AITD (Saevarsdottir, EUR)	IMD	SM_B_UT	B_SM_UT	B	Sorted cell	ENSG00000166997	CNPY4	2497	6.5158038183886e-05	2.25636191527195e-05	0.682369005549718	0.236234782959705	0.0813084898332399	7:100715101	rs534043	chr7.2		7	100715101	7:100920838	0.000239941	7:100715101	4.19999999999952e-10	3359	25721	0.911374645411314	0.952863470496438	99120062	101119358	protein_coding	100119634	1	595467	801204	595467	43	52	43	99120062	101119358	1999296
AITD_Saevarsdottir_32581359_1	AITD (Saevarsdottir, EUR)	IMD	SM_B_UT	B_SM_UT	B	Sorted cell	ENSG00000176125	UFSP1	3702	1.72305677739572e-05	8.81718393803706e-05	0.160172336205486	0.819616078830319	0.0201061825570404	7:100715101	rs534043	chr7.2		7	100715101	7:100889035	1.34825e-07	7:100715101	4.19999999999952e-10	4682	28977	0.982367375486268	0.952859923378416	99890920	101889593	protein_coding	100889715	-1	174614	680	174614	7	0	7	99890920	101889593	1998673
AITD_Saevarsdottir_32581359_1	AITD (Saevarsdottir, EUR)	IMD	SM_B_UT	B_SM_UT	B	Sorted cell	ENSG00000242294	STAG3L5P	2594	1.45435291803128e-05	8.18737443444891e-05	0.148048215280775	0.833433142739206	0.0184222247064947	7:100715101	rs534043	chr7.2		7	100715101	7:100299852	4.74045e-19	7:100715101	4.19999999999952e-10	3520	26461	0.956634515586388	0.952862374875723	99336295	101336074	transcribed_unprocessed_pseudogene	100338197	1	376904	-38345	376904	27	3	27	99336295	101336074	1999779
AITD_Saevarsdottir_32581359_1	AITD (Saevarsdottir, EUR)	IMD	SM_B_UT	B_SM_UT	B	Sorted cell	ENSG00000173281	PPP1R3B	6356	4.36543861006725e-16	1.32505542902232e-14	0.0317410993046278	0.963445069239523	0.00481383145583381	8:8450534	rs2921071	chr8.1		8	8450534	8:9140752	1.52818e-09	8:8450534	2.49999999999999e-21	7557	37220	0.99598165959823	0.999178141189433	8165271	10151506	protein_coding	9150658	-1	700124	9906	700124	7	1	7	8165271	10151506	1986235
AITD_Saevarsdottir_32581359_1	AITD (Saevarsdottir, EUR)	IMD	SM_B_UT	B_SM_UT	B	Sorted cell	ENSG00000173295	FAM86B3P	3366	8.67134365386651e-21	1.35351539261626e-14	6.3965305169421e-07	0.99843755210623	0.00156180824070449	8:8450534	rs2921071	chr8.1		8	8450534	8:8234883	3.83152e-17	8:8450534	2.49999999999999e-21	4111	36687	0.999999483942419	0.999178141255104	7240178	9228298	transcribed_unprocessed_pseudogene	8228605	1	221929	6278	221929	4	0	4	7231211	9228298	1997087
AITD_Saevarsdottir_32581359_1	AITD (Saevarsdottir, EUR)	IMD	SM_B_UT	B_SM_UT	B	Sorted cell	ENSG00000275342	PRAG1	3860	3.09850375429388e-15	9.72715121246659e-15	0.227881950026646	0.715360308966434	0.0567577410069044	8:8450534	rs2921071	chr8.1		8	8450534	8:8372302	3.92101e-11	8:8450534	2.49999999999999e-21	4675	36797	0.977715724370552	0.999178141253947	7386617	9386163	protein_coding	8386439	-1	-64095	14137	-64095	1	0	1	7386617	9386163	1999546
AITD_Saevarsdottir_32581359_1	AITD (Saevarsdottir, EUR)	IMD	SM_B_UT	B_SM_UT	B	Sorted cell	ENSG00000147324	MFHAS1	5725	2.85502716714292e-31	1.30286732510317e-14	2.19134144523288e-17	0.999999999998366	1.62182133158714e-12	8:8753273	rs678250	chr8.1		8	8753273	8:8753273	1.87754e-30	8:8450534	2.49999999999999e-21	6795	35259	0.999999999999768	0.999178141229331	8060477	9893362	protein_coding	8893630	-1	140357	140357	443096	1	1	2	8056287	9893362	1837075
AITD_Saevarsdottir_32581359_1	AITD (Saevarsdottir, EUR)	IMD	SM_B_UT	B_SM_UT	B	Sorted cell	ENSG00000104388	RAB2A	4016	5.17129470842501e-11	8.61549251312272e-06	4.97797486871287e-07	0.0821908951563586	0.91779999150193	8:60605840	rs12114596	chr8.4		8	60605840	8:60605840	7.21185e-16	8:60605840	4.89999999999991e-10	4962	24695	0.999999191220961	0.982337607396346	59517361	61516517	protein_coding	60516987	1	88853	88853	88853	1	1	1	59517361	61516517	1999156
AITD_Saevarsdottir_32581359_1	AITD (Saevarsdottir, EUR)	IMD	SM_B_UT	B_SM_UT	B	Sorted cell	ENSG00000249859	PVT1	4748	3.59178130530777e-13	1.57227199593127e-09	0.000228388383222653	0.99975088378693	2.07262572174273e-05	8:127184843	rs2445610	chr8.5		8	127184843	8:127996764	1.63562e-14	8:127184843	1.29999999999998e-15	5811	26111	0.999974028089903	0.984026106716315	126794826	128776857	lncRNA	127794541	1	-609698	202223	-609698	9	0	9	126794826	128781499	1986673
AITD_Saevarsdottir_32581359_1	AITD (Saevarsdottir, EUR)	IMD	SM_B_UT	B_SM_UT	B	Sorted cell	ENSG00000249859	PVT1	4748	3.59178130530777e-13	1.57227199593127e-09	0.000228388383222653	0.99975088378693	2.07262572174273e-05	8:127184843	rs2445610	chr8.6		8	127184843	8:127996764	1.63562e-14	8:127184843	1.29999999999998e-15	5811	26111	0.999974028089903	0.984026106716315	126794826	128776857	lncRNA	127794541	1	-609698	202223	-609698	9	0	9	126794826	128781499	1986673
AITD_Saevarsdottir_32581359_1	AITD (Saevarsdottir, EUR)	IMD	SM_B_UT	B_SM_UT	B	Sorted cell	ENSG00000207110	RNVU1-32	4250	1.4948920163672e-18	1.56561710933582e-09	9.5482605687507e-10	0.99999999646456	1.0149991975636e-09	8:127996764	rs2303490	chr8.5		8	127996764	8:127998344	1.64355e-20	8:127184843	1.29999999999998e-15	5220	25994	0.999999936027969	0.984026106706789	126999578	128998494	snRNA	127999131	1	-2367	-787	-814288	0	0	10	126999221	128998628	1999407
AITD_Saevarsdottir_32581359_1	AITD (Saevarsdottir, EUR)	IMD	SM_B_UT	B_SM_UT	B	Sorted cell	ENSG00000207110	RNVU1-32	4250	1.4948920163672e-18	1.56561710933582e-09	9.5482605687507e-10	0.99999999646456	1.0149991975636e-09	8:127996764	rs2303490	chr8.6		8	127996764	8:127998344	1.64355e-20	8:127184843	1.29999999999998e-15	5220	25994	0.999999936027969	0.984026106706789	126999578	128998494	snRNA	127999131	1	-2367	-787	-814288	0	0	10	126999221	128998628	1999407
AITD_Saevarsdottir_32581359_1	AITD (Saevarsdottir, EUR)	IMD	SM_B_UT	B_SM_UT	B	Sorted cell	ENSG00000129292	PHF20L1	4547	8.08669344121494e-09	1.31598305634017e-07	0.028060654242335	0.456241107994086	0.515698098078581	8:132901280	rs853322	chr8.7		8	132901280	8:132780292	1.20868e-07	8:132905343	4.90000000000004e-13	5615	25642	0.993115128248012	0.968185152468509	131777010	133775165	protein_coding	132775388	1	125892	4904	129955	3	0	3	131777010	133775165	1998155
AITD_Saevarsdottir_32581359_1	AITD (Saevarsdottir, EUR)	IMD	SM_B_UT	B_SM_UT	B	Sorted cell	ENSG00000008513	ST3GAL1	4356	1.00237715471805e-08	2.92657118554909e-07	0.0330121347426305	0.963830106972343	0.00315745560413538	8:132905343	rs2068128	chr8.7		8	132905343	8:133496267	6.48659e-09	8:132905343	4.90000000000004e-13	5522	27017	0.994901876538997	0.968185145154268	132572310	134571776	protein_coding	133571887	-1	666544	75620	666544	7	1	7	132572107	134571776	1999669
AITD_Saevarsdottir_32581359_1	AITD (Saevarsdottir, EUR)	IMD	SM_B_UT	B_SM_UT	B	Sorted cell	ENSG00000155926	SLA	4385	1.37899346980341e-07	1.32675938922137e-07	0.477669556991728	0.459527296814229	0.0628028756187572	8:132905659	rs853321	chr8.7		8	132905659	8:133050026	5.0897e-14	8:132905343	4.90000000000004e-13	5422	25687	0.929122693942341	0.968185154322878	132103400	134101368	protein_coding	133102602	-1	196943	52576	197259	2	1	2	132103400	134102811	1999411
AITD_Saevarsdottir_32581359_1	AITD (Saevarsdottir, EUR)	IMD	SM_B_UT	B_SM_UT	B	Sorted cell	ENSG00000106686	SPATA6L	5594	5.66848246897446e-36	2.89828547534261e-05	1.95574835075863e-31	0.999970815601517	2.01543727944738e-07	9:4664829	rs2295961	chr9.1		9	4664829	9:4664829	1.40827e-47	9:5438435	9.40000000000039e-12	6842	32375	1	0.996018513685123	3666843	5666641	protein_coding	4666480	-1	1651	1651	-771955	0	0	22	3666843	5666641	1999798
AITD_Saevarsdottir_32581359_1	AITD (Saevarsdottir, EUR)	IMD	SM_B_UT	B_SM_UT	B	Sorted cell	ENSG00000205808	PLPP6	5586	5.18133008730909e-17	2.89524189983529e-05	1.78954961521329e-12	0.999970845293563	2.02285647275799e-07	9:4664829	rs2295961	chr9.1		9	4664829	9:4664829	5.13573e-26	9:5438435	9.40000000000039e-12	6832	32341	0.999999999997697	0.996018542921446	3663494	5661846	protein_coding	4662294	1	2535	2535	776141	0	0	23	3663494	5661846	1998352
AITD_Saevarsdottir_32581359_1	AITD (Saevarsdottir, EUR)	IMD	SM_B_UT	B_SM_UT	B	Sorted cell	ENSG00000107018	RLN1	4570	3.34370960088863e-22	2.74881131027616e-05	1.21638652839861e-17	0.99997231985182	1.92035076080606e-07	9:5334933	rs4742081	chr9.1		9	5334933	9:5334933	3.31083e-27	9:5438435	9.40000000000039e-12	5764	30705	0.999999999795915	0.996020637339008	4340081	6330380	protein_coding	5339876	-1	4943	4943	-98559	0	0	2	4340081	6336683	1996602
AITD_Saevarsdottir_32581359_1	AITD (Saevarsdottir, EUR)	IMD	SM_B_UT	B_SM_UT	B	Sorted cell	ENSG00000107020	PLGRKT	4391	1.34615525708581e-07	2.69565168789071e-05	0.00495894264566609	0.993018028277097	0.00199593794483221	9:5438435	rs911760	chr9.1		9	5438435	9:5381870	2.49204e-11	9:5438435	9.40000000000039e-12	5566	30322	0.999367744828808	0.996020814898701	4437880	6437689	protein_coding	5437925	-1	-510	56055	-510	0	0	0	4437880	6437689	1999809
AITD_Saevarsdottir_32581359_1	AITD (Saevarsdottir, EUR)	IMD	SM_B_UT	B_SM_UT	B	Sorted cell	ENSG00000120158	RCL1	5410	1.65582779078886e-08	2.90168334647008e-05	0.000570256986690183	0.999321988866891	7.87207546745646e-05	9:5438435	rs911760	chr9.1		9	5438435	9:4854586	1.884e-10	9:5438435	9.40000000000039e-12	6660	32434	0.999873853478343	0.996018287663369	3793026	5792156	protein_coding	4792944	1	645491	61642	645491	17	1	17	3793026	5792156	1999130
AITD_Saevarsdottir_32581359_1	AITD (Saevarsdottir, EUR)	IMD	SM_B_UT	B_SM_UT	B	Sorted cell	ENSG00000147853	AK3	5473	4.42446399553265e-06	2.41454656897787e-05	0.152066410372645	0.829855357569891	0.0180496621277783	9:5438435	rs911760	chr9.1		9	5438435	9:4720489	9.65484e-09	9:5438435	9.40000000000039e-12	6730	32500	0.965693070983307	0.996018312399609	3742447	5741493	protein_coding	4741202	-1	-697233	20713	-697233	19	0	19	3742402	5741493	1999091
AITD_Saevarsdottir_32581359_1	AITD (Saevarsdottir, EUR)	IMD	SM_B_UT	B_SM_UT	B	Sorted cell	ENSG00000095380	NANS	4599	1.81382929373189e-104	1.11473890729143e-103	0.137800466289683	0.846878172938179	0.0153213607721384	9:97784318	rs925489	chr9.3		9	97784318	9:98040625	1.59606e-10	9:97784318	8.49999999999903e-110	5771	24192	0.975927579885576	0.97411251446657	97057143	99056648	protein_coding	98056732	1	-272414	-16107	-272414	6	0	6	97057143	99056648	1999505
AITD_Saevarsdottir_32581359_1	AITD (Saevarsdottir, EUR)	IMD	SM_B_UT	B_SM_UT	B	Sorted cell	ENSG00000106785	TRIM14	4550	3.48116030206571e-105	1.26356304253798e-103	0.0267299596736329	0.970219625556088	0.00305041477028915	9:97784318	rs925489	chr9.3		9	97784318	9:98103516	5.87602e-11	9:97784318	8.49999999999903e-110	5733	23936	0.99529763356427	0.97411251446657	97120352	99102692	protein_coding	98119222	-1	334904	15706	334904	8	1	8	97120352	99102692	1982340
AITD_Saevarsdottir_32581359_1	AITD (Saevarsdottir, EUR)	IMD	SM_B_UT	B_SM_UT	B	Sorted cell	ENSG00000106789	CORO2A	4438	9.46972619722418e-126	1.29913399367942e-103	7.28926057150092e-23	1	6.87558720824391e-24	9:97784318	rs925489	chr9.3		9	97784318	9:98192147	2.36506e-41	9:97784318	8.49999999999903e-110	5605	23877	1	0.97411251446657	97193804	99191609	protein_coding	98192637	-1	408319	490	408319	9	0	9	97193804	99191609	1997805
AITD_Saevarsdottir_32581359_1	AITD (Saevarsdottir, EUR)	IMD	SM_B_UT	B_SM_UT	B	Sorted cell	ENSG00000136842	TMOD1	3897	7.59572477197255e-119	1.33553237887805e-103	5.68741341812586e-16	1	5.78274845188491e-17	9:97784318	rs925489	chr9.3		9	97784318	9:97575029	1.13278e-26	9:97784318	8.49999999999903e-110	4985	24546	0.999999993323671	0.97411251446657	96501215	98500483	protein_coding	97501666	1	282652	73363	282652	4	0	4	96501215	98500483	1999268
AITD_Saevarsdottir_32581359_1	AITD (Saevarsdottir, EUR)	IMD	SM_B_UT	B_SM_UT	B	Sorted cell	ENSG00000159712	ANKRD18CP	3777	6.12989308398837e-111	1.31812202192385e-103	4.65047443671714e-08	0.999999948354089	5.14117091215026e-09	9:97784318	rs925489	chr9.3		9	97784318	9:97244709	1.17779e-15	9:97784318	8.49999999999903e-110	4838	24226	0.999999992094376	0.97411251446657	96222112	98220576	transcribed_unprocessed_pseudogene	97221235	-1	-563083	-23474	-563083	12	3	12	96222112	98220576	1998464
AITD_Saevarsdottir_32581359_1	AITD (Saevarsdottir, EUR)	IMD	SM_B_UT	B_SM_UT	B	Sorted cell	ENSG00000196116	TDRD7	3795	8.08837201131667e-104	4.28236224172607e-104	0.605949955301522	0.320758485135075	0.0732915595634043	9:97784318	rs925489	chr9.3		9	97784318	9:97412112	2.96834e-10	9:97784318	8.49999999999903e-110	4871	24533	0.900741663070912	0.97411251446657	96412249	98411906	protein_coding	97412096	1	372222	16	372222	5	0	5	96412249	98411906	1999657
AITD_Saevarsdottir_32581359_1	AITD (Saevarsdottir, EUR)	IMD	SM_B_UT	B_SM_UT	B	Sorted cell	ENSG00000197816	CCDC180	3726	4.1143330621013e-117	1.329329963463e-103	3.09504274723714e-14	0.999999999999943	3.07205140928135e-15	9:97784318	rs925489	chr9.3		9	97784318	9:97224422	4.03791e-23	9:97784318	8.49999999999903e-110	4793	24432	0.999999999999983	0.97411251446657	96307566	98307051	protein_coding	97307659	1	476659	-83237	476659	7	4	7	96307566	98307051	1999485
AITD_Saevarsdottir_32581359_1	AITD (Saevarsdottir, EUR)	IMD	SM_B_UT	B_SM_UT	B	Sorted cell	ENSG00000203279	AL590705.1	3764	3.88916829526235e-129	1.31980871172951e-103	2.94676664936239e-26	1	2.58102075281523e-27	9:97784318	rs925489	chr9.3		9	97784318	9:97236364	2.27821e-38	9:97784318	8.49999999999903e-110	4822	24257	1	0.97411251446657	96239213	98238226	lncRNA	97238721	-1	-545597	2357	-545597	9	2	9	96239213	98238226	1999013
AITD_Saevarsdottir_32581359_1	AITD (Saevarsdottir, EUR)	IMD	SM_B_UT	B_SM_UT	B	Sorted cell	ENSG00000254633	STRA6LP	3778	8.7737417431555e-109	1.33057169212493e-103	6.59391617684716e-06	0.99999275763377	6.48450049044539e-07	9:97784318	rs925489	chr9.3		9	97784318	9:97219002	3.36482e-13	9:97784318	8.49999999999903e-110	4841	24455	0.99999914863579	0.97411251446657	96276627	98276420	transcribed_unitary_pseudogene	97276569	1	507749	-57567	507749	8	4	8	96276627	98276420	1999793
AITD_Saevarsdottir_32581359_1	AITD (Saevarsdottir, EUR)	IMD	SM_B_UT	B_SM_UT	B	Sorted cell	ENSG00000134460	IL2RA	6242	2.70967306666403e-25	4.71951822187147e-22	1.43889204201062e-06	0.00185848081143715	0.998140080296524	10:6068912	rs7090530	chr10.1		10	6068912	10:6068866	5.04674e-12	10:6068912	1.99999999999993e-26	7590	30821	0.998994295562842	0.999999999275525	5062716	7058070	protein_coding	6062367	-1	-6545	-6499	-6545	0	0	0	5062476	7058070	1995594
AITD_Saevarsdottir_32581359_1	AITD (Saevarsdottir, EUR)	IMD	SM_B_UT	B_SM_UT	B	Sorted cell	ENSG00000134470	IL15RA	6329	1.06321421299993e-20	1.77397996787415e-19	0.0555256835510103	0.926438203722018	0.0180361127269709	10:6068912	rs7090530	chr10.1		10	6068912	10:5973021	7.37479e-09	10:6068912	1.99999999999993e-26	7677	31339	0.98918754611717	0.999999999275525	4978512	6977855	protein_coding	5977543	-1	-91369	4522	-91369	3	0	3	4978222	6977855	1999633
AITD_Saevarsdottir_32581359_1	AITD (Saevarsdottir, EUR)	IMD	SM_B_UT	B_SM_UT	B	Sorted cell	ENSG00000173848	NET1	6379	4.79275395403577e-21	1.8552784052755e-19	0.0251236443716942	0.972536530743479	0.00233982488482332	10:6068912	rs7090530	chr10.1		10	6068912	10:5405002	2.28682e-08	10:6068912	1.99999999999993e-26	7816	31222	0.99628996085646	0.999999999275525	4412897	6412357	protein_coding	5412557	1	656355	-7555	656355	18	0	18	4412897	6412357	1999460
AITD_Saevarsdottir_32581359_1	AITD (Saevarsdottir, EUR)	IMD	SM_B_UT	B_SM_UT	B	Sorted cell	ENSG00000196372	ASB13	6308	5.41261254495164e-20	1.30532848122633e-19	0.28497073253392	0.687229558536253	0.0277997089298283	10:6068912	rs7090530	chr10.1		10	6068912	10:5679690	2.08129e-07	10:6068912	1.99999999999993e-26	7666	31086	0.949504049584249	0.999999999275525	4671513	6666140	protein_coding	5666595	-1	-402317	-13095	-402317	13	0	13	4668819	6666140	1997321
AITD_Saevarsdottir_32581359_1	AITD (Saevarsdottir, EUR)	IMD	SM_B_UT	B_SM_UT	B	Sorted cell	ENSG00000232807	RP11-536K7.3	6268	1.79611195882444e-28	1.92086388419267e-19	9.35054259567116e-10	0.999999998963553	1.0139672354282e-10	10:6068912	rs7090530	chr10.1		10	6068912	10:5933658	1.83945e-30	10:6068912	1.99999999999993e-26	7608	31438	0.966469336079572	0.999999999275525	4946027	6944361	lncRNA	5945913	-1	-122999	12255	-122999	4	0	4	4946027	6945862	1999835
AITD_Saevarsdottir_32581359_1	AITD (Saevarsdottir, EUR)	IMD	SM_B_UT	B_SM_UT	B	Sorted cell	ENSG00000196072	BLOC1S2	3623	4.297765113055e-08	3.2639578861786e-05	0.00131466689763889	0.998429756315909	0.000222894229938335	10:99523573	rs10748781	chr10.3		10	99523573	10:100212933	1.04414e-16	10:99523573	7.60000000000013e-12	4616	23544	0.999820699374638	0.999910614887815	99287298	101286058	protein_coding	100286680	-1	763107	73747	763107	19	5	19	99287298	101286058	1998760
AITD_Saevarsdottir_32581359_1	AITD (Saevarsdottir, EUR)	IMD	SM_B_UT	B_SM_UT	B	Sorted cell	ENSG00000230224	PHB1P9	3627	5.56767785641508e-09	3.26352106587243e-05	0.000170566298592217	0.99978252366681	1.4269256261227e-05	10:99523573	rs10748781	chr10.3		10	99523573	10:100278928	4.17992e-14	10:99523573	7.60000000000013e-12	4618	23509	0.999935077821851	0.999910720797217	99248937	101247991	processed_pseudogene	100248271	1	-724698	30657	-724698	17	1	17	99248412	101247991	1999579
AITD_Saevarsdottir_32581359_1	AITD (Saevarsdottir, EUR)	IMD	SM_B_UT	B_SM_UT	B	Sorted cell	ENSG00000107554	DNMBP	3643	1.25319538337244e-15	3.25570292201236e-05	3.84850589423424e-11	0.999811392844081	0.000156050088211167	10:99997268	rs1986519	chr10.3		10	99997268	10:99939547	7.45662e-23	10:99523573	7.60000000000013e-12	4611	23452	0.979497532698358	0.999910742528048	99010098	101009904	protein_coding	100009947	-1	12679	70400	486374	0	0	9	99010098	101009904	1999806
AITD_Saevarsdottir_32581359_1	AITD (Saevarsdottir, EUR)	IMD	SM_B_UT	B_SM_UT	B	Sorted cell	ENSG00000075826	SEC31B	3562	4.92928386405272e-20	3.31090352225619e-05	1.48875371656625e-15	0.999966741470904	1.49493869576741e-07	10:100535901	rs11190600	chr10.3		10	100535901	10:100529986	4.65282e-36	10:99523573	7.60000000000013e-12	4518	23421	0.999876638360349	0.999911033623681	99520522	101518677	protein_coding	100519861	-1	-16040	-10125	996288	2	2	26	99520522	101518677	1998155
AITD_Saevarsdottir_32581359_1	AITD (Saevarsdottir, EUR)	IMD	SM_B_UT	B_SM_UT	B	Sorted cell	ENSG00000226864	ATE1OSP	5482	1.19012470913251e-12	0.000190911119779302	6.23272637154504e-09	0.999808474849379	6.07796924122057e-07	10:121926347	rs11200264	chr10.4		10	121926347	10:121926347	1.26152e-17	10:122380394	2.90000000000001e-10	6933	26240	0.999999981424591	0.999619334972945	120930452	122927339	transcribed_unitary_pseudogene	121948188	1	-21841	-21841	432206	1	1	5	120928809	122927339	1998530
AITD_Saevarsdottir_32581359_1	AITD (Saevarsdottir, EUR)	IMD	SM_B_UT	B_SM_UT	B	Sorted cell	ENSG00000107679	PLEKHA1	5312	1.36238266274425e-05	0.000140175415810016	0.0707445080225825	0.727737360903255	0.201364331831726	10:122429681	rs1045216	chr10.4		10	122429681	10:122384219	1.22925e-09	10:122380394	2.90000000000001e-10	6568	26464	0.98773155655762	0.999617846707925	121374968	123374494	protein_coding	122374708	1	54973	9511	5686	0	0	0	121374780	123374494	1999714
AITD_Saevarsdottir_32581359_1	AITD (Saevarsdottir, EUR)	IMD	SM_B_UT	B_SM_UT	B	Sorted cell	ENSG00000121691	CAT	4648	7.94941931472976e-34	4.81768735848087e-12	1.65004881454116e-22	0.999999999995168	1.46821161075536e-14	11:34468990	rs2420388	chr11.2		11	34468990	11:34459548	3.75297e-38	11:35296165	1.49999999999998e-17	5626	24421	1	0.998729138918881	33439662	35438409	protein_coding	34438934	1	30056	20614	857231	0	0	10	33439217	35438409	1999192
AITD_Saevarsdottir_32581359_1	AITD (Saevarsdottir, EUR)	IMD	SM_B_UT	B_SM_UT	B	Sorted cell	ENSG00000149089	APIP	4916	3.74256415937634e-16	4.71371834287375e-12	7.93904903501494e-05	0.999914477765401	6.13173953465262e-06	11:35296165	rs10742340	chr11.2		11	35296165	11:34924280	5.80187e-17	11:35296165	1.49999999999998e-17	5994	23896	0.994399009998113	0.998729138919024	33916652	35916230	protein_coding	34916379	-1	-379786	-7901	-379786	7	1	7	33916652	35916230	1999578
AITD_Saevarsdottir_32581359_1	AITD (Saevarsdottir, EUR)	IMD	SM_B_UT	B_SM_UT	B	Sorted cell	ENSG00000110218	PANX1	4490	4.84446010742221e-28	0.000698417917614981	2.89867545233786e-25	0.417459065432835	0.581842516649552	11:94128854	rs4753126	chr11.3		11	94128854	11:94128854	1.07951e-36	11:94178690	3.60000000000009e-09	5568	26552	1	0.992394186047113	93129447	95128327	protein_coding	94128841	1	13	13	49849	0	0	0	93129074	95128698	1999624
AITD_Saevarsdottir_32581359_1	AITD (Saevarsdottir, EUR)	IMD	SM_B_UT	B_SM_UT	B	Sorted cell	ENSG00000181333	HEPHL1	4538	3.837301847066e-44	0.00127469788839124	2.27514011062758e-41	0.755588189529324	0.243137112582289	11:94129327	rs1138800	chr11.3		11	94129327	11:94129327	1.08833e-57	11:94178690	3.60000000000009e-09	5631	26796	0.999999999999998	0.992378022124192	93022115	95021357	protein_coding	94021354	1	107973	107973	157336	1	1	1	93021745	95021357	1999612
AITD_Saevarsdottir_32581359_1	AITD (Saevarsdottir, EUR)	IMD	SM_B_UT	B_SM_UT	B	Sorted cell	ENSG00000182919	C11orf54	4489	9.03367688646285e-08	0.00166917688425608	5.4026054501266e-05	0.998253987931738	2.27187927372177e-05	11:94180963	rs12800562	chr11.3		11	94180963	11:93754926	5.33786e-13	11:94178690	3.60000000000009e-09	5679	26565	0.993755294264294	0.992378018720606	92741770	94741052	protein_coding	93741672	1	439291	13254	437018	4	0	4	92741770	94741052	1999282
AITD_Saevarsdottir_32581359_1	AITD (Saevarsdottir, EUR)	IMD	SM_B_UT	B_SM_UT	B	Sorted cell	ENSG00000255893	RP11-685N10.1	4624	7.96429807999066e-31	0.00164612678686702	4.83021316110783e-28	0.998348273368947	5.59984418576895e-06	11:94472581	rs639311	chr11.3		11	94472581	11:94493959	1.76261e-41	11:94178690	3.60000000000009e-09	5670	26216	0.906318375899977	0.992414233807043	93473574	95473392	lncRNA	94473570	-1	989	-20389	294880	0	1	4	93473574	95473392	1999818
AITD_Saevarsdottir_32581359_1	AITD (Saevarsdottir, EUR)	IMD	SM_B_UT	B_SM_UT	B	Sorted cell	ENSG00000077458	FAM76B	4344	2.21919247602241e-39	4.04168848117916e-24	5.49075587185031e-16	1	6.38470247238184e-17	11:95578258	rs4409785	chr11.4		11	95578258	11:95851741	6.0783e-28	11:95578258	5.30000000000313e-31	5309	24880	0.999999955924035	1	94790671	96790240	protein_coding	95789782	-1	211524	-61959	211524	1	1	1	94790671	96790240	1999569
AITD_Saevarsdottir_32581359_1	AITD (Saevarsdottir, EUR)	IMD	SM_B_UT	B_SM_UT	B	Sorted cell	ENSG00000149218	ENDOD1	4447	2.51202098578972e-24	1.3387866307804e-24	0.607488548369651	0.323708185618455	0.0688032660118913	11:95578258	rs4409785	chr11.3		11	95578258	11:95078137	9.31088e-08	11:95578258	5.30000000000313e-31	5372	25455	0.912424908328646	1	94090069	96088514	protein_coding	95089846	1	488412	-11709	488412	5	0	5	94090069	96088514	1998445
AITD_Saevarsdottir_32581359_1	AITD (Saevarsdottir, EUR)	IMD	SM_B_UT	B_SM_UT	B	Sorted cell	ENSG00000149218	ENDOD1	4447	2.51202098578972e-24	1.3387866307804e-24	0.607488548369651	0.323708185618455	0.0688032660118913	11:95578258	rs4409785	chr11.4		11	95578258	11:95078137	9.31088e-08	11:95578258	5.30000000000313e-31	5372	25455	0.912424908328646	1	94090069	96088514	protein_coding	95089846	1	488412	-11709	488412	5	0	5	94090069	96088514	1998445
AITD_Saevarsdottir_32581359_1	AITD (Saevarsdottir, EUR)	IMD	SM_B_UT	B_SM_UT	B	Sorted cell	ENSG00000245552	LNCRNA-IUR	4452	3.59345587046943e-38	4.11738587405837e-24	8.72751784842412e-15	0.999999999999986	8.55755044268059e-16	11:95578258	rs4409785	chr11.3		11	95578258	11:95232129	3.69546e-26	11:95578258	5.30000000000313e-31	5376	25346	1	1	94150764	96150423	lncRNA	95150499	1	427759	81630	427759	4	2	4	94150764	96150423	1999659
AITD_Saevarsdottir_32581359_1	AITD (Saevarsdottir, EUR)	IMD	SM_B_UT	B_SM_UT	B	Sorted cell	ENSG00000245552	LNCRNA-IUR	4452	3.59345587046943e-38	4.11738587405837e-24	8.72751784842412e-15	0.999999999999986	8.55755044268059e-16	11:95578258	rs4409785	chr11.4		11	95578258	11:95232129	3.69546e-26	11:95578258	5.30000000000313e-31	5376	25346	1	1	94150764	96150423	lncRNA	95150499	1	427759	81630	427759	4	2	4	94150764	96150423	1999659
AITD_Saevarsdottir_32581359_1	AITD (Saevarsdottir, EUR)	IMD	SM_B_UT	B_SM_UT	B	Sorted cell	ENSG00000263465	SRSF8	4457	1.90710421448295e-24	2.01468433106271e-24	0.461109387203438	0.48707995862273	0.0518106541738347	11:95578258	rs4409785	chr11.3		11	95578258	11:95084731	6.05132e-09	11:95578258	5.30000000000313e-31	5388	25460	0.932849268233771	1	94067846	96065404	protein_coding	95066919	1	511339	17812	511339	6	0	6	94067526	96066964	1999438
AITD_Saevarsdottir_32581359_1	AITD (Saevarsdottir, EUR)	IMD	SM_B_UT	B_SM_UT	B	Sorted cell	ENSG00000263465	SRSF8	4457	1.90710421448295e-24	2.01468433106271e-24	0.461109387203438	0.48707995862273	0.0518106541738347	11:95578258	rs4409785	chr11.4		11	95578258	11:95084731	6.05132e-09	11:95578258	5.30000000000313e-31	5388	25460	0.932849268233771	1	94067846	96065404	protein_coding	95066919	1	511339	17812	511339	6	0	6	94067526	96066964	1999438
AITD_Saevarsdottir_32581359_1	AITD (Saevarsdottir, EUR)	IMD	SM_B_UT	B_SM_UT	B	Sorted cell	ENSG00000214826	DDX12P	4247	9.7495263136056e-75	1.39472524019109e-22	6.99028456118692e-53	1	8.70296642481433e-23	12:9449787	rs10743730	chr12.1		12	9449787	12:9449787	9.03103e-75	12:9747028	3.8e-29	5286	26067	0.964641402200825	0.997123847834509	8448295	10448069	transcribed_unprocessed_pseudogene	9448229	-1	-1558	-1558	-298799	1	1	11	8448295	10448069	1999774
AITD_Saevarsdottir_32581359_1	AITD (Saevarsdottir, EUR)	IMD	SM_B_UT	B_SM_UT	B	Sorted cell	ENSG00000214776	RP11-726G1.1	4227	2.28271285323549e-67	1.39172905277929e-22	1.64019918149791e-45	1	2.35666012454098e-21	12:9465202	rs7300782	chr12.1		12	9465202	12:9468379	1.67552e-61	12:9747028	3.8e-29	5245	26011	0.99041757433488	0.997123847834511	8467955	10467442	transcribed_unprocessed_pseudogene	9480608	1	-15406	-12229	266420	0	0	9	8467589	10467442	1999853
AITD_Saevarsdottir_32581359_1	AITD (Saevarsdottir, EUR)	IMD	SM_B_UT	B_SM_UT	B	Sorted cell	ENSG00000069493	CLEC2D	4525	9.03568792885133e-47	8.69858898983543e-23	6.33699058108497e-25	0.609764469999044	0.390235530000954	12:9747028	rs10844682	chr12.1		12	9747028	12:9719276	1.27259e-49	12:9747028	3.8e-29	5425	26649	1	0.997123847834511	8666919	10664936	protein_coding	9669713	1	77315	49563	77315	3	2	3	8665191	10664936	1999745
AITD_Saevarsdottir_32581359_1	AITD (Saevarsdottir, EUR)	IMD	SM_B_UT	B_SM_UT	B	Sorted cell	ENSG00000110848	CD69	4680	3.08011034365029e-24	2.2285515921141e-23	0.0215314189372288	0.155170381012696	0.823298200050077	12:9747028	rs10844682	chr12.1		12	9747028	12:9705282	8.76344e-10	12:9747028	3.8e-29	5479	26736	0.989401820075894	0.997123847834511	8762113	10760810	protein_coding	9760901	-1	13873	55619	13873	0	1	0	8762113	10760810	1998697
AITD_Saevarsdottir_32581359_1	AITD (Saevarsdottir, EUR)	IMD	SM_B_UT	B_SM_UT	B	Sorted cell	ENSG00000111796	KLRB1	4483	4.78400905486355e-32	1.42243997306194e-22	3.36324143243153e-10	0.999999999516007	1.4767523012259e-10	12:9747028	rs10844682	chr12.1		12	9747028	12:9463856	6.18388e-18	12:9747028	3.8e-29	5403	26585	0.967583230423603	0.997123847834509	8607915	10607706	protein_coding	9607916	-1	-139112	144060	-139112	8	1	8	8607915	10607706	1999791
AITD_Saevarsdottir_32581359_1	AITD (Saevarsdottir, EUR)	IMD	SM_B_UT	B_SM_UT	B	Sorted cell	ENSG00000184293	CLECL1P	4630	7.74976117796834e-41	9.40936193889593e-23	5.43472491391229e-19	0.659600942611903	0.340399057388099	12:9747028	rs10844682	chr12.1		12	9747028	12:9688330	2.45351e-35	12:9747028	3.8e-29	5464	26651	1	0.997123847834506	8737643	10733264	transcribed_unitary_pseudogene	9733030	-1	-13998	44700	-13998	0	2	0	8733994	10733264	1999270
AITD_Saevarsdottir_32581359_1	AITD (Saevarsdottir, EUR)	IMD	SM_B_UT	B_SM_UT	B	Sorted cell	ENSG00000237248	LINC00987	4285	1.73236994703474e-27	1.42541567771564e-22	1.21532622381525e-05	0.999985628384688	2.21835307632091e-06	12:9747028	rs10844682	chr12.1		12	9747028	12:9232939	1.19291e-12	12:9747028	3.8e-29	5320	26641	0.999966893479214	0.997123847834511	8240104	10239888	lncRNA	9144976	1	602052	87963	602052	21	2	21	8240104	10239888	1999784
AITD_Saevarsdottir_32581359_1	AITD (Saevarsdottir, EUR)	IMD	SM_B_UT	B_SM_UT	B	Sorted cell	ENSG00000256582	LINC02390	4569	8.40747099430768e-25	3.97698230377881e-23	0.00590327062865251	0.278704645854395	0.715392083516955	12:9747028	rs10844682	chr12.1		12	9747028	12:9722302	1.86127e-07	12:9747028	3.8e-29	5446	26618	0.998168843590709	0.997123847834511	8706162	10703690	lncRNA	9704077	1	42951	18225	42951	1	0	1	8704167	10703690	1999523
AITD_Saevarsdottir_32581359_1	AITD (Saevarsdottir, EUR)	IMD	SM_B_UT	B_SM_UT	B	Sorted cell	ENSG00000256594	RP11-705C15.2	4485	4.41973018920629e-45	1.23354591511457e-22	3.10878412852503e-23	0.867561418331277	0.132438581668728	12:9747028	rs10844682	chr12.1		12	9747028	12:9689319	4.36297e-41	12:9747028	3.8e-29	5389	26571	0.999999999999998	0.997123847834511	8649412	10647788	transcribed_unprocessed_pseudogene	9653683	1	93345	35636	93345	5	2	5	8649412	10647788	1998376
AITD_Saevarsdottir_32581359_1	AITD (Saevarsdottir, EUR)	IMD	SM_B_UT	B_SM_UT	B	Sorted cell	ENSG00000257027	RP11-705C15.3	4493	8.26724289953708e-34	4.78614626094312e-23	5.82165017442922e-12	0.336532244932798	0.663467755061378	12:9747028	rs10844682	chr12.1		12	9747028	12:9715370	2.58973e-22	12:9747028	3.8e-29	5393	26541	0.999999999997611	0.997123847834509	8661304	10658546	lncRNA	9658567	1	88461	56803	88461	4	3	4	8661277	10658546	1997269
AITD_Saevarsdottir_32581359_1	AITD (Saevarsdottir, EUR)	IMD	SM_B_UT	B_SM_UT	B	Sorted cell	ENSG00000284634	AC092821.3	4247	1.0567223970895e-35	1.394725240191e-22	7.576563230079e-14	0.999999999999915	5.51406650271945e-15	12:9747028	rs10844682	chr12.1		12	9747028	12:9462090	9.12991e-23	12:9747028	3.8e-29	5286	26067	0.954845369596949	0.997123847834509	8448295	10448069	lncRNA	9448498	1	298530	13592	298530	10	0	10	8448295	10448069	1999774
AITD_Saevarsdottir_32581359_1	AITD (Saevarsdottir, EUR)	IMD	SM_B_UT	B_SM_UT	B	Sorted cell	ENSG00000233719	GOT2P3	4485	1.30909896692741e-50	1.35700541542913e-22	9.20769541332277e-29	0.954430785487054	0.0455692145129478	12:9753094	rs11052877	chr12.1		12	9753094	12:9717819	7.23294e-45	12:9747028	3.8e-29	5389	26572	0.999999999999996	0.997123847834511	8641833	10641422	transcribed_processed_pseudogene	9641723	1	111371	76096	105305	7	6	7	8641833	10641422	1999589
AITD_Saevarsdottir_32581359_1	AITD (Saevarsdottir, EUR)	IMD	SM_B_UT	B_SM_UT	B	Sorted cell	ENSG00000225231	LINC02470	4670	1.78286031471792e-76	1.34020532996572e-22	1.33028893025183e-54	1	6.78214532766316e-24	12:9943487	rs74065411	chr12.1		12	9943487	12:9943487	2.24557e-76	12:9747028	3.8e-29	5355	25048	1	0.997123847834511	8944473	10801180	lncRNA	9943496	-1	9	9	196468	0	0	7	8944473	10801180	1856707
AITD_Saevarsdottir_32581359_1	AITD (Saevarsdottir, EUR)	IMD	SM_B_UT	B_SM_UT	B	Sorted cell	ENSG00000213809	KLRK1	3727	1.88589906307752e-49	1.58396657725403e-22	1.19061796515109e-27	1	4.06785614462696e-25	12:10454521	rs2734436	chr12.1		12	10454521	12:10468922	1.38743e-40	12:9747028	3.8e-29	4286	29604	0.908803439758615	0.997123847834509	9392633	11391594	protein_coding	10390041	-1	-64480	-78881	643013	6	6	24	9392144	11391594	1999450
AITD_Saevarsdottir_32581359_1	AITD (Saevarsdottir, EUR)	IMD	SM_B_UT	B_SM_UT	B	Sorted cell	ENSG00000197728	RPS26	2711	7.01113182897237e-79	1.81603331436767e-07	6.86596913645397e-73	0.177165463170588	0.822834355226076	12:56042145	rs1131017	chr12.2		12	56042145	12:56007301	2.51534e-119	12:56076841	5.90000000000005e-13	4056	24277	1.00000000000001	0.996515363967228	55042099	57041338	protein_coding	56041918	1	227	-34617	34923	0	2	0	55042099	57041371	1999272
AITD_Saevarsdottir_32581359_1	AITD (Saevarsdottir, EUR)	IMD	SM_B_UT	B_SM_UT	B	Sorted cell	ENSG00000076067	RBMS2	2287	6.02620437301596e-12	9.16320227237885e-07	6.57647246553949e-06	0.99999176379049	7.43410790039387e-07	12:56076841	rs11171739	chr12.2		12	56076841	12:56526618	2.3299e-13	12:56076841	5.90000000000005e-13	3352	21785	0.999997062783241	0.996515022242251	55522599	57518773	protein_coding	56521820	1	-444979	4798	-444979	35	0	35	55522599	57521851	1999252
AITD_Saevarsdottir_32581359_1	AITD (Saevarsdottir, EUR)	IMD	SM_B_UT	B_SM_UT	B	Sorted cell	ENSG00000111602	TIMELESS	2332	5.74223232378289e-07	3.16956925550574e-07	0.609507099976868	0.33638442936642	0.0541075794765541	12:56076841	rs11171739	chr12.2		12	56076841	12:56439073	5.27387e-05	12:56076841	5.90000000000005e-13	3485	22398	0.900508937731365	0.996515409798169	55449479	57449231	protein_coding	56449426	-1	372585	10353	372585	30	0	30	55449479	57449231	1999752
AITD_Saevarsdottir_32581359_1	AITD (Saevarsdottir, EUR)	IMD	SM_B_UT	B_SM_UT	B	Sorted cell	ENSG00000135437	RDH5	3174	3.53530936628799e-07	6.64916037368353e-07	0.332541383212355	0.625405905076255	0.0420516932644169	12:56076841	rs11171739	chr12.2		12	56076841	12:55721801	1.97866e-17	12:56076841	5.90000000000005e-13	4512	25275	0.946493275267301	0.996515338099008	54720785	56720316	protein_coding	55720393	1	356448	1408	356448	22	0	22	54720785	56720316	1999531
AITD_Saevarsdottir_32581359_1	AITD (Saevarsdottir, EUR)	IMD	SM_B_UT	B_SM_UT	B	Sorted cell	ENSG00000139531	SUOX	2778	4.8182608653258e-09	5.30758056355601e-08	0.00469452339594762	0.0509387614551659	0.94436665725482	12:56076841	rs11171739	chr12.2		12	56076841	12:56007301	3.25478e-08	12:56076841	5.90000000000005e-13	4130	24401	0.988260410614946	0.996515359663632	54997312	56996897	protein_coding	55997276	1	79565	10025	79565	3	0	3	54997312	56996897	1999585
AITD_Saevarsdottir_32581359_1	AITD (Saevarsdottir, EUR)	IMD	SM_B_UT	B_SM_UT	B	Sorted cell	ENSG00000176422	SPRYD4	2324	1.76900619707075e-13	9.3634744877441e-07	1.88926039914039e-07	0.999998845503443	2.9222892543593e-08	12:56076841	rs11171739	chr12.2		12	56076841	12:56469986	3.38486e-21	12:56076841	5.90000000000005e-13	3462	22261	0.999999830935762	0.996515413529541	55469440	57467701	protein_coding	56468578	1	-391737	1408	-391737	31	0	31	55469398	57467701	1998303
AITD_Saevarsdottir_32581359_1	AITD (Saevarsdottir, EUR)	IMD	SM_B_UT	B_SM_UT	B	Sorted cell	ENSG00000257303	CNPY2-AS1	2464	2.36913841842548e-07	1.78554630817876e-07	0.242548581362576	0.182306036042399	0.575144967126551	12:56076841	rs11171739	chr12.2		12	56076841	12:56329710	2.76057e-08	12:56076841	5.90000000000005e-13	3680	23222	0.913514811455939	0.9965153899642	55300332	57299843	lncRNA	56300075	1	-223234	29635	-223234	19	4	19	55300332	57299843	1999511
AITD_Saevarsdottir_32581359_1	AITD (Saevarsdottir, EUR)	IMD	SM_B_UT	B_SM_UT	B	Sorted cell	ENSG00000257727	CNPY2	2456	7.19645420071513e-29	9.73949586284442e-07	7.388931700338e-23	0.999998995578075	3.04723416681695e-08	12:56241043	rs72648137	chr12.2		12	56241043	12:56241043	4.91494e-52	12:56076841	5.90000000000005e-13	3664	23155	0.999999999999998	0.996515391700596	55317569	57314951	protein_coding	56315988	-1	74945	74945	239147	7	7	23	55317569	57314951	1997382
AITD_Saevarsdottir_32581359_1	AITD (Saevarsdottir, EUR)	IMD	SM_B_UT	B_SM_UT	B	Sorted cell	ENSG00000166598	HSP90B1	4776	1.18215203894569e-10	3.27087831554944e-08	0.00359979807297506	0.996022286725584	0.000377882374441713	12:103499163	rs12582330	chr12.3		12	103499163	12:103924218	2.67476e-17	12:103499163	7.69999999999782e-15	5660	24235	0.963491277862945	0.950155192728181	102930114	104929535	protein_coding	103930410	1	-431247	-6192	-431247	6	0	6	102930114	104929535	1999421
AITD_Saevarsdottir_32581359_1	AITD (Saevarsdottir, EUR)	IMD	SM_B_UT	B_SM_UT	B	Sorted cell	ENSG00000171310	CHST11	5104	9.76170504634482e-09	2.32023248775273e-08	0.289189766280019	0.687348207723744	0.023461993032206	12:103499163	rs12582330	chr12.3		12	103499163	12:104762145	1.17378e-08	12:103499163	7.69999999999782e-15	6105	24834	0.963878719901141	0.950246103680079	103455718	105455111	protein_coding	104456948	1	-957785	305197	-957785	18	2	18	103455718	105455111	1999393
AITD_Saevarsdottir_32581359_1	AITD (Saevarsdottir, EUR)	IMD	SM_B_UT	B_SM_UT	B	Sorted cell	ENSG00000179088	C12orf42	4553	4.24809212274717e-09	2.80884025354515e-08	0.128716990843048	0.851060666347679	0.0202223104727792	12:103499163	rs12582330	chr12.3		12	103499163	12:103263892	8.21228e-08	12:103499163	7.69999999999782e-15	5395	24356	0.976330422923305	0.950155192643764	102497404	104495841	protein_coding	103495968	-1	-3195	232076	-3195	0	0	0	102496242	104495841	1999599
AITD_Saevarsdottir_32581359_1	AITD (Saevarsdottir, EUR)	IMD	SM_B_UT	B_SM_UT	B	Sorted cell	ENSG00000198431	TXNRD1	5067	5.50673290413771e-11	3.31511276994296e-08	0.00165812187707115	0.9982071946189	0.00013465029783553	12:103499163	rs12582330	chr12.3		12	103499163	12:104287004	6.05663e-11	12:103499163	7.69999999999782e-15	6027	24509	0.972412447534138	0.950155192808817	103216289	105215246	protein_coding	104215779	1	-716616	71225	-716616	14	2	14	103216289	105215246	1998957
AITD_Saevarsdottir_32581359_1	AITD (Saevarsdottir, EUR)	IMD	SM_B_UT	B_SM_UT	B	Sorted cell	ENSG00000255150	EID3	5207	9.52878007701437e-10	3.24641207516499e-08	0.0283460570089237	0.965732508761401	0.00592140081267725	12:103499163	rs12582330	chr12.3		12	103499163	12:104188591	9.14676e-08	12:103499163	7.69999999999782e-15	6172	24808	0.980347486569819	0.950155124177646	103305907	105303293	protein_coding	104303739	1	-804576	-115148	-804576	17	3	17	103303977	105303519	1999542
AITD_Saevarsdottir_32581359_1	AITD (Saevarsdottir, EUR)	IMD	SM_B_UT	B_SM_UT	B	Sorted cell	ENSG00000257681	RP11-341G23.4	4737	7.61475404072168e-17	3.3221502795953e-08	2.29211597302104e-09	0.999999957959838	6.52654460015223e-09	12:103499163	rs12582330	chr12.3		12	103499163	12:103834698	8.47831e-20	12:103499163	7.69999999999782e-15	5620	24517	0.999999997409177	0.950155192390829	102768956	104768685	lncRNA	103766906	-1	267743	-67792	267743	3	0	3	102768956	104768730	1999774
AITD_Saevarsdottir_32581359_1	AITD (Saevarsdottir, EUR)	IMD	SM_B_UT	B_SM_UT	B	Sorted cell	ENSG00000111696	NT5DC3	4835	1.59704457721098e-53	3.30968445386778e-08	4.82536793581888e-46	0.999999966767363	1.35793849480744e-10	12:103827352	rs17034657	chr12.3		12	103827352	12:103827352	1.67737e-73	12:103499163	7.69999999999782e-15	5718	24425	0.999999999999994	0.950155192563231	102843382	104840024	protein_coding	103841234	-1	13882	13882	342071	0	0	4	102843382	104840255	1996873
AITD_Saevarsdottir_32581359_1	AITD (Saevarsdottir, EUR)	IMD	SM_B_UT	B_SM_UT	B	Sorted cell	ENSG00000102699	PARP4	6222	1.07540290890723e-18	4.55036363156297e-18	0.186425732113169	0.788807025860504	0.0247672420263239	13:24212777	rs17364832	chr13.1		13	24212777	13:24519844	8.04336e-09	13:24212777	2.10000000000004e-23	7420	27315	0.970602215502192	1	23512865	25510240	protein_coding	24512778	-1	300001	-7066	300001	4	0	4	23512865	25510240	1997375
AITD_Saevarsdottir_32581359_1	AITD (Saevarsdottir, EUR)	IMD	SM_B_UT	B_SM_UT	B	Sorted cell	ENSG00000127863	TNFRSF19	6925	8.13977637951021e-27	6.20820473152864e-18	1.31113207750781e-09	0.99999999849279	1.96078378188683e-10	13:24212777	rs17364832	chr13.1		13	24212777	13:23839298	4.31922e-19	13:24212777	2.10000000000004e-23	8332	29397	0.981558432048953	1	22570396	24570262	protein_coding	23570412	1	642365	268886	642365	6	0	6	22570396	24570262	1999866
AITD_Saevarsdottir_32581359_1	AITD (Saevarsdottir, EUR)	IMD	SM_B_UT	B_SM_UT	B	Sorted cell	ENSG00000182957	SPATA13	6999	8.56088367964736e-20	6.00382518976123e-18	0.0139981870698596	0.981702556707456	0.00429925622268455	13:24212777	rs17364832	chr13.1		13	24212777	13:24215568	1.02141e-10	13:24212777	2.10000000000004e-23	8322	28959	0.997042806718578	0.999999999999995	22979832	24979741	protein_coding	24160720	1	52057	54848	52057	1	1	1	22979832	24979741	1999909
AITD_Saevarsdottir_32581359_1	AITD (Saevarsdottir, EUR)	IMD	SM_B_UT	B_SM_UT	B	Sorted cell	ENSG00000229558	SACS-AS1	6751	7.38220685281956e-33	6.05362259685035e-18	1.21946929044775e-15	1	1.26370138809901e-16	13:24212777	rs17364832	chr13.1		13	24212777	13:23418642	2.45345e-28	13:24212777	2.10000000000004e-23	8234	28665	0.99999999997949	1	22420441	24418475	lncRNA	23418940	1	793837	-298	793837	9	0	9	22419495	24418475	1998980
AITD_Saevarsdottir_32581359_1	AITD (Saevarsdottir, EUR)	IMD	SM_B_UT	B_SM_UT	B	Sorted cell	ENSG00000023516	AKAP11	5035	2.26665416550543e-09	2.8924680589644e-09	0.422236599192179	0.53878354074275	0.0389798549059472	13:42473124	rs9533118	chr13.3		13	42473124	13:42383188	3.13093e-07	13:42473124	9.90000000000022e-15	5951	25272	0.947518847388562	0.971058154731584	41272164	43271029	protein_coding	42272152	1	200972	111036	200972	1	1	1	41272164	43271029	1998865
AITD_Saevarsdottir_32581359_1	AITD (Saevarsdottir, EUR)	IMD	SM_B_UT	B_SM_UT	B	Sorted cell	ENSG00000120659	TNFSF11	4829	4.03788904124894e-11	5.23403337183134e-09	0.00763852039238513	0.990126219497411	0.00223525483579265	13:42473124	rs9533118	chr13.3		13	42473124	13:42371685	1.03454e-09	13:42473124	9.90000000000022e-15	5794	24886	0.999090977590097	0.971058154746513	41562923	43562353	protein_coding	42574152	1	-101028	-202467	-101028	0	0	0	41562923	43562353	1999430
AITD_Saevarsdottir_32581359_1	AITD (Saevarsdottir, EUR)	IMD	SM_B_UT	B_SM_UT	B	Sorted cell	ENSG00000133106	EPSTI1	5045	5.87747680823974e-44	5.21612389564136e-09	1.12679010219119e-35	0.999999994754845	2.90341694195216e-11	13:42992237	rs3825511	chr13.3		13	42992237	13:42992237	3.20281e-75	13:42473124	9.90000000000022e-15	6182	24556	1	0.971058155048373	41993494	43991213	protein_coding	42992241	-1	4	4	519117	0	0	5	41993397	43991240	1997843
AITD_Saevarsdottir_32581359_1	AITD (Saevarsdottir, EUR)	IMD	SM_B_UT	B_SM_UT	B	Sorted cell	ENSG00000120675	DNAJC15	5032	2.95298274765492e-26	5.18405016097193e-09	5.69628502926925e-18	0.999999994797648	1.83054725288624e-11	13:43023570	rs17553284	chr13.3		13	43023570	13:43023570	2.37982e-48	13:42473124	9.90000000000022e-15	6174	24405	1	0.971058155076493	42025192	44022923	protein_coding	43023586	1	-16	-16	-550462	0	0	6	42025192	44022923	1997731
AITD_Saevarsdottir_32581359_1	AITD (Saevarsdottir, EUR)	IMD	SM_B_UT	B_SM_UT	B	Sorted cell	ENSG00000172575	RASGRP1	4745	3.87566162164802e-18	2.085749072417e-13	2.82991717441439e-07	0.0144177366589603	0.985581980349114	15:38558129	rs7173565	chr15.1		15	38558129	15:38575713	1.56535e-19	15:38558129	9.39999999999798e-18	5732	24277	0.999966445770597	0.999996702670608	37565626	39563416	protein_coding	38564814	-1	6685	-10899	6685	0	0	0	37565626	39563416	1997790
AITD_Saevarsdottir_32581359_1	AITD (Saevarsdottir, EUR)	IMD	SM_B_UT	B_SM_UT	B	Sorted cell	ENSG00000261996	CTC-281F24.1	5354	2.88546105374e-59	5.71381972818309e-09	5.0499686277544e-51	0.999999994266716	1.9477717375687e-11	17:6664909	rs7220184	chr17.1		17	6664909	17:6663871	6.22328e-68	17:7337072	1.3000000000004e-15	6438	26138	0.999999999999995	0.949323569469517	5655178	7654516	lncRNA	6655009	-1	-9900	-8862	-682063	1	1	37	5655178	7654516	1999338
AITD_Saevarsdottir_32581359_1	AITD (Saevarsdottir, EUR)	IMD	SM_B_UT	B_SM_UT	B	Sorted cell	ENSG00000174327	SLC16A13	4567	1.61909466544712e-25	5.53916339257428e-09	2.92299493929116e-17	0.999999994437019	2.3815828785557e-11	17:7037390	rs7223276	chr17.1		17	7037390	17:7037390	6.1272e-34	17:7337072	1.3000000000004e-15	5604	25339	0.999999999999996	0.949323569372222	6036718	8035910	protein_coding	7036015	1	1375	1375	301057	0	0	24	6036685	8035910	1999225
AITD_Saevarsdottir_32581359_1	AITD (Saevarsdottir, EUR)	IMD	SM_B_UT	B_SM_UT	B	Sorted cell	ENSG00000174326	SLC16A11	4571	2.72817771751986e-30	5.54287948479575e-09	4.92195024233547e-22	0.999999994436862	2.02609585768514e-11	17:7131134	rs1373126	chr17.1		17	7131134	17:7131134	6.55535e-36	17:7337072	1.3000000000004e-15	5607	25356	1	0.949323569370969	6044453	8043795	protein_coding	7044092	-1	-87042	-87042	-292980	2	2	23	6044453	8043795	1999342
AITD_Saevarsdottir_32581359_1	AITD (Saevarsdottir, EUR)	IMD	SM_B_UT	B_SM_UT	B	Sorted cell	ENSG00000132507	EIF5A	4434	7.4698257144983e-81	5.62222898073093e-09	1.32862352180915e-72	0.999999993881346	4.96416615457954e-10	17:7328473	rs9905997	chr17.1		17	7328473	17:7304645	3.21183e-93	17:7337072	1.3000000000004e-15	5436	25719	0.999999999999988	0.949323569271214	6307200	8306199	protein_coding	7307628	1	20845	-2983	29444	2	0	5	6307200	8306199	1998999
AITD_Saevarsdottir_32581359_1	AITD (Saevarsdottir, EUR)	IMD	SM_B_UT	B_SM_UT	B	Sorted cell	ENSG00000040633	PHF23	4546	1.09077376984894e-09	4.35290781426232e-09	0.193747257469919	0.773153827397394	0.0330989096890057	17:7337072	rs61759532	chr17.1		17	7337072	17:7242662	2.84897e-07	17:7337072	1.3000000000004e-15	5562	25754	0.977448086785217	0.949323569286236	6241712	8239506	protein_coding	7239457	-1	-97615	-3205	-97615	14	1	14	6240148	8239506	1999358
AITD_Saevarsdottir_32581359_1	AITD (Saevarsdottir, EUR)	IMD	SM_B_UT	B_SM_UT	B	Sorted cell	ENSG00000072778	ACADVL	4572	8.52927364329737e-10	4.63734642067799e-09	0.15171216351115	0.824837300227351	0.0234505307712265	17:7337072	rs61759532	chr17.1		17	7337072	17:7224399	4.88767e-08	17:7337072	1.3000000000004e-15	5595	25718	0.982756673536461	0.949323569296026	6217173	8216308	protein_coding	7219938	1	117134	4461	117134	17	1	17	6217173	8216308	1999135
AITD_Saevarsdottir_32581359_1	AITD (Saevarsdottir, EUR)	IMD	SM_B_UT	B_SM_UT	B	Sorted cell	ENSG00000108590	MED31	5381	2.47673299865944e-10	5.42332503701403e-09	0.0432768250563634	0.947629673772318	0.00909349550032073	17:7337072	rs61759532	chr17.1		17	7337072	17:6573171	1.83673e-08	17:7337072	1.3000000000004e-15	6465	26180	0.995001036329261	0.949323569468117	5651667	7650924	protein_coding	6651605	-1	-685467	78434	-685467	39	3	39	5651667	7651454	1999787
AITD_Saevarsdottir_32581359_1	AITD (Saevarsdottir, EUR)	IMD	SM_B_UT	B_SM_UT	B	Sorted cell	ENSG00000129255	MPDU1	4004	1.51678653203344e-14	5.48580964985003e-09	2.76491885555768e-06	0.999996915501328	3.14093990640925e-07	17:7337072	rs61759532	chr17.1		17	7337072	17:7582534	1.03919e-16	17:7337072	1.3000000000004e-15	4985	25095	0.999998986847995	0.949323569274965	6583821	8583046	protein_coding	7583852	1	-246780	-1318	-246780	26	0	26	6583821	8583046	1999225
AITD_Saevarsdottir_32581359_1	AITD (Saevarsdottir, EUR)	IMD	SM_B_UT	B_SM_UT	B	Sorted cell	ENSG00000141510	TP53	3894	8.85712016483325e-10	4.49365136889575e-09	0.161448181730918	0.819090283058931	0.0194615298307887	17:7337072	rs61759532	chr17.1		17	7337072	17:7660036	4.71742e-09	17:7337072	1.3000000000004e-15	4852	25096	0.975709167446615	0.949323569245953	6687779	8686797	protein_coding	7687490	-1	350418	27454	350418	33	0	33	6687779	8686797	1999018
AITD_Saevarsdottir_32581359_1	AITD (Saevarsdottir, EUR)	IMD	SM_B_UT	B_SM_UT	B	Sorted cell	ENSG00000170004	CHD3	3890	9.51614843548385e-12	5.48694572701077e-09	0.00173102332101143	0.998096001756633	0.000172969425894716	17:7337072	rs61759532	chr17.1		17	7337072	17:7932341	1.40068e-11	17:7337072	1.3000000000004e-15	4810	25148	0.999091608592923	0.949323569224378	6884867	8884638	protein_coding	7888789	1	-551717	43552	-551717	42	6	42	6884867	8884638	1999771
AITD_Saevarsdottir_32581359_1	AITD (Saevarsdottir, EUR)	IMD	SM_B_UT	B_SM_UT	B	Sorted cell	ENSG00000170175	CHRNB1	4220	1.51084389134606e-14	5.56231756893144e-09	2.71620473682629e-06	0.999996982579871	2.95653059527734e-07	17:7337072	rs61759532	chr17.1		17	7337072	17:7447656	1.90436e-14	17:7337072	1.3000000000004e-15	5232	25445	0.999999662138864	0.949323569276183	6445503	8442969	protein_coding	7445061	1	-107989	2595	-107989	11	0	11	6445503	8444924	1999421
AITD_Saevarsdottir_32581359_1	AITD (Saevarsdottir, EUR)	IMD	SM_B_UT	B_SM_UT	B	Sorted cell	ENSG00000175826	CTDNEP1	4544	2.16000118661903e-14	5.63946877921601e-09	3.8301303047844e-06	0.999994832672918	1.33155728717857e-06	17:7337072	rs61759532	chr17.1		17	7337072	17:7257205	1.59222e-22	17:7337072	1.3000000000004e-15	5557	25798	0.999617279572776	0.949323569276349	6252695	8252344	protein_coding	7251734	-1	-85338	-5471	-85338	11	1	11	6252695	8252344	1999649
AITD_Saevarsdottir_32581359_1	AITD (Saevarsdottir, EUR)	IMD	SM_B_UT	B_SM_UT	B	Sorted cell	ENSG00000179029	TMEM107	3630	2.49283134709011e-13	5.4582239649736e-09	4.56688164297914e-05	0.999949826857881	4.49886721656334e-06	17:7337072	rs61759532	chr17.1		17	7337072	17:8181358	3.16469e-13	17:7337072	1.3000000000004e-15	4495	24971	0.971085788265089	0.949325528019666	7176515	9175257	protein_coding	8176380	-1	839308	-4978	839308	61	0	61	7176515	9175257	1998742
AITD_Saevarsdottir_32581359_1	AITD (Saevarsdottir, EUR)	IMD	SM_B_UT	B_SM_UT	B	Sorted cell	ENSG00000179029	TMEM107	3630	2.49283134709011e-13	5.4582239649736e-09	4.56688164297914e-05	0.999949826857881	4.49886721656334e-06	17:7337072	rs61759532	chr17.2		17	7337072	17:8181358	3.16469e-13	17:7337072	1.3000000000004e-15	4495	24971	0.971085788265089	0.949325528019666	7176515	9175257	protein_coding	8176380	-1	839308	-4978	839308	61	0	61	7176515	9175257	1998742
AITD_Saevarsdottir_32581359_1	AITD (Saevarsdottir, EUR)	IMD	SM_B_UT	B_SM_UT	B	Sorted cell	ENSG00000179859	RNF227	3877	1.16889782244482e-18	5.48976122349545e-09	2.12923252588853e-10	0.99999999418074	1.16574252856369e-10	17:7337072	rs61759532	chr17.1		17	7337072	17:7919958	3.68413e-24	17:7337072	1.3000000000004e-15	4792	25113	0.999982684552845	0.949323569234559	6916430	8915972	protein_coding	7916289	-1	579217	-3669	579217	44	0	44	6916430	8915972	1999542
AITD_Saevarsdottir_32581359_1	AITD (Saevarsdottir, EUR)	IMD	SM_B_UT	B_SM_UT	B	Sorted cell	ENSG00000182224	CYB5D1	3899	3.86713379019241e-10	5.04012608315941e-09	0.0703054855598073	0.916297218827379	0.0133972901859756	17:7337072	rs61759532	chr17.1		17	7337072	17:7857665	2.41004e-07	17:7337072	1.3000000000004e-15	4827	25162	0.992003241439612	0.949323569228764	6858195	8856816	protein_coding	7858003	1	-520931	-338	-520931	41	0	41	6858195	8857074	1998879
AITD_Saevarsdottir_32581359_1	AITD (Saevarsdottir, EUR)	IMD	SM_B_UT	B_SM_UT	B	Sorted cell	ENSG00000214999	AC129492.1	3721	3.4636534800975e-09	1.62144941631442e-09	0.631936849157641	0.295772636847042	0.0722905089102143	17:7337072	rs61759532	chr17.1		17	7337072	17:8091107	1.67201e-07	17:7337072	1.3000000000004e-15	4614	25074	0.919856588339952	0.949325528009729	7079644	9079276	lncRNA	8079471	1	-742399	11636	-742399	52	1	52	7079644	9079276	1999632
AITD_Saevarsdottir_32581359_1	AITD (Saevarsdottir, EUR)	IMD	SM_B_UT	B_SM_UT	B	Sorted cell	ENSG00000214999	AC129492.1	3721	3.4636534800975e-09	1.62144941631442e-09	0.631936849157641	0.295772636847042	0.0722905089102143	17:7337072	rs61759532	chr17.2		17	7337072	17:8091107	1.67201e-07	17:7337072	1.3000000000004e-15	4614	25074	0.919856588339952	0.949325528009729	7079644	9079276	lncRNA	8079471	1	-742399	11636	-742399	52	1	52	7079644	9079276	1999632
AITD_Saevarsdottir_32581359_1	AITD (Saevarsdottir, EUR)	IMD	SM_B_UT	B_SM_UT	B	Sorted cell	ENSG00000219200	RNASEK	4581	6.50497920533497e-12	5.54104712345836e-09	0.00117241807401945	0.998684678155458	0.000142898222969899	17:7337072	rs61759532	chr17.1		17	7337072	17:7018644	1.77704e-33	17:7337072	1.3000000000004e-15	5616	25381	0.999872509552227	0.949323569384557	6012517	8010682	protein_coding	7012624	1	324448	6020	324448	28	2	28	6012517	8011596	1999079
AITD_Saevarsdottir_32581359_1	AITD (Saevarsdottir, EUR)	IMD	SM_B_UT	B_SM_UT	B	Sorted cell	ENSG00000220205	VAMP2	3611	5.20800428943473e-10	4.87156006942043e-09	0.0955103860968041	0.89339394585414	0.0110956626566944	17:7337072	rs61759532	chr17.1		17	7337072	17:8295368	2.49074e-12	17:7337072	1.3000000000004e-15	4473	24945	0.938634773619081	0.949325528023516	7164230	9163536	protein_coding	8162948	-1	825876	-132420	825876	58	10	58	7164230	9163536	1999306
AITD_Saevarsdottir_32581359_1	AITD (Saevarsdottir, EUR)	IMD	SM_B_UT	B_SM_UT	B	Sorted cell	ENSG00000220205	VAMP2	3611	5.20800428943473e-10	4.87156006942043e-09	0.0955103860968041	0.89339394585414	0.0110956626566944	17:7337072	rs61759532	chr17.2		17	7337072	17:8295368	2.49074e-12	17:7337072	1.3000000000004e-15	4473	24945	0.938634773619081	0.949325528023516	7164230	9163536	protein_coding	8162948	-1	825876	-132420	825876	58	10	58	7164230	9163536	1999306
AITD_Saevarsdottir_32581359_1	AITD (Saevarsdottir, EUR)	IMD	SM_B_UT	B_SM_UT	B	Sorted cell	ENSG00000233223	MPDU1-AS1	4003	1.54739181994862e-17	5.48495214758652e-09	2.82115826169226e-09	0.999999991382943	3.10950171918432e-10	17:7337072	rs61759532	chr17.1		17	7337072	17:7588592	2.46278e-19	17:7337072	1.3000000000004e-15	4984	25091	0.938578960490408	0.949323569275405	6584286	8583046	lncRNA	7584098	-1	247026	-4494	247026	27	0	27	6584286	8583046	1998760
AITD_Saevarsdottir_32581359_1	AITD (Saevarsdottir, EUR)	IMD	SM_B_UT	B_SM_UT	B	Sorted cell	ENSG00000256806	C17orf100	5380	1.60461228829769e-12	5.71990664971615e-09	0.00028044380794747	0.999688445309914	3.11051606292258e-05	17:7337072	rs61759532	chr17.1		17	7337072	17:6662647	2.93105e-12	17:7337072	1.3000000000004e-15	6464	26174	0.999129354333473	0.949323569468852	5651999	7650924	protein_coding	6651762	1	685310	10885	685310	38	2	38	5651999	7651454	1999455
AITD_Saevarsdottir_32581359_1	AITD (Saevarsdottir, EUR)	IMD	SM_B_UT	B_SM_UT	B	Sorted cell	ENSG00000178971	CTC1	3771	6.01433661380801e-51	5.50265189841035e-09	1.09298874249063e-42	0.999999994180186	3.17159539739704e-10	17:8233498	rs11655447	chr17.1		17	8233498	17:8233498	1.69431e-67	17:7337072	1.3000000000004e-15	4645	25173	1	0.949325528016166	7248999	9246928	protein_coding	8248056	-1	14558	14558	910984	0	0	65	7248838	9247695	1998857
AITD_Saevarsdottir_32581359_1	AITD (Saevarsdottir, EUR)	IMD	SM_B_UT	B_SM_UT	B	Sorted cell	ENSG00000178971	CTC1	3771	6.01433661380801e-51	5.50265189841035e-09	1.09298874249063e-42	0.999999994180186	3.17159539739704e-10	17:8233498	rs11655447	chr17.2		17	8233498	17:8233498	1.69431e-67	17:7337072	1.3000000000004e-15	4645	25173	1	0.949325528016166	7248999	9246928	protein_coding	8248056	-1	14558	14558	910984	0	0	65	7248838	9247695	1998857
AITD_Saevarsdottir_32581359_1	AITD (Saevarsdottir, EUR)	IMD	SM_B_UT	B_SM_UT	B	Sorted cell	ENSG00000170310	STX8	4820	6.11162340836448e-05	6.16483149843121e-05	0.467043225142481	0.471058839722583	0.061775170585868	17:8937823	rs7218886	chr17.2		17	8937823	17:9569922	5.38715e-07	17:8937823	4.39999999999966e-10	5935	24471	0.92703331252501	0.999694869219049	8576860	10571304	protein_coding	9575820	-1	637997	5898	637997	9	0	9	8576860	10573909	1997049
AITD_Saevarsdottir_32581359_1	AITD (Saevarsdottir, EUR)	IMD	SM_B_UT	B_SM_UT	B	Sorted cell	ENSG00000184619	KRBA2	3819	9.58088250468047e-06	0.000124030690361395	0.0712254426373824	0.922053959336978	0.00658698645277261	17:8937823	rs7218886	chr17.2		17	8937823	17:8386358	2.80623e-09	17:8937823	4.39999999999966e-10	4702	25155	0.911649459236705	0.999683160645769	7376950	9375937	protein_coding	8376704	-1	-561119	-9654	-561119	11	3	11	7376950	9375937	1998987
AITD_Saevarsdottir_32581359_1	AITD (Saevarsdottir, EUR)	IMD	SM_B_UT	B_SM_UT	B	Sorted cell	ENSG00000276231	PIK3R6	4069	8.11236068681889e-05	3.50063409143094e-05	0.620698885753029	0.267751899288632	0.111433085010556	17:8937823	rs7218886	chr17.2		17	8937823	17:8857964	2.56607e-07	17:8937823	4.39999999999966e-10	5043	24441	0.905130389037224	0.999689041616067	7868144	9867368	protein_coding	8867674	-1	-70149	9710	-70149	0	0	0	7868144	9867368	1999224
AITD_Saevarsdottir_32581359_1	AITD (Saevarsdottir, EUR)	IMD	SM_B_UT	B_SM_UT	B	Sorted cell	ENSG00000173801	JUP	2409	4.02497253195753e-58	1.38187912889934e-06	2.91267649908193e-52	0.999998591612066	2.65088013978072e-08	17:41761073	rs4606765	chr17.3		17	41761073	17:41764005	1.98764e-76	17:42137394	1.59999999999976e-12	3051	25964	1	0.921850851159834	40786959	42786922	protein_coding	41786711	-1	25638	22706	-350683	0	0	17	40786959	42786922	1999963
AITD_Saevarsdottir_32581359_1	AITD (Saevarsdottir, EUR)	IMD	SM_B_UT	B_SM_UT	B	Sorted cell	ENSG00000141698	NT5C3B	2344	1.05325814076204e-36	1.37618451291109e-06	7.65345530499472e-31	0.999998599885103	2.39303815216098e-08	17:41837496	rs4796714	chr17.3		17	41837496	17:41818912	5.40519e-57	17:42137394	1.59999999999976e-12	2989	25857	0.999999754931854	0.921850848129294	40836268	42835712	protein_coding	41836232	-1	-1264	17320	-301162	0	0	14	40836268	42835712	1999444
AITD_Saevarsdottir_32581359_1	AITD (Saevarsdottir, EUR)	IMD	SM_B_UT	B_SM_UT	B	Sorted cell	ENSG00000108771	DHX58	2472	2.77745131215678e-38	1.22077818732144e-06	2.27226951581888e-32	0.998733619024032	0.00126516019777752	17:42106109	rs35370188	chr17.3		17	42106109	17:42107183	6.70774e-66	17:42137394	1.59999999999976e-12	3189	22966	1.00000000000001	0.921850914336831	41129640	43043756	protein_coding	42112714	-1	6605	5531	-24680	0	0	2	41129078	43043756	1914678
AITD_Saevarsdottir_32581359_1	AITD (Saevarsdottir, EUR)	IMD	SM_B_UT	B_SM_UT	B	Sorted cell	ENSG00000037042	TUBG2	2392	6.41179504563081e-11	1.20622333125993e-06	5.31523418638286e-05	0.999932057129561	1.35842411269055e-05	17:42137394	rs12325861	chr17.3		17	42137394	17:42666433	2.3377e-11	17:42137394	1.59999999999976e-12	3127	22665	0.991450460497601	0.921850923419253	41659512	43658325	protein_coding	42659284	1	-521890	7149	-521890	27	0	27	41659512	43658325	1998813
AITD_Saevarsdottir_32581359_1	AITD (Saevarsdottir, EUR)	IMD	SM_B_UT	B_SM_UT	B	Sorted cell	ENSG00000108788	MLX	2401	3.99149242477705e-08	1.15858397782053e-06	0.0331104883068699	0.961071001666743	0.00581731152748392	17:42137394	rs12325861	chr17.3		17	42137394	17:42647615	2.15466e-07	17:42137394	1.59999999999976e-12	3128	22650	0.989460303567762	0.92185092336434	41567199	43566602	protein_coding	42567100	1	-429706	80515	-429706	22	4	22	41567199	43566602	1999403
AITD_Saevarsdottir_32581359_1	AITD (Saevarsdottir, EUR)	IMD	SM_B_UT	B_SM_UT	B	Sorted cell	ENSG00000126581	BECN1	2197	5.36654221851622e-08	1.11980583444103e-06	0.0454847801114499	0.949100146053947	0.00541390036334617	17:42137394	rs12325861	chr17.3		17	42137394	17:42808235	1.41331e-11	17:42137394	1.59999999999976e-12	2932	22168	0.995633378088431	0.921850935736825	41833410	43831537	protein_coding	42824282	-1	686888	16047	686888	41	0	41	41833410	43832185	1998775
AITD_Saevarsdottir_32581359_1	AITD (Saevarsdottir, EUR)	IMD	SM_B_UT	B_SM_UT	B	Sorted cell	ENSG00000167925	GHDC	2352	9.09574253439401e-07	2.74553215320518e-07	0.723378532917487	0.218301031336593	0.058319251618452	17:42137394	rs12325861	chr17.3		17	42137394	17:42138887	1.81055e-07	17:42137394	1.59999999999976e-12	3060	23625	0.93130332650934	0.92185088823599	41195247	43194266	protein_coding	42194494	-1	57100	55607	57100	5	5	5	41195247	43194266	1999019
AITD_Saevarsdottir_32581359_1	AITD (Saevarsdottir, EUR)	IMD	SM_B_UT	B_SM_UT	B	Sorted cell	ENSG00000198496	NBR2	2198	5.53731807354369e-48	1.19227604181677e-06	4.64431998692446e-42	0.999998804001995	3.72196856281086e-09	17:43202523	17_43202523_T_A;rs34999923	chr17.3		17	43202523	17:43320130	8.70824e-59	17:42137394	1.59999999999976e-12	2985	22394	0.946100807124441	0.921827863413003	42126063	44124588	lncRNA	43125551	1	76972	194579	-988157	5	8	57	42126063	44124588	1998525
AITD_Saevarsdottir_32581359_1	AITD (Saevarsdottir, EUR)	IMD	SM_B_UT	B_SM_UT	B	Sorted cell	ENSG00000178852	EFCAB13	2670	6.47688023161427e-39	1.49598024519288e-09	4.32952255973767e-30	0.999999998281339	2.22676139898693e-10	17:47300182	rs117870402	chr17.4		17	47300182	17:47297437	7.49717e-53	17:47743341	2.70000000000022e-15	3252	15516	1.00000000000001	0.920971579577195	46903953	48322473	protein_coding	47323955	1	-23773	-26518	419386	0	0	10	46903953	48322473	1418520
AITD_Saevarsdottir_32581359_1	AITD (Saevarsdottir, EUR)	IMD	SM_B_UT	B_SM_UT	B	Sorted cell	ENSG00000198933	TBKBP1	3329	3.83314190266456e-18	1.91995532374214e-09	1.99644103271618e-09	0.999983204899994	1.67911836119492e-05	17:47717340	rs1808192	chr17.4		17	47717340	17:47691870	2.69569e-19	17:47743341	2.70000000000022e-15	4021	19914	0.999999687050686	0.920971579238047	46903953	48694004	protein_coding	47694161	1	23179	-2291	49180	0	0	1	46903953	48694004	1790051
AITD_Saevarsdottir_32581359_1	AITD (Saevarsdottir, EUR)	IMD	SM_B_UT	B_SM_UT	B	Sorted cell	ENSG00000005243	COPZ2	3792	4.91681864548271e-12	2.14145101127646e-09	0.00229015763102335	0.997445617132123	0.00026422309048553	17:47728550	rs11079786	chr17.4		17	47728550	17:48041172	1.22825e-10	17:47743341	2.70000000000022e-15	4563	22268	0.999720564316363	0.920971579092296	47038071	49037676	protein_coding	48037797	-1	309247	-3375	294456	14	0	13	47038071	49037676	1999605
AITD_Saevarsdottir_32581359_1	AITD (Saevarsdottir, EUR)	IMD	SM_B_UT	B_SM_UT	B	Sorted cell	ENSG00000002919	SNX11	3808	7.01138437417397e-17	2.14076432923947e-09	3.27517793969652e-08	0.999999961636463	3.47099573930444e-09	17:47743341	rs11657388	chr17.4		17	47743341	17:48065318	1.38553e-23	17:47743341	2.70000000000022e-15	4570	22204	0.999622329080095	0.920971579098703	47103820	49102903	protein_coding	48107766	1	-364425	-42448	-364425	19	2	19	47103820	49102903	1999083
AITD_Saevarsdottir_32581359_1	AITD (Saevarsdottir, EUR)	IMD	SM_B_UT	B_SM_UT	B	Sorted cell	ENSG00000082641	NFE2L1	3805	9.12675899418109e-10	1.13621585194641e-09	0.426389385981943	0.530785540467919	0.0428250715012465	17:47743341	rs11657388	chr17.4		17	47743341	17:48237201	1.76994e-07	17:47743341	2.70000000000022e-15	4586	22201	0.950166924361865	0.920971579096769	47052826	49047595	protein_coding	48048359	1	-305018	188842	-305018	14	7	14	47051376	49047595	1996219
AITD_Saevarsdottir_32581359_1	AITD (Saevarsdottir, EUR)	IMD	SM_B_UT	B_SM_UT	B	Sorted cell	ENSG00000141295	SCRN2	3679	1.07753902401575e-10	1.96716579766329e-09	0.0516103335367584	0.942197586142621	0.00619207824570039	17:47743341	rs11657388	chr17.4		17	47743341	17:47807006	9.72603e-21	17:47743341	2.70000000000022e-15	4426	21655	0.995828692743876	0.920971579135536	46903953	48840842	protein_coding	47841273	-1	97932	34267	97932	3	3	3	46903953	48840842	1936889
AITD_Saevarsdottir_32581359_1	AITD (Saevarsdottir, EUR)	IMD	SM_B_UT	B_SM_UT	B	Sorted cell	ENSG00000260027	HOXB7	3832	1.00265209504408e-09	1.13304295416111e-09	0.448428248713007	0.506705842138817	0.0448659070124811	17:47743341	rs11657388	chr17.4		17	47743341	17:48607567	1.43391e-07	17:47743341	2.70000000000022e-15	4550	23191	0.957839737580536	0.999318948129535	47633588	49630622	protein_coding	48611017	-1	867676	3450	867676	34	0	34	47633588	49630622	1997034
AITD_Saevarsdottir_32581359_1	AITD (Saevarsdottir, EUR)	IMD	SM_B_UT	B_SM_UT	B	Sorted cell	ENSG00000108465	CDK5RAP3	3855	1.86719484449448e-26	2.16573436763899e-09	8.62153211555992e-18	0.99999999782704	7.22959345371738e-12	17:48019787	rs757352	chr17.4		17	48019787	17:48019787	3.44211e-37	17:47743341	2.70000000000022e-15	4626	22463	0.999999999999998	0.920971579084427	46967985	48967647	protein_coding	47971113	1	48674	48674	-227772	2	2	10	46967985	48967647	1999662
AITD_Saevarsdottir_32581359_1	AITD (Saevarsdottir, EUR)	IMD	SM_B_UT	B_SM_UT	B	Sorted cell	ENSG00000272763	LINC03057	3823	5.68441849643704e-20	2.23457562778933e-09	2.54384698945218e-11	0.999999997716202	2.37869357677199e-11	17:48659649	rs73985890	chr17.4		17	48659649	17:48659649	2.09219e-26	17:47743341	2.70000000000022e-15	4545	23177	0.999999999273605	0.999318948132355	47647630	49646850	lncRNA	48647050	-1	-12599	-12599	903709	0	0	38	47647630	49646850	1999220
AITD_Saevarsdottir_32581359_1	AITD (Saevarsdottir, EUR)	IMD	SM_B_UT	B_SM_UT	B	Sorted cell	ENSG00000154889	MPPE1	5171	9.50361886015524e-18	6.74164759721258e-05	1.40959244669585e-13	0.999932306756552	2.7676733188737e-07	18:11905954	rs8097892	chr18.1		18	11905954	18:11905954	6.26513e-26	18:12782850	1.90000000000001e-11	6294	27033	0.99999999999998	0.999559329514378	10909870	12908489	protein_coding	11908317	-1	2363	2363	-874533	0	0	19	10909870	12908489	1998619
AITD_Saevarsdottir_32581359_1	AITD (Saevarsdottir, EUR)	IMD	SM_B_UT	B_SM_UT	B	Sorted cell	ENSG00000141401	IMPA2	5104	3.21629822550774e-23	6.74808762520748e-05	4.76591374778946e-19	0.999932261351782	2.57771962453862e-07	18:11980461	rs971363	chr18.1		18	11980461	18:11973424	1.22834e-31	18:12782850	1.90000000000001e-11	6250	27059	0.999999990152408	0.999558334063376	10981362	12979057	protein_coding	11981507	1	-1046	-8083	801343	0	0	16	10981362	12979057	1997695
AITD_Saevarsdottir_32581359_1	AITD (Saevarsdottir, EUR)	IMD	SM_B_UT	B_SM_UT	B	Sorted cell	ENSG00000181626	ANKRD62	4995	6.01591212591974e-13	6.7316304520318e-05	8.93617960873242e-09	0.999932470933279	2.03825420473806e-07	18:12067763	rs7506731	chr18.1		18	12067763	18:12067763	3.46279e-17	18:12782850	1.90000000000001e-11	6144	26993	0.986677570013036	0.999557132554181	11093927	13093797	protein_coding	12093843	1	-26080	-26080	689007	0	0	13	11093927	13093797	1999870
AITD_Saevarsdottir_32581359_1	AITD (Saevarsdottir, EUR)	IMD	SM_B_UT	B_SM_UT	B	Sorted cell	ENSG00000176014	TUBB6	5002	8.68729221094519e-81	6.91365992716829e-05	1.25645300461465e-76	0.999930539391678	3.24009062586748e-07	18:12311985	rs10853224	chr18.1		18	12311985	18:12311985	1.64968e-101	18:12782850	1.90000000000001e-11	6185	27723	1.00000000000001	0.999554555644014	11307694	13307427	protein_coding	12308241	1	3744	3744	474609	0	0	10	11307694	13307427	1999733
AITD_Saevarsdottir_32581359_1	AITD (Saevarsdottir, EUR)	IMD	SM_B_UT	B_SM_UT	B	Sorted cell	ENSG00000101639	CEP192	4934	3.1863598909194e-22	6.87202037070921e-05	4.63639449899404e-18	0.999930909435748	3.70360543772376e-07	18:12974738	rs9948681	chr18.1		18	12974738	18:12947463	2.58764e-39	18:12782850	1.90000000000001e-11	6137	27556	0.999999999980292	0.999554418337588	11991702	13991304	protein_coding	12991362	1	-16624	-43899	-208512	1	2	5	11991702	13991304	1999602
AITD_Saevarsdottir_32581359_1	AITD (Saevarsdottir, EUR)	IMD	SM_B_UT	B_SM_UT	B	Sorted cell	ENSG00000130475	FCHO1	4310	2.18706299681562e-11	2.02643165685009e-11	0.489493816294198	0.45349903898557	0.0570071446780972	19:18283951	rs7256111	chr19.2		19	18283951	19:17752304	1.65671e-07	19:18287220	5.09999999999996e-17	5364	26303	0.929953600087655	0.971316341662972	16748838	18743466	protein_coding	17751477	1	532474	827	535743	25	0	26	16748838	18746901	1998063
AITD_Saevarsdottir_32581359_1	AITD (Saevarsdottir, EUR)	IMD	SM_B_UT	B_SM_UT	B	Sorted cell	ENSG00000130518	IQCN	4103	1.65249730353215e-20	4.36919933242556e-11	3.78189939304868e-10	0.999933337962343	6.66616157769747e-05	19:18283951	rs7256111	chr19.2		19	18283951	19:18294541	6.01301e-20	19:18287220	5.09999999999996e-17	5071	25723	0.999999999958288	0.971316341662219	17274841	19274271	protein_coding	18274452	-1	-9499	-20089	-12768	2	3	3	17274841	19274271	1999430
AITD_Saevarsdottir_32581359_1	AITD (Saevarsdottir, EUR)	IMD	SM_B_UT	B_SM_UT	B	Sorted cell	ENSG00000064490	RFXANK	3933	5.90667101072853e-18	4.40583988514701e-11	1.34064566132282e-07	0.999999850288898	1.56024741415696e-08	19:18287220	rs12973608	chr19.2		19	18287220	19:19189485	4.39152e-22	19:18287220	5.09999999999996e-17	4814	25937	0.999999985028811	0.971316341972473	18193890	20191585	protein_coding	19192258	1	-905038	-2773	-905038	37	2	37	18192914	20191935	1999021
AITD_Saevarsdottir_32581359_1	AITD (Saevarsdottir, EUR)	IMD	SM_B_UT	B_SM_UT	B	Sorted cell	ENSG00000099308	MAST3	4128	1.83590251704806e-11	2.08105441679972e-11	0.414047597838344	0.469246822991147	0.11670557913134	19:18287220	rs12973608	chr19.2		19	18287220	19:18147702	1.24747e-08	19:18287220	5.09999999999996e-17	5106	26103	0.932307225113426	0.971316341661925	17098634	19097431	protein_coding	18097778	1	189442	49924	189442	14	0	14	17098634	19097457	1998823
AITD_Saevarsdottir_32581359_1	AITD (Saevarsdottir, EUR)	IMD	SM_B_UT	B_SM_UT	B	Sorted cell	ENSG00000105639	JAK3	4350	1.54838190634145e-15	4.47717282520283e-11	3.45825386118107e-05	0.999960028156192	5.38926042604964e-06	19:18287220	rs12973608	chr19.2		19	18287220	19:17847808	2.29171e-19	19:18287220	5.09999999999996e-17	5392	26358	0.999994817763495	0.971316341662926	16848144	18845890	protein_coding	17847982	-1	-439238	174	-439238	23	0	23	16848144	18845890	1997746
AITD_Saevarsdottir_32581359_1	AITD (Saevarsdottir, EUR)	IMD	SM_B_UT	B_SM_UT	B	Sorted cell	ENSG00000105640	RPL18A	4349	3.03288990913611e-12	4.14030218163492e-11	0.0676896853171978	0.924048878865954	0.00826143577241105	19:18287220	rs12973608	chr19.2		19	18287220	19:17850916	1.53882e-21	19:18287220	5.09999999999996e-17	5392	26377	0.992648879264991	0.971316341662914	16860899	18859548	protein_coding	17859910	1	427310	-8994	427310	22	0	22	16860899	18859814	1998915
AITD_Saevarsdottir_32581359_1	AITD (Saevarsdottir, EUR)	IMD	SM_B_UT	B_SM_UT	B	Sorted cell	ENSG00000105669	COPE	3829	2.67039781615394e-11	1.20560743585886e-11	0.626864190563495	0.282939134769589	0.090196674628157	19:18287220	rs12973608	chr19.2		19	18287220	19:18885241	1.29722e-10	19:18287220	5.09999999999996e-17	4723	25078	0.915854657838748	0.971316341661137	17919445	19918301	protein_coding	18919387	-1	632167	34146	632167	24	2	24	17919445	19918301	1998856
AITD_Saevarsdottir_32581359_1	AITD (Saevarsdottir, EUR)	IMD	SM_B_UT	B_SM_UT	B	Sorted cell	ENSG00000105701	FKBP8	3942	2.82154092990855e-11	1.16557228012451e-11	0.655134473189515	0.270575993665596	0.0742895331050176	19:18287220	rs12973608	chr19.2		19	18287220	19:18526808	1.34993e-05	19:18287220	5.09999999999996e-17	4869	25354	0.907647108832971	0.971316341662553	17544155	19543308	protein_coding	18543573	-1	256353	16765	256353	10	1	10	17544155	19543308	1999153
AITD_Saevarsdottir_32581359_1	AITD (Saevarsdottir, EUR)	IMD	SM_B_UT	B_SM_UT	B	Sorted cell	ENSG00000130303	BST2	4340	3.42897152591815e-12	4.04469862290583e-11	0.0774367682094273	0.913410857064441	0.00915237468225731	19:18287220	rs12973608	chr19.2		19	18287220	19:17395531	2.7632e-14	19:18287220	5.09999999999996e-17	5441	26068	0.924578733329504	0.971316341663842	16405932	18405400	protein_coding	17405630	-1	-881590	10099	-881590	44	0	44	16405932	18405400	1999468
AITD_Saevarsdottir_32581359_1	AITD (Saevarsdottir, EUR)	IMD	SM_B_UT	B_SM_UT	B	Sorted cell	ENSG00000130309	COLGALT1	4259	1.58379659080325e-19	4.4065199469626e-11	3.59421176701787e-09	0.999999996018133	3.43589950573257e-10	19:18287220	rs12973608	chr19.2		19	18287220	19:17579064	9.20851e-20	19:18287220	5.09999999999996e-17	5334	25941	0.980079297660858	0.971316341663803	16556459	18554828	protein_coding	17555649	1	731571	23415	731571	30	0	30	16556459	18554828	1998369
AITD_Saevarsdottir_32581359_1	AITD (Saevarsdottir, EUR)	IMD	SM_B_UT	B_SM_UT	B	Sorted cell	ENSG00000130511	SSBP4	4034	1.07105640468578e-13	4.29992042024138e-11	0.00248385237064088	0.997180414559581	0.000335733026670646	19:18287220	rs12973608	chr19.2		19	18287220	19:18419351	1.83357e-17	19:18287220	5.09999999999996e-17	4964	25385	0.999763898310461	0.971316341662529	17418951	19418012	protein_coding	18419398	1	-132178	-47	-132178	4	0	4	17418951	19418012	1999061
AITD_Saevarsdottir_32581359_1	AITD (Saevarsdottir, EUR)	IMD	SM_B_UT	B_SM_UT	B	Sorted cell	ENSG00000130517	PGPEP1	4093	5.62728531207311e-17	4.34009845171917e-11	1.29657829165765e-06	0.999998600324928	1.03053376090902e-07	19:18287220	rs12973608	chr19.2		19	18287220	19:18341385	8.21535e-15	19:18287220	5.09999999999996e-17	5053	25550	0.999999865267836	0.971316341662538	17341172	19340184	protein_coding	18340598	1	-53378	787	-53378	1	0	1	17341172	19340184	1999012
AITD_Saevarsdottir_32581359_1	AITD (Saevarsdottir, EUR)	IMD	SM_B_UT	B_SM_UT	B	Sorted cell	ENSG00000130522	JUND	4114	2.81283058922686e-11	1.15511598467e-11	0.644018791164132	0.264401289687054	0.0915799191091366	19:18287220	rs12973608	chr19.2		19	18287220	19:18272483	5.83115e-09	19:18287220	5.09999999999996e-17	5081	25712	0.902958734271116	0.97131634166225	17281674	19281592	protein_coding	18281622	-1	-5598	9139	-5598	2	1	2	17281674	19281592	1999918
AITD_Saevarsdottir_32581359_1	AITD (Saevarsdottir, EUR)	IMD	SM_B_UT	B_SM_UT	B	Sorted cell	ENSG00000221983	UBA52	3917	2.15333041148443e-11	1.88101365563584e-11	0.500081079274475	0.436789488828258	0.0631294318569233	19:18287220	rs12973608	chr19.2		19	18287220	19:18591687	1.25463e-12	19:18287220	5.09999999999996e-17	4841	25349	0.931697672925272	0.971316341662754	17572233	19569841	protein_coding	18571857	1	-284637	19830	-284637	14	1	14	17572233	19569841	1997608
AITD_Saevarsdottir_32581359_1	AITD (Saevarsdottir, EUR)	IMD	SM_B_UT	B_SM_UT	B	Sorted cell	ENSG00000248099	INSL3	4355	2.56615958152128e-13	4.45466701889706e-11	0.00572512400427615	0.993839697289719	0.000435178661200315	19:18287220	rs12973608	chr19.2		19	18287220	19:17820541	1.42165e-09	19:18287220	5.09999999999996e-17	5396	26387	0.999339931750696	0.971316341662885	16824528	18820829	protein_coding	17821519	-1	-465701	978	-465701	24	0	24	16822697	18821566	1998869
AITD_Saevarsdottir_32581359_1	AITD (Saevarsdottir, EUR)	IMD	SM_B_UT	B_SM_UT	B	Sorted cell	ENSG00000254858	MPV17L2	4114	2.61891073539809e-15	4.40878263893404e-11	5.93982857995913e-05	0.999935303662783	5.29800732933229e-06	19:18287220	rs12973608	chr19.2		19	18287220	19:18073248	9.90527e-18	19:18287220	5.09999999999996e-17	5088	25956	0.999341630259946	0.971316341661869	17193427	19192993	protein_coding	18193218	1	94002	-119970	94002	9	6	9	17193427	19192993	1999566
AITD_Saevarsdottir_32581359_1	AITD (Saevarsdottir, EUR)	IMD	SM_B_UT	B_SM_UT	B	Sorted cell	ENSG00000282851	BISPR	4340	6.75787697558736e-12	3.65089509842722e-11	0.152613735340442	0.82446729606595	0.0229189685503404	19:18287220	rs12973608	chr19.2		19	18287220	19:17402940	7.52851e-09	19:18287220	5.09999999999996e-17	5441	26068	0.905049244412223	0.971316341663842	16405932	18405400	lncRNA	17406104	1	881116	-3164	881116	43	1	43	16405932	18405400	1999468
AITD_Saevarsdottir_32581359_1	AITD (Saevarsdottir, EUR)	IMD	SM_B_UT	B_SM_UT	B	Sorted cell	ENSG00000175489	LRRC25	4047	6.79937822504478e-35	4.32532666618664e-11	1.57199184003704e-24	0.999999999955165	1.5814549116775e-12	19:18400115	rs3859570	chr19.2		19	18400115	19:18400115	6.74809e-47	19:18287220	5.09999999999996e-17	4983	25463	1	0.971316341662519	17397869	19397329	protein_coding	18397622	-1	-2493	-2493	110402	0	0	3	17397869	19397329	1999460
AITD_Saevarsdottir_32581359_1	AITD (Saevarsdottir, EUR)	IMD	SM_B_UT	B_SM_UT	B	Sorted cell	ENSG00000268030	AC005253.2	3928	1.59618057831798e-24	4.30715159733577e-11	3.70588436969871e-14	0.999999999956756	1.33934866783696e-13	19:18554828	rs11086115	chr19.2		19	18554828	19:18556662	2.72093e-23	19:18287220	5.09999999999996e-17	4853	25356	0.999999999947205	0.971316341662506	17561773	19561508	lncRNA	18561560	-1	6732	4898	274340	1	1	12	17561773	19561508	1999735
AITD_Saevarsdottir_32581359_1	AITD (Saevarsdottir, EUR)	IMD	SM_B_UT	B_SM_UT	B	Sorted cell	ENSG00000006015	REX1BD	3915	5.09587893581544e-27	4.30664201596623e-11	1.18326039561755e-16	0.999999999956813	1.18851516374112e-13	19:18588635	rs10407212	chr19.2		19	18588635	19:18588635	3.59898e-50	19:18287220	5.09999999999996e-17	4841	25353	0.999999100944636	0.971316341662644	17589026	19588309	protein_coding	18588798	1	-163	-163	-301578	0	0	15	17589026	19588309	1999283
AITD_Saevarsdottir_32581359_1	AITD (Saevarsdottir, EUR)	IMD	SM_B_UT	B_SM_UT	B	Sorted cell	ENSG00000104894	CD37	3955	1.88952312713548e-22	1.3124396220351e-05	1.43968134751617e-17	0.999985030093297	1.84551048580902e-06	19:49297912	rs12982246	chr19.3		19	49297912	19:49358133	1.04003e-44	19:49693735	7.30000000000011e-12	5063	28646	0.999999999904309	0.979705281137682	48335501	50333592	protein_coding	49335406	1	-37494	22727	358329	1	2	29	48335501	50333944	1998443
AITD_Saevarsdottir_32581359_1	AITD (Saevarsdottir, EUR)	IMD	SM_B_UT	B_SM_UT	B	Sorted cell	ENSG00000197813	CTC-301O7.4	3949	3.5329575107692e-14	1.31212130247134e-05	2.69251861775147e-09	0.999986845244299	3.08501237953629e-08	19:49336666	rs354025	chr19.3		19	49336666	19:49336666	2.44782e-18	19:49693735	7.30000000000011e-12	5055	28639	0.947344986204208	0.979705279700568	48340687	50338780	lncRNA	49340303	-1	3637	3637	-353432	0	0	28	48340310	50338780	1998470
AITD_Saevarsdottir_32581359_1	AITD (Saevarsdottir, EUR)	IMD	SM_B_UT	B_SM_UT	B	Sorted cell	ENSG00000063127	SLC6A16	3970	5.94187132987849e-11	1.31115062673691e-05	4.53170992396707e-06	0.999980303948599	2.05277578918355e-06	19:49659652	rs7251	chr19.3		19	49659652	19:49346181	3.18609e-15	19:49693735	7.30000000000011e-12	5077	28618	0.984871023458914	0.979705302379675	48325971	50324528	protein_coding	49325191	-1	-334461	-20990	-368544	25	2	30	48325971	50324528	1998557
AITD_Saevarsdottir_32581359_1	AITD (Saevarsdottir, EUR)	IMD	SM_B_UT	B_SM_UT	B	Sorted cell	ENSG00000104805	NUCB1	4395	2.53316935374457e-12	1.33182074761573e-05	1.90200885711672e-07	0.999986382324567	1.09264538443781e-07	19:49693735	rs12980063	chr19.3		19	49693735	19:48900308	5.9847e-42	19:49693735	7.30000000000011e-12	5499	29069	0.96461750502514	0.97970527715943	47901208	49898404	protein_coding	48900312	1	793423	-4	793423	56	0	56	47900712	49899991	1999279
AITD_Saevarsdottir_32581359_1	AITD (Saevarsdottir, EUR)	IMD	SM_B_UT	B_SM_UT	B	Sorted cell	ENSG00000161671	EMC10	4393	1.26502475855379e-07	1.25882942240196e-05	0.00993864241607456	0.988996129976704	0.0010525128105221	19:49693735	rs12980063	chr19.3		19	49693735	19:50481781	3.86729e-10	19:49693735	7.30000000000011e-12	5529	27776	0.998594038755511	0.979770420113205	49476636	51476253	protein_coding	50476507	1	-782772	5274	-782772	36	1	36	49476636	51476253	1999617
AITD_Saevarsdottir_32581359_1	AITD (Saevarsdottir, EUR)	IMD	SM_B_UT	B_SM_UT	B	Sorted cell	ENSG00000039650	PNKP	4141	1.82615223537568e-10	1.33212181726757e-05	1.3708205502808e-05	0.999971374351142	1.59604256693845e-06	19:49694149	rs12981033	chr19.3		19	49694149	19:49865104	8.35752e-17	19:49693735	7.30000000000011e-12	5301	29076	0.999522901249804	0.979707059633449	48878914	50877870	protein_coding	49867576	-1	173427	2472	173841	10	0	10	48878914	50877870	1998956
AITD_Saevarsdottir_32581359_1	AITD (Saevarsdottir, EUR)	IMD	SM_B_UT	B_SM_UT	B	Sorted cell	ENSG00000105053	VRK3	4246	4.2881844706157e-06	8.24028354259495e-06	0.323097191877677	0.62083301960199	0.0560572600523201	19:49694149	rs12981033	chr19.3		19	49694149	19:50164736	5.0667e-07	19:49693735	7.30000000000011e-12	5427	28968	0.944625076205299	0.979707132555797	49026479	51025863	protein_coding	50025372	-1	331223	-139364	331637	19	6	19	49026147	51025863	1999716
AITD_Saevarsdottir_32581359_1	AITD (Saevarsdottir, EUR)	IMD	SM_B_UT	B_SM_UT	B	Sorted cell	ENSG00000213024	NUP62	4186	1.14429825895254e-23	1.3321879727176e-05	8.58950087785981e-19	0.999986644333511	3.37867599436991e-08	19:49918426	rs1152237	chr19.3		19	49918426	19:49918426	1.23565e-36	19:49693735	7.30000000000011e-12	5347	29077	0.999379102847184	0.979707072983628	48929990	50929747	protein_coding	49929504	-1	11078	11078	235769	1	1	15	48929990	50929747	1999757
AITD_Saevarsdottir_32581359_1	AITD (Saevarsdottir, EUR)	IMD	SM_B_UT	B_SM_UT	B	Sorted cell	ENSG00000155307	SAMSN1	5050	3.18394132239469e-14	3.41179369010754e-05	9.33183868323935e-10	0.999965297673449	5.83456435390457e-07	21:14526114	rs13050841	chr21.1		21	14526114	21:14526114	6.4362e-22	21:15426267	5.70000000000001e-11	6130	25898	0.99999981365318	0.99997549243106	13583553	15583352	protein_coding	14546315	-1	20201	20201	-879952	0	0	8	13583553	15583352	1999799
AITD_Saevarsdottir_32581359_1	AITD (Saevarsdottir, EUR)	IMD	SM_B_UT	B_SM_UT	B	Sorted cell	ENSG00000133466	C1QTNF6	3957	3.50336585584152e-35	1.26700298568336e-24	2.76508057474849e-11	0.99999985375204	1.46220306882935e-07	22:37185445	rs229527	chr22.1		22	37185445	22:37186126	1.80653e-19	22:37195250	3.90000000000022e-31	4936	26963	0.999999999996724	0.999999999999997	36199903	38199253	protein_coding	37188247	-1	2802	2121	-7003	0	0	0	36199903	38199253	1999350
AITD_Saevarsdottir_32581359_1	AITD (Saevarsdottir, EUR)	IMD	SM_B_UT	B_SM_UT	B	Sorted cell	ENSG00000100055	CYTH4	3852	3.45750931050222e-26	1.21773564329393e-24	0.0275318890603501	0.969671728178875	0.00279638276077698	22:37195250	rs229540	chr22.1		22	37195250	22:37283722	5.10832e-12	22:37195250	3.90000000000022e-31	4823	26725	0.997353227590016	0.999999999999997	36282072	38281961	protein_coding	37282508	1	-87258	1214	-87258	3	0	3	36282072	38281961	1999889
AITD_Saevarsdottir_32581359_1	AITD (Saevarsdottir, EUR)	IMD	SM_B_UT	B_SM_UT	B	Sorted cell	ENSG00000100097	LGALS1	3594	9.08444942091621e-29	1.22945305652503e-24	7.38841520772166e-05	0.999918562664886	7.55318304417321e-06	22:37195250	rs229540	chr22.1		22	37195250	22:37675413	1.651e-23	22:37195250	3.90000000000022e-31	4550	26166	0.999989438324832	0.999999999999997	36675773	38674917	protein_coding	37675636	1	-480386	-223	-480386	17	0	17	36675773	38674917	1999144
AITD_Saevarsdottir_32581359_1	AITD (Saevarsdottir, EUR)	IMD	SM_B_UT	B_SM_UT	B	Sorted cell	ENSG00000100106	TRIOBP	3606	1.23175709470449e-30	1.22969279447136e-24	1.0016776103744e-06	0.999998899997118	9.8325275290915e-08	22:37195250	rs229540	chr22.1		22	37195250	22:37812253	2.64834e-15	22:37195250	3.90000000000022e-31	4557	26169	0.945583136783027	0.999999999999997	36697181	38696519	protein_coding	37697048	1	-501798	115205	-501798	20	2	20	36697181	38696628	1999447
AITD_Saevarsdottir_32581359_1	AITD (Saevarsdottir, EUR)	IMD	SM_B_UT	B_SM_UT	B	Sorted cell	ENSG00000100342	APOL1	3829	4.1550487450963e-25	7.45562281887909e-25	0.333483790686725	0.598336105320831	0.0681801039924465	22:37195250	rs229540	chr22.1		22	37195250	22:36249043	1.12158e-07	22:37195250	3.90000000000022e-31	4714	26515	0.918898549462684	0.999999999999997	35254203	37252642	protein_coding	36253133	1	942117	-4090	942117	28	0	28	35253607	37252642	1999035
AITD_Saevarsdottir_32581359_1	AITD (Saevarsdottir, EUR)	IMD	SM_B_UT	B_SM_UT	B	Sorted cell	ENSG00000100345	MYH9	3837	8.01250966963109e-25	3.47370648037399e-25	0.643204499200251	0.278793066137989	0.078002434661763	22:37195250	rs229540	chr22.1		22	37195250	22:36398665	3.90273e-07	22:37195250	3.90000000000022e-31	4713	26510	0.915389667967767	0.999999999999997	35388324	37387311	protein_coding	36387967	-1	-807283	-10698	-807283	26	1	26	35388324	37387311	1998987
AITD_Saevarsdottir_32581359_1	AITD (Saevarsdottir, EUR)	IMD	SM_B_UT	B_SM_UT	B	Sorted cell	ENSG00000100365	NCF4	3893	4.66989026618859e-33	1.22851942436859e-24	3.80123435852777e-09	0.999999995682586	5.16173303323333e-10	22:37195250	rs229540	chr22.1		22	37195250	22:36882318	6.6178e-22	22:37195250	3.90000000000022e-31	4815	26144	0.908583112547529	0.999999999999997	35943494	37859982	protein_coding	36861006	1	334244	21312	334244	14	1	14	35942860	37859982	1917122
AITD_Saevarsdottir_32581359_1	AITD (Saevarsdottir, EUR)	IMD	SM_B_UT	B_SM_UT	B	Sorted cell	ENSG00000100368	CSF2RB	3941	1.87489673616819e-28	1.25793374855247e-24	0.000149017842181098	0.999812756866764	3.82252910545859e-05	22:37195250	rs229540	chr22.1		22	37195250	22:36914004	4.6404e-14	22:37195250	3.90000000000022e-31	4888	26775	0.999977497719831	0.999999999999997	35943494	37912284	protein_coding	36913628	1	281622	376	281622	12	0	12	35942860	37913342	1970482
AITD_Saevarsdottir_32581359_1	AITD (Saevarsdottir, EUR)	IMD	SM_B_UT	B_SM_UT	B	Sorted cell	ENSG00000128335	APOL2	3807	3.98672667756062e-29	1.24548622506586e-24	3.20082920437104e-05	0.999965384491632	2.60721632435442e-06	22:37195250	rs229540	chr22.1		22	37195250	22:36213135	1.2866e-18	22:37195250	3.90000000000022e-31	4692	26506	0.999920540133465	0.999999999999997	35240468	37239850	protein_coding	36239527	-1	-955723	26392	-955723	29	1	29	35240468	37239850	1999382
AITD_Saevarsdottir_32581359_1	AITD (Saevarsdottir, EUR)	IMD	SM_B_UT	B_SM_UT	B	Sorted cell	ENSG00000128340	RAC2	3872	7.65022891837855e-25	3.62371222768216e-25	0.606662403380395	0.287280986867768	0.106056609751839	22:37195250	rs229540	chr22.1		22	37195250	22:37220597	3.46731e-08	22:37195250	3.90000000000022e-31	4842	26836	0.90757806858561	0.999999999999997	36244487	38244306	protein_coding	37244269	-1	49019	23672	49019	2	0	2	36244487	38244306	1999819
AITD_Saevarsdottir_32581359_1	AITD (Saevarsdottir, EUR)	IMD	SM_B_UT	B_SM_UT	B	Sorted cell	ENSG00000223695	MYH9-DT	3839	4.64881757583563e-28	1.24565937706158e-24	0.000373043283887308	0.999576428478236	5.05282378768516e-05	22:37195250	rs229540	chr22.1		22	37195250	22:36385523	3.32934e-13	22:37195250	3.90000000000022e-31	4715	26520	0.989436694268842	0.999999999999997	35389141	37388470	lncRNA	36388374	1	806876	-2851	806876	25	1	25	35388752	37388470	1999718
AITD_Saevarsdottir_32581359_1	AITD (Saevarsdottir, EUR)	IMD	B_Sch	B_Sch	B	Sorted cell	ENSG00000149527	PLCH2	4842	1.41098777496092e-07	5.08084431325156e-05	0.00276733367481982	0.996492345919741	0.000689370863528552	1:2562891	rs2234167	chr1.1		1	2562891	1:2420707	1.1748e-10	1:2562891	2.09999999999982e-11	5201	30466	0.999890633696427	0.999271284262086	1426175	3425966	protein_coding	2476289	1	86602	-55582	86602	6	0	6	1426175	3425966	1999791
AITD_Saevarsdottir_32581359_1	AITD (Saevarsdottir, EUR)	IMD	B_Sch	B_Sch	B	Sorted cell	ENSG00000157870	PRXL2B	4966	1.24358447856471e-09	5.12207214890612e-05	2.42769408460041e-05	0.999917932215705	6.568878376992e-06	1:2562891	rs2234167	chr1.1		1	2562891	1:2576904	4.80832e-12	1:2562891	2.09999999999982e-11	5322	30608	0.999393046510152	0.999271185426342	1586626	3586196	protein_coding	2586777	1	-23886	-9873	-23886	2	2	2	1586626	3586196	1999570
AITD_Saevarsdottir_32581359_1	AITD (Saevarsdottir, EUR)	IMD	B_Sch	B_Sch	B	Sorted cell	ENSG00000049247	UTS2	4133	2.69785122925194e-11	9.63760506964977e-06	2.79926033453721e-06	0.999987148655222	4.14452394684254e-07	1:8437247	rs301802	chr1.2		1	8437247	1:7910323	1.24505e-13	1:8437247	7.39999999999993e-12	4391	24712	0.999999913066582	0.99995603685257	6853986	8853353	protein_coding	7853065	-1	-584182	-57258	-584182	9	0	9	6853827	8853353	1999526
AITD_Saevarsdottir_32581359_1	AITD (Saevarsdottir, EUR)	IMD	B_Sch	B_Sch	B	Sorted cell	ENSG00000001461	NIPAL3	4155	0.000312655000012677	0.000898740387306852	0.251614338832189	0.723256543469678	0.0239177223108135	1:25025090	rs4320727	chr1.3		1	25025090	1:24364799	3.80728e-08	1:25025090	3.3000000000001e-10	4410	24146	0.991645777259522	0.997726055217237	23416258	25415138	protein_coding	24415802	1	609288	-51003	609288	10	1	10	23416258	25415138	1998880
AITD_Saevarsdottir_32581359_1	AITD (Saevarsdottir, EUR)	IMD	B_Sch	B_Sch	B	Sorted cell	ENSG00000157978	LDLRAP1	3810	0.00081286719266992	0.000327701946580472	0.668538270724704	0.269463977956283	0.0608571821797626	1:25025090	rs4320727	chr1.3		1	25025090	1:25549849	2.12085e-07	1:25025090	3.3000000000001e-10	4133	23080	0.969122423537508	0.997773614550793	24543852	26543119	protein_coding	25543606	1	-518516	6243	-518516	15	0	15	24543852	26543119	1999267
AITD_Saevarsdottir_32581359_1	AITD (Saevarsdottir, EUR)	IMD	B_Sch	B_Sch	B	Sorted cell	ENSG00000163877	SNIP1	4167	5.33616138003155e-10	0.00026382222628148	2.02209548372086e-06	0.9997331298785	1.0252661181479e-06	1:37625816	rs61776210	chr1.4		1	37625816	1:37625816	2.97342e-12	1:37911349	1.50000000000001e-10	4556	23310	0.999867770686915	0.988145794051669	36554962	38554137	protein_coding	37554293	-1	-71523	-71523	-357056	4	4	14	36554962	38554137	1999175
AITD_Saevarsdottir_32581359_1	AITD (Saevarsdottir, EUR)	IMD	B_Sch	B_Sch	B	Sorted cell	ENSG00000204084	INPP5B	4446	1.61967380790134e-85	0.000264893716607217	6.0756000536333e-82	0.993644456565065	0.00609064971832996	1:37887731	rs56023437	chr1.4		1	37887731	1:37887731	8.66453e-35	1:37911349	1.50000000000001e-10	4734	23548	0.999999999999998	0.988148120979088	36947570	38946634	protein_coding	37947053	-1	59322	59322	35704	0	0	0	36947570	38946634	1999064
AITD_Saevarsdottir_32581359_1	AITD (Saevarsdottir, EUR)	IMD	B_Sch	B_Sch	B	Sorted cell	ENSG00000134215	VAV3	4208	8.15888024665153e-48	7.52716394925807e-47	0.0241006894132098	0.221706532503726	0.754192778083066	1:107816883	rs4915076	chr1.6		1	107816883	1:107754587	4.78568e-09	1:107816883	4.59999999999942e-52	4389	23569	0.996597568225756	1	106965461	108964631	protein_coding	107965180	-1	148297	210593	148297	1	1	1	106965461	108964631	1999170
AITD_Saevarsdottir_32581359_1	AITD (Saevarsdottir, EUR)	IMD	B_Sch	B_Sch	B	Sorted cell	ENSG00000230489	VAV3-AS1	4210	8.9288750369828e-56	3.38691056196805e-46	2.63628899285918e-10	0.999999999701174	3.51940804987405e-11	1:107816883	rs4915076	chr1.6		1	107816883	1:108017808	1.78156e-14	1:107816883	4.59999999999942e-52	4391	23580	0.999999999994021	1	106964451	108964143	lncRNA	107964367	1	-147484	53441	-147484	0	1	0	106964451	108964143	1999692
AITD_Saevarsdottir_32581359_1	AITD (Saevarsdottir, EUR)	IMD	B_Sch	B_Sch	B	Sorted cell	ENSG00000134242	PTPN22	3603	4.28285180575495e-159	1.31133704609336e-152	3.26601780119301e-07	0.999999610053313	6.33449209229475e-08	1:113834946	rs2476601	chr1.7		1	113834946	1:113776105	7.14909e-13	1:113834946	2.19999999999451e-160	3730	23210	0.999985533494631	1	112873500	114871260	protein_coding	113871712	-1	36766	95607	36766	0	2	0	112873500	114871260	1997760
AITD_Saevarsdottir_32581359_1	AITD (Saevarsdottir, EUR)	IMD	B_Sch	B_Sch	B	Sorted cell	ENSG00000187862	TTC24	3850	8.76891252336275e-12	2.31490979507772e-05	3.78792524186925e-07	0.999976362094562	1.10006192935298e-07	1:156582056	rs6682716	chr1.8		1	156582056	1:156582056	4.23514e-13	1:156815190	1.00000000000001e-11	4259	24497	0.999999950616709	0.995405584902344	155582693	157579659	protein_coding	156579723	1	2333	2333	235467	0	0	14	155582693	157579659	1996966
AITD_Saevarsdottir_32581359_1	AITD (Saevarsdottir, EUR)	IMD	B_Sch	B_Sch	B	Sorted cell	ENSG00000160785	SLC25A44	2719	3.4118031712606e-10	2.17049155028353e-05	1.57184235294897e-05	0.999961126094164	1.4502256234726e-06	1:156815190	rs926103	chr1.8		1	156815190	1:156195094	7.60663e-12	1:156815190	1.00000000000001e-11	3010	22969	0.999783835719182	0.995405982938251	155194689	157192140	protein_coding	156194104	1	621086	990	621086	29	0	29	155194689	157192140	1997451
AITD_Saevarsdottir_32581359_1	AITD (Saevarsdottir, EUR)	IMD	B_Sch	B_Sch	B	Sorted cell	ENSG00000143297	FCRL5	5627	4.64554273819239e-26	2.59079667951499e-05	1.79304770615963e-21	0.999974019158629	7.28745752923749e-08	1:157555371	rs12034602	chr1.8		1	157555371	1:157555371	1.1462e-21	1:156815190	1.00000000000001e-11	5946	27431	0.999999990863555	0.995406371710965	156552521	158552484	protein_coding	157552515	-1	-2856	-2856	737325	0	0	12	156552521	158552484	1999963
AITD_Saevarsdottir_32581359_1	AITD (Saevarsdottir, EUR)	IMD	B_Sch	B_Sch	B	Sorted cell	ENSG00000160856	FCRL3	5628	6.03533857929495e-13	2.41415606220308e-05	2.29995715751518e-08	0.919933107048614	0.080042728390588	1:157692058	rs11264798	chr1.8		1	157692058	1:157692058	3.58887e-14	1:156815190	1.00000000000001e-11	5940	27783	0.999999998520198	0.995406105486007	156700862	158698799	protein_coding	157700769	-1	8711	8711	885579	0	0	15	156700862	158698799	1997937
AITD_Saevarsdottir_32581359_1	AITD (Saevarsdottir, EUR)	IMD	B_Sch	B_Sch	B	Sorted cell	ENSG00000241666	RP3-455J7.4	4771	7.04697243713568e-05	8.18309656650708e-05	0.442121500227645	0.513365894981305	0.044360304101015	1:167457187	rs1214598	chr1.9		1	167457187	1:167608239	4.41711e-08	1:167457187	2.50000000000006e-10	5034	25248	0.982488475099794	0.991940641724688	166630786	168630548	lncRNA	167655030	-1	197843	46791	197843	6	1	6	166630786	168630548	1999762
AITD_Saevarsdottir_32581359_1	AITD (Saevarsdottir, EUR)	IMD	B_Sch	B_Sch	B	Sorted cell	ENSG00000116852	KIF21B	5395	4.11634099951952e-05	0.000238953624549051	0.144229919443703	0.837240420068135	0.0182495434536189	1:200871339	rs12756886	chr1.10		1	200871339	1:201003326	1.43435e-07	1:200871339	3.0999999999999e-09	5718	25406	0.994244159320598	0.990500669475555	200024323	202023608	protein_coding	201023714	-1	152375	20388	152375	3	0	3	200024323	202023608	1999285
AITD_Saevarsdottir_32581359_1	AITD (Saevarsdottir, EUR)	IMD	B_Sch	B_Sch	B	Sorted cell	ENSG00000162885	B3GALNT2	5060	5.98778804925552e-36	9.33360169776983e-05	6.41469467447417e-32	0.999905216080124	1.44790290509332e-06	1:235465591	rs1305556	chr1.11		1	235465591	1:235504861	1.02002e-23	1:236465834	2.00000000000002e-11	5319	24075	0.999999999999993	0.999906851675617	234505646	236503607	protein_coding	235504452	-1	38861	-409	-961382	0	0	9	234505646	236503607	1997961
AITD_Saevarsdottir_32581359_1	AITD (Saevarsdottir, EUR)	IMD	B_Sch	B_Sch	B	Sorted cell	ENSG00000143669	LYST	5539	3.96323259266255e-07	9.58790488503278e-05	0.00411453352757878	0.995393092604213	0.00039609849609882	1:236465834	rs12117927	chr1.11		1	236465834	1:235943714	1.47782e-09	1:236465834	2.00000000000002e-11	5816	24843	0.999400647295339	0.999905920982266	234883927	236882904	protein_coding	235866906	-1	-598928	-76808	-598928	6	0	6	234883927	236882904	1998977
AITD_Saevarsdottir_32581359_1	AITD (Saevarsdottir, EUR)	IMD	B_Sch	B_Sch	B	Sorted cell	ENSG00000172554	SNTG2	6339	3.88614349491335e-24	1.08424670965204e-14	3.58418749045916e-10	0.999999999586436	5.51313616697417e-11	2:1403856	rs11675342	chr2.1		2	1403856	2:969241	1.32179e-14	2:1403856	1.40000000000006e-21	6773	29122	0.999945194523498	0.999999999999989	11320	1950672	protein_coding	950849	1	453007	18392	453007	2	1	2	11320	1950672	1939352
AITD_Saevarsdottir_32581359_1	AITD (Saevarsdottir, EUR)	IMD	B_Sch	B_Sch	B	Sorted cell	ENSG00000233296	TMEM18-DT	5484	3.14917419036584e-17	9.1536282989571e-15	0.00342708071121907	0.996140894733606	0.000432024555166037	2:1403856	rs11675342	chr2.1		2	1403856	2:677295	2.01037e-11	2:1403856	1.40000000000006e-21	5887	24681	0.999828751450091	0.999999999999989	11320	1676259	lncRNA	680081	1	723775	-2786	723775	5	1	5	11320	1676259	1664939
AITD_Saevarsdottir_32581359_1	AITD (Saevarsdottir, EUR)	IMD	B_Sch	B_Sch	B	Sorted cell	ENSG00000235688	SNTG2-AS1	6341	1.18365875995901e-22	1.08458176612823e-14	1.09135040118371e-08	0.999999987851702	1.23478461702162e-09	2:1403856	rs11675342	chr2.1		2	1403856	2:974269	8.95555e-14	2:1403856	1.40000000000006e-21	6775	29131	0.99924991232663	0.999999999999989	11320	1951245	lncRNA	953621	-1	-450235	-20648	-450235	1	0	1	11320	1951245	1939925
AITD_Saevarsdottir_32581359_1	AITD (Saevarsdottir, EUR)	IMD	B_Sch	B_Sch	B	Sorted cell	ENSG00000134324	LPIN1	5563	7.55457744576781e-19	1.30244550785607e-13	5.8002646666401e-06	0.999993541669917	6.58065287258444e-07	2:12504610	rs1534430	chr2.2		2	12504610	2:11784824	4.17398e-12	2:12504610	3.10000000000008e-20	5896	27400	0.999999746311071	0.999999999999879	10677871	12677503	protein_coding	11746632	1	757978	38192	757978	1	0	1	10677871	12677503	1999632
AITD_Saevarsdottir_32581359_1	AITD (Saevarsdottir, EUR)	IMD	B_Sch	B_Sch	B	Sorted cell	ENSG00000214595	EML6	4915	4.78638524887611e-17	0.000415071152676795	1.15266679978626e-13	0.999582590128359	2.33871884698254e-06	2:54781770	rs35620351	chr2.3		2	54781770	2:54763392	1.03914e-16	2:55642709	3.30000000000007e-09	5229	28083	0.999999999999346	0.999525447624464	53724199	55723493	protein_coding	54723662	1	58108	39730	919047	0	0	13	53724199	55723493	1999294
AITD_Saevarsdottir_32581359_1	AITD (Saevarsdottir, EUR)	IMD	B_Sch	B_Sch	B	Sorted cell	ENSG00000162994	CLHC1	5097	5.29881647777888e-12	0.000419810586824727	1.26166094931645e-08	0.99957910474494	1.07204632726472e-06	2:55232237	rs17046778	chr2.3		2	55232237	2:55232237	3.31595e-15	2:55642709	3.30000000000007e-09	5383	28417	0.997991843089696	0.999477562631195	54232884	56232292	protein_coding	55232293	-1	56	56	-410416	0	0	8	54232884	56232292	1999408
AITD_Saevarsdottir_32581359_1	AITD (Saevarsdottir, EUR)	IMD	B_Sch	B_Sch	B	Sorted cell	ENSG00000115355	CCDC88A	5103	6.1531624772044e-09	0.000418502733069624	1.46963801947002e-05	0.999563279082301	3.51565127192447e-06	2:55410502	rs4672037	chr2.3		2	55410502	2:55412123	7.23103e-13	2:55642709	3.30000000000007e-09	5405	28329	0.998902705518475	0.999479090494926	54419902	56419203	protein_coding	55419856	-1	9354	7733	-222853	0	0	3	54419902	56419203	1999301
AITD_Saevarsdottir_32581359_1	AITD (Saevarsdottir, EUR)	IMD	B_Sch	B_Sch	B	Sorted cell	ENSG00000196151	WDSUB1	5585	8.7172685139122e-18	9.02718423432703e-06	9.65659873317258e-13	0.999990945562658	2.72521412818792e-08	2:159255795	rs12998667	chr2.4		2	159255795	2:159258831	3.39652e-16	2:159656372	1.30000000000004e-10	5888	26231	0.999999447635335	0.999992178669471	158287214	160286545	protein_coding	159286703	-1	30908	27872	-369669	0	0	4	158287214	160286545	1999331
AITD_Saevarsdottir_32581359_1	AITD (Saevarsdottir, EUR)	IMD	B_Sch	B_Sch	B	Sorted cell	ENSG00000054219	LY75	4919	4.9979592695461e-08	8.4608561102146e-06	0.00586543594506669	0.992936493805202	0.001189559414029	2:159668515	rs6722715	chr2.4		2	159668515	2:159881998	4.91717e-09	2:159656372	1.30000000000004e-10	5243	24760	0.999384857388241	0.999991563979336	158904996	160904409	protein_coding	159904756	-1	236241	22758	248384	7	1	7	158904996	160904409	1999413
AITD_Saevarsdottir_32581359_1	AITD (Saevarsdottir, EUR)	IMD	B_Sch	B_Sch	B	Sorted cell	ENSG00000173559	NABP1	3535	3.56430695036305e-33	2.6633374017062e-33	0.548385515061279	0.409725721068791	0.0418887638699239	2:191099907	rs7574865	chr2.6		2	191099907	2:191695140	3.19533e-07	2:191099907	4.49999999999721e-39	3734	20255	0.986299324779368	1	190679236	192677796	protein_coding	191678136	1	-578229	17004	-578229	4	1	4	190679236	192677796	1998560
AITD_Saevarsdottir_32581359_1	AITD (Saevarsdottir, EUR)	IMD	B_Sch	B_Sch	B	Sorted cell	ENSG00000189362	NEMP2	3684	4.83901736186949e-36	6.88600717431437e-33	0.000702179472158095	0.999213712690513	8.41078373328305e-05	2:191099907	rs7574865	chr2.6		2	191099907	2:190490655	2.89656e-10	2:191099907	4.49999999999721e-39	3841	21476	0.999567822178945	1	189536547	191533738	protein_coding	190534722	-1	-565185	44067	-565185	10	0	10	189536547	191533738	1997191
AITD_Saevarsdottir_32581359_1	AITD (Saevarsdottir, EUR)	IMD	B_Sch	B_Sch	B	Sorted cell	ENSG00000198130	HIBCH	3767	8.27940999451086e-35	6.86324230767634e-33	0.0119081728016721	0.987130749504956	0.000961077693372969	2:191101726	rs7568275	chr2.6		2	191101726	2:190282711	8.99033e-08	2:191099907	4.49999999999721e-39	3907	21667	0.987476409235805	1	189346337	191344082	protein_coding	190319826	-1	-781900	37115	-780081	13	0	13	189346165	191344082	1997917
AITD_Saevarsdottir_32581359_1	AITD (Saevarsdottir, EUR)	IMD	B_Sch	B_Sch	B	Sorted cell	ENSG00000287780		5107	1.11671335129491e-06	0.000110675621057019	0.00997709736960365	0.98881280454722	0.00109830574876786	3:39278509	rs11720041	chr3.3		3	39278509	3:39403242	1.28847e-07	3:39278509	9.70000000000089e-11	5361	24853	0.999741163110655	0.994221244325313	38384317	40384283	lncRNA	39384365	-1	105856	-18877	105856	5	0	5	38384317	40384283	1999966
AITD_Saevarsdottir_32581359_1	AITD (Saevarsdottir, EUR)	IMD	B_Sch	B_Sch	B	Sorted cell	ENSG00000136068	FLNB	4570	3.56014774474176e-24	0.0204977197192751	1.70112958631671e-22	0.979433381292884	6.88989878427889e-05	3:58085917	rs4681784	chr3.4		3	58085917	3:58085917	1.43441e-20	3:58197909	8.90000000000063e-09	4749	24152	0.999999999999997	0.983808642647058	57009126	59008259	protein_coding	58008422	1	77495	77495	189487	0	0	2	57009126	59008259	1999133
AITD_Saevarsdottir_32581359_1	AITD (Saevarsdottir, EUR)	IMD	B_Sch	B_Sch	B	Sorted cell	ENSG00000286952		4889	1.01110592321406e-05	0.0216611974703184	0.000456393236994607	0.977743553004349	0.000128745229106996	3:58197909	rs35677470	chr3.4		3	58197909	3:57222890	6.29098e-10	3:58197909	8.90000000000063e-09	5160	24738	0.989266684776578	0.983127137940311	56294564	58293058	lncRNA	57293083	1	904826	-70193	904826	11	2	11	56294564	58293058	1998494
AITD_Saevarsdottir_32581359_1	AITD (Saevarsdottir, EUR)	IMD	B_Sch	B_Sch	B	Sorted cell	ENSG00000168297	PXK	4350	1.61759795341788e-05	0.0193372315552557	0.000806152326036025	0.963683740107367	0.0161567000318075	3:58339503	rs7646093	chr3.4		3	58339503	3:58320305	4.36787e-10	3:58197909	8.90000000000063e-09	4535	23154	0.999907728536141	0.984483497037357	57333088	59332412	protein_coding	58332892	1	6611	-12587	-134983	0	1	5	57333088	59332412	1999324
AITD_Saevarsdottir_32581359_1	AITD (Saevarsdottir, EUR)	IMD	B_Sch	B_Sch	B	Sorted cell	ENSG00000114423	CBLB	5300	1.80101772650041e-15	4.71916867238916e-13	0.00380047617959493	0.995830450182195	0.000369073637735993	3:106229671	rs1921445	chr3.5		3	106229671	3:105769232	1.41619e-09	3:106229671	1.09999999999991e-18	5468	25598	0.919507086781961	0.999999999999543	104869624	106868607	protein_coding	105869012	-1	-360659	99780	-360659	2	0	2	104869624	106868607	1998983
AITD_Saevarsdottir_32581359_1	AITD (Saevarsdottir, EUR)	IMD	B_Sch	B_Sch	B	Sorted cell	ENSG00000198919	DZIP3	4556	1.62858958248858e-06	0.000867975744067672	0.00187013205804461	0.996708158559401	0.00055210504890516	3:108824113	rs111352680	chr3.6		3	108824113	3:108684351	2.60715e-10	3:108824113	3.89999999999978e-10	4732	24275	0.999966166952791	0.992706411917381	107589751	109588719	protein_coding	108589722	1	234391	94629	234391	2	0	2	107589751	109588719	1998968
AITD_Saevarsdottir_32581359_1	AITD (Saevarsdottir, EUR)	IMD	B_Sch	B_Sch	B	Sorted cell	ENSG00000109667	SLC2A9	6462	1.42455690691716e-14	2.99557222610692e-13	0.0449435893584726	0.945072726238666	0.00998368440254859	4:10715315	rs4293777	chr4.1		4	10715315	4:10085171	2.71984e-08	4:10715315	2.30000000000006e-19	6826	36464	0.997768481454557	0.96749684128838	9064322	11054300	protein_coding	10021497	-1	-693818	-63674	-693818	6	0	6	9064322	11054300	1989978
AITD_Saevarsdottir_32581359_1	AITD (Saevarsdottir, EUR)	IMD	B_Sch	B_Sch	B	Sorted cell	ENSG00000287778		6235	4.42587554253357e-25	2.66167607277735e-13	1.66281524179083e-12	0.999999999997861	2.06638525633142e-13	4:10715315	rs4293777	chr4.1		4	10715315	4:11430958	9.64505e-16	4:10715315	2.30000000000006e-19	6509	30620	0.999999999999951	0.967496841288427	10426928	12425965	lncRNA	11426874	1	-711559	4084	-711559	1	1	1	10426928	12425965	1999037
AITD_Saevarsdottir_32581359_1	AITD (Saevarsdottir, EUR)	IMD	B_Sch	B_Sch	B	Sorted cell	ENSG00000178163	ZNF518B	7098	1.78732072315904e-14	3.03173825037112e-13	0.0552120234852176	0.936528114377157	0.00825986213730525	4:10716965	rs7437047	chr4.1		4	10716965	4:10474147	2.4469e-08	4:10715315	2.30000000000006e-19	7458	37241	0.997874304232133	0.967496841288381	9480025	11457053	protein_coding	10457426	-1	-259539	-16721	-257889	2	0	2	9479857	11457053	1977196
AITD_Saevarsdottir_32581359_1	AITD (Saevarsdottir, EUR)	IMD	B_Sch	B_Sch	B	Sorted cell	ENSG00000038210	PI4K2B	5216	1.15050246417582e-09	4.46398613463204e-09	0.199192719910094	0.772850766003508	0.0279565084719089	4:26086506	rs16878091	chr4.2		4	26086506	4:25303145	1.9684e-09	4:26088753	9.80000000000016e-15	5542	23976	0.978279171910789	0.999999995687426	24161600	26159347	protein_coding	25234033	1	852473	69112	854720	10	0	10	24161600	26159347	1997747
AITD_Saevarsdottir_32581359_1	AITD (Saevarsdottir, EUR)	IMD	B_Sch	B_Sch	B	Sorted cell	ENSG00000053900	ANAPC4	4970	1.66989965325518e-14	5.76641270959914e-09	2.89589801863898e-06	0.999996802424771	2.95910779732268e-07	4:26088753	rs7441808	chr4.2		4	26088753	4:25396073	3.2131e-12	4:26088753	9.80000000000016e-15	5283	23937	0.999997163781293	0.99999999564822	24378043	26376785	protein_coding	25377263	1	711490	18810	711490	8	0	8	24378043	26376785	1998742
AITD_Saevarsdottir_32581359_1	AITD (Saevarsdottir, EUR)	IMD	B_Sch	B_Sch	B	Sorted cell	ENSG00000091490	SEL1L3	4784	1.18959833242438e-11	5.69101109198528e-09	0.00208553624092943	0.997715578281991	0.000198879774171105	4:26088753	rs7441808	chr4.2		4	26088753	4:25889312	1.17501e-09	4:26088753	9.80000000000016e-15	5045	23678	0.999942450565999	0.999999995446972	24863873	26862219	protein_coding	25862988	-1	-225765	-26324	-225765	3	1	3	24863873	26862219	1998346
AITD_Saevarsdottir_32581359_1	AITD (Saevarsdottir, EUR)	IMD	B_Sch	B_Sch	B	Sorted cell	ENSG00000109689	STIM2	4332	1.72913648204306e-16	5.6806739874436e-09	3.04389306147653e-08	0.999999960350586	3.5298093487209e-09	4:26088753	rs7441808	chr4.2		4	26088753	4:26884674	1.50865e-14	4:26088753	9.80000000000016e-15	4536	23581	0.999998574842474	0.999999995471545	25859737	27857178	protein_coding	26860841	1	-772088	23833	-772088	3	0	3	25859737	27857178	1997441
AITD_Saevarsdottir_32581359_1	AITD (Saevarsdottir, EUR)	IMD	B_Sch	B_Sch	B	Sorted cell	ENSG00000240005	STIM2-AS1	4339	8.22377745864631e-10	4.78515495891945e-09	0.14458369745651	0.84127464490018	0.0141416520357766	4:26088753	rs7441808	chr4.2		4	26088753	4:26882142	1.20398e-07	4:26088753	9.80000000000016e-15	4543	23611	0.99685719625841	0.99999999546882	25861086	27860584	lncRNA	26860692	-1	771939	-21450	771939	2	1	2	25861086	27860584	1999498
AITD_Saevarsdottir_32581359_1	AITD (Saevarsdottir, EUR)	IMD	B_Sch	B_Sch	B	Sorted cell	ENSG00000163682	RPL9	5789	3.04765357036854e-18	0.000647516198943958	4.70362756901715e-15	0.999350802286805	1.68151424624233e-06	4:39458104	rs2687958	chr4.3		4	39458104	4:39455810	2.08646e-17	4:40290296	3.70000000000003e-10	6093	25010	0.999999999999971	0.993327244069252	38458991	40456821	protein_coding	39458922	-1	818	3112	-831374	0	0	21	38458991	40456821	1997830
AITD_Saevarsdottir_32581359_1	AITD (Saevarsdottir, EUR)	IMD	B_Sch	B_Sch	B	Sorted cell	ENSG00000109814	UGDH	5698	1.21531358675686e-06	0.000644266799469826	0.00188092949615467	0.997125433654783	0.000348154736004443	4:40290296	rs9683415	chr4.3		4	40290296	4:39561068	3.76618e-10	4:40290296	3.70000000000003e-10	6000	24940	0.999519176059333	0.99332636039852	38528549	40528151	protein_coding	39527439	-1	-762857	-33629	-762857	18	2	18	38528549	40528151	1999602
AITD_Saevarsdottir_32581359_1	AITD (Saevarsdottir, EUR)	IMD	B_Sch	B_Sch	B	Sorted cell	ENSG00000179299	NSUN7	5535	6.03267055989507e-06	0.000654113758791672	0.00912185876940134	0.98906907532322	0.00114891947802687	4:40290296	rs9683415	chr4.3		4	40290296	4:40829510	5.17979e-09	4:40290296	3.70000000000003e-10	5867	25507	0.999142682960958	0.993324229057344	39750291	41749306	protein_coding	40749955	1	-459659	79555	-459659	5	3	5	39750291	41749306	1999015
AITD_Saevarsdottir_32581359_1	AITD (Saevarsdottir, EUR)	IMD	B_Sch	B_Sch	B	Sorted cell	ENSG00000164323	CFAP97	6731	4.49262044733578e-14	5.09463540858868e-06	8.81829041219524e-09	0.999994882794316	1.37519396803484e-08	4:185156827	rs13145526	chr4.5		4	185156827	4:185156827	8.67255e-14	4:186086720	1.20000000000003e-12	7085	26917	0.999999997745659	0.999995444701608	184209880	186209044	protein_coding	185204000	-1	47173	47173	-882720	0	0	12	184209880	186209044	1999164
AITD_Saevarsdottir_32581359_1	AITD (Saevarsdottir, EUR)	IMD	B_Sch	B_Sch	B	Sorted cell	ENSG00000109762	SNX25	6755	4.04200752274829e-21	5.10353107842338e-06	7.91998082035175e-16	0.999994879504605	1.69643145787189e-08	4:185213050	rs2310159	chr4.5		4	185213050	4:185214060	1.32992e-17	4:186086720	1.20000000000003e-12	7111	26964	0.99999999999862	0.999995442432821	184204458	186204014	protein_coding	185209598	1	3452	4462	877122	0	0	11	184204458	186204014	1999556
AITD_Saevarsdottir_32581359_1	AITD (Saevarsdottir, EUR)	IMD	B_Sch	B_Sch	B	Sorted cell	ENSG00000164344	KLKB1	6509	5.38839787244951e-08	5.13163006491331e-06	0.0103738443617764	0.987949799768272	0.00167117035590762	4:186086720	rs13137589	chr4.5		4	186086720	4:186198131	1.1797e-09	4:186086720	1.20000000000003e-12	6842	27443	0.999512895871669	0.999995523059522	185210494	187208141	protein_coding	186227507	1	-140787	-29376	-140787	3	0	3	185210494	187208141	1997647
AITD_Saevarsdottir_32581359_1	AITD (Saevarsdottir, EUR)	IMD	B_Sch	B_Sch	B	Sorted cell	ENSG00000145476	CYP4V2	6540	5.38907568399872e-24	5.2047787603212e-06	1.03540217063686e-18	0.999993233719527	1.56150171292307e-06	4:186202630	rs6552962	chr4.5		4	186202630	4:186202630	4.18825e-19	4:186086720	1.20000000000003e-12	6880	27499	0.999999999999818	0.999995522699939	185191743	187191467	protein_coding	186191567	1	11063	11063	-104847	0	0	2	185191743	187191467	1999724
AITD_Saevarsdottir_32581359_1	AITD (Saevarsdottir, EUR)	IMD	B_Sch	B_Sch	B	Sorted cell	ENSG00000145604	SKP2	4497	8.22770148742395e-08	3.50775364146195e-05	0.00233949704855794	0.997408312224124	0.000217030913889748	5:35837132	rs12697352	chr5.1		5	35837132	5:36163309	1.51837e-10	5:35837132	3.89999999999999e-11	4834	24848	0.999918738288083	0.999966224673444	35152139	37149791	protein_coding	36152111	1	-314979	11198	-314979	6	0	6	35152139	37149791	1997652
AITD_Saevarsdottir_32581359_1	AITD (Saevarsdottir, EUR)	IMD	B_Sch	B_Sch	B	Sorted cell	ENSG00000250155	SLC1A3-AS1	4080	1.54126525474208e-27	3.40140562813114e-05	4.53110521342242e-23	0.999965886851672	9.90920438695835e-08	5:36702762	rs1025288	chr5.1		5	36702762	5:36702762	1.99859e-20	5:35837132	3.89999999999999e-11	4414	24033	1	0.999966221219371	35725315	37721763	lncRNA	36725218	-1	22456	22456	888086	0	0	12	35725315	37721763	1996448
AITD_Saevarsdottir_32581359_1	AITD (Saevarsdottir, EUR)	IMD	B_Sch	B_Sch	B	Sorted cell	ENSG00000145703	IQGAP2	5106	3.36678514537138e-16	2.0066265464954e-06	1.67783007190205e-10	0.99999798543539	7.77028254668396e-09	5:76586688	rs62362016	chr5.2		5	76586688	5:76586192	2.57543e-16	5:77247778	2.90000000000004e-12	5375	24041	0.997163278521152	0.999998511415933	75404270	77400509	protein_coding	76403285	1	183403	182907	844493	0	0	14	75404270	77400509	1996239
AITD_Saevarsdottir_32581359_1	AITD (Saevarsdottir, EUR)	IMD	B_Sch	B_Sch	B	Sorted cell	ENSG00000112874	NUDT12	4243	1.02166640322645e-06	2.35640383394486e-05	0.0413731673662831	0.954240330939403	0.0043619159895707	5:103286752	rs1991797	chr5.3		5	103286752	5:103563715	8.30124e-10	5:103286752	4.60000000000006e-11	4442	24652	0.975177081580112	0.958689266166595	102562971	104562609	protein_coding	103562789	-1	276037	-926	276037	1	0	1	102562971	104562609	1999638
AITD_Saevarsdottir_32581359_1	AITD (Saevarsdottir, EUR)	IMD	B_Sch	B_Sch	B	Sorted cell	ENSG00000272463	AL357054.4	5072	5.02989278408133e-09	1.63926313125392e-08	0.229399759095897	0.747601221589845	0.0229989978917347	6:408079	rs1050976	chr6.1		6	408079	6:702398	1.75775e-07	6:408079	2.50000000000004e-14	5402	20715	0.990566641096256	0.999988758857283	134977	1711370	lncRNA	711811	-1	303732	9413	303732	6	0	6	134977	1711370	1576393
AITD_Saevarsdottir_32581359_1	AITD (Saevarsdottir, EUR)	IMD	B_Sch	B_Sch	B	Sorted cell	ENSG00000065060	BLTP3A	4556	1.12084114165714e-08	4.34201949474249e-07	0.0147673117313502	0.571768255939595	0.413463986918696	6:34690303	rs2744944	chr6.2		6	34690303	6:34797145	1.62721e-07	6:35568418	6.00000000000014e-13	4703	27407	0.997220714643942	0.999120545889623	33792129	35792068	protein_coding	34792083	1	-101780	5062	776335	3	0	15	33792129	35792068	1999939
AITD_Saevarsdottir_32581359_1	AITD (Saevarsdottir, EUR)	IMD	B_Sch	B_Sch	B	Sorted cell	ENSG00000124562	SNRPC	4558	2.5397110932439e-08	2.97501237124855e-07	0.033383228832822	0.39063113322942	0.575985315039408	6:34825347	rs9469899	chr6.2		6	34825347	6:34840760	2.02204e-07	6:35568418	6.00000000000014e-13	4705	27471	0.989463399853524	0.997629995585902	33757623	35757361	protein_coding	34757505	1	67842	83255	810913	1	1	16	33757623	35757361	1999738
AITD_Saevarsdottir_32581359_1	AITD (Saevarsdottir, EUR)	IMD	B_Sch	B_Sch	B	Sorted cell	ENSG00000246982	BRPF3-AS1	4303	3.11268833000016e-10	1.17760434441588e-06	0.000264244965998056	0.999701798430915	3.27786874722423e-05	6:35568418	rs6457834	chr6.2		6	35568418	6:36183400	5.87615e-12	6:35568418	6.00000000000014e-13	4510	26148	0.999994416767892	0.999965622372516	35198380	37197138	lncRNA	36197226	-1	628808	13826	628808	16	1	16	35197519	37197138	1999619
AITD_Saevarsdottir_32581359_1	AITD (Saevarsdottir, EUR)	IMD	B_Sch	B_Sch	B	Sorted cell	ENSG00000056972	TRAF3IP2	4183	1.12484548210319e-09	0.000694047304736523	1.61956775655142e-06	0.999298702339934	5.62966272547795e-06	6:111568251	rs11153298	chr6.4		6	111568251	6:111568251	1.28427e-12	6:111777693	7.89999999999995e-10	4394	22320	0.999999785273705	0.999430433747676	110607179	112605802	protein_coding	111605878	-1	37627	37627	-171815	1	1	0	110607179	112605802	1998623
AITD_Saevarsdottir_32581359_1	AITD (Saevarsdottir, EUR)	IMD	B_Sch	B_Sch	B	Sorted cell	ENSG00000173214	MFSD4B	4671	5.25848326360542e-05	0.000656777152467691	0.0736182878759185	0.919476647724525	0.00619570241445321	6:111777693	rs7758816	chr6.4		6	111777693	6:111381586	2.73818e-08	6:111777693	7.89999999999995e-10	4892	22955	0.997350507940312	0.999424234497347	110259328	112257666	protein_coding	111259339	1	518354	122247	518354	10	4	10	110259328	112257666	1998338
AITD_Saevarsdottir_32581359_1	AITD (Saevarsdottir, EUR)	IMD	B_Sch	B_Sch	B	Sorted cell	ENSG00000255389	C6orf3	4192	0.000349792978266226	0.000314503138224283	0.502690854837894	0.451935501040829	0.0447093480047862	6:111777693	rs7758816	chr6.4		6	111777693	6:111608659	2.17347e-08	6:111777693	7.89999999999995e-10	4402	22362	0.966533307332137	0.999430382214335	110599985	112599680	lncRNA	111599875	1	177818	8784	177818	1	1	1	110599985	112599680	1999695
AITD_Saevarsdottir_32581359_1	AITD (Saevarsdottir, EUR)	IMD	B_Sch	B_Sch	B	Sorted cell	ENSG00000135541	AHI1	3287	3.53989369874852e-39	4.15378841194024e-06	7.22306860002308e-34	0.847433500905528	0.152562345306054	6:135497759	rs13197384	chr6.5		6	135497759	6:135497759	5.27323e-25	6:135794369	9.50000000000009e-12	3481	22253	1	0.984039811529491	134498755	136497724	protein_coding	135497740	-1	-19	-19	-296629	0	0	2	134498755	136497724	1998969
AITD_Saevarsdottir_32581359_1	AITD (Saevarsdottir, EUR)	IMD	B_Sch	B_Sch	B	Sorted cell	ENSG00000118514	ALDH8A1	4045	8.22719087509786e-09	5.04998307026002e-06	0.00162612888884052	0.998144065659413	0.00022474724148551	6:135795339	rs6925090	chr6.5		6	135795339	6:134953094	6.4306e-09	6:135794369	9.50000000000009e-12	4212	22973	0.980299285389063	0.984039807527383	133950649	135949940	protein_coding	134950101	-1	-845238	-2993	-844268	8	0	8	133950649	135950077	1999428
AITD_Saevarsdottir_32581359_1	AITD (Saevarsdottir, EUR)	IMD	B_Sch	B_Sch	B	Sorted cell	ENSG00000026297	RNASET2	6848	1.05909176440657e-34	1.9998659971939e-31	0.000492446893037736	0.929829087877957	0.0696784652289987	6:166956865	rs2757039	chr6.8		6	166956865	6:166980360	4.95709e-09	6:166957044	1.70000000000017e-37	7241	27603	0.999939236072551	0.999999993415058	165958004	167957101	protein_coding	166956550	-1	-315	-23810	-494	0	0	0	165958004	167957101	1999097
AITD_Saevarsdottir_32581359_1	AITD (Saevarsdottir, EUR)	IMD	B_Sch	B_Sch	B	Sorted cell	ENSG00000198818	SFT2D1	6900	2.50696108859577e-36	2.16762911807454e-31	1.1565304626087e-05	0.999987241902289	1.19279309206685e-06	6:166957044	rs2757041	chr6.7		6	166957044	6:166342487	6.87292e-12	6:166957044	1.70000000000017e-37	7235	27821	0.999999602394925	0.999999993415058	165342739	167341233	protein_coding	166342545	-1	-614499	58	-614499	9	0	9	165342739	167341233	1998494
AITD_Saevarsdottir_32581359_1	AITD (Saevarsdottir, EUR)	IMD	B_Sch	B_Sch	B	Sorted cell	ENSG00000198818	SFT2D1	6900	2.50696108859577e-36	2.16762911807454e-31	1.1565304626087e-05	0.999987241902289	1.19279309206685e-06	6:166957044	rs2757041	chr6.8		6	166957044	6:166342487	6.87292e-12	6:166957044	1.70000000000017e-37	7235	27821	0.999999602394925	0.999999993415058	165342739	167341233	protein_coding	166342545	-1	-614499	58	-614499	9	0	9	165342739	167341233	1998494
AITD_Saevarsdottir_32581359_1	AITD (Saevarsdottir, EUR)	IMD	B_Sch	B_Sch	B	Sorted cell	ENSG00000286760		6901	1.19331327862959e-32	2.03274549620726e-31	0.055023153224169	0.937284528514563	0.00769231826126956	6:166957044	rs2757041	chr6.7		6	166957044	6:166343503	3.71683e-08	6:166957044	1.70000000000017e-37	7236	27835	0.991799354769344	0.999999993415058	165342739	167342608	lncRNA	166342623	1	614421	880	614421	8	0	8	165342739	167342608	1999869
AITD_Saevarsdottir_32581359_1	AITD (Saevarsdottir, EUR)	IMD	B_Sch	B_Sch	B	Sorted cell	ENSG00000286760		6901	1.19331327862959e-32	2.03274549620726e-31	0.055023153224169	0.937284528514563	0.00769231826126956	6:166957044	rs2757041	chr6.8		6	166957044	6:166343503	3.71683e-08	6:166957044	1.70000000000017e-37	7236	27835	0.991799354769344	0.999999993415058	165342739	167342608	lncRNA	166342623	1	614421	880	614421	8	0	8	165342739	167342608	1999869
AITD_Saevarsdottir_32581359_1	AITD (Saevarsdottir, EUR)	IMD	B_Sch	B_Sch	B	Sorted cell	ENSG00000136250	AOAH	4924	1.86003167051644e-10	1.90947828701666e-06	9.73997063472638e-05	0.999889548437484	1.11421918786668e-05	7:37360866	rs16879645	chr7.1		7	37360866	7:36725241	3.94585e-11	7:37360866	1.60000000000001e-11	5184	24088	0.99999726609186	0.981277446668638	35724639	37724184	protein_coding	36724494	-1	-636372	-747	-636372	5	0	5	35724639	37724184	1999545
AITD_Saevarsdottir_32581359_1	AITD (Saevarsdottir, EUR)	IMD	B_Sch	B_Sch	B	Sorted cell	ENSG00000211698	TRGV4	6510	2.94676611238959e-11	2.16401553081899e-06	1.36168637145709e-05	0.999981110344008	3.10874727876958e-06	7:38359212	rs2907763	chr7.1		7	38359212	7:38359212	2.19777e-12	7:37360866	1.60000000000001e-11	6781	26375	0.950278098268653	0.980636155503778	37354775	39353408	TR_V_gene	38354517	-1	-4695	-4695	993651	1	1	29	37354775	39353408	1998633
AITD_Saevarsdottir_32581359_1	AITD (Saevarsdottir, EUR)	IMD	B_Sch	B_Sch	B	Sorted cell	ENSG00000211699	TRGV3	6501	7.15330222812794e-11	2.17095776320071e-06	3.29486490696856e-05	0.999959499985998	5.38033563555845e-06	7:38359212	rs2907763	chr7.1		7	38359212	7:38361995	6.88593e-12	7:37360866	1.60000000000001e-11	6773	26366	0.967311507516079	0.980568328966244	37359280	39357403	TR_V_gene	38359162	-1	-50	-2833	998296	0	0	30	37359280	39358233	1998953
AITD_Saevarsdottir_32581359_1	AITD (Saevarsdottir, EUR)	IMD	B_Sch	B_Sch	B	Sorted cell	ENSG00000281103	TRG-AS1	6549	1.12005899634714e-15	2.08916660502522e-06	5.36126054460151e-10	0.999997904315628	5.98164215175372e-09	7:38366315	rs7797502	chr7.1		7	38366315	7:38368308	1.10749e-14	7:37360866	1.60000000000001e-11	6818	26352	0.999968979893012	0.981277669801827	37331226	39330940	lncRNA	38331111	1	35204	37197	-970245	7	8	24	37331226	39330940	1999714
AITD_Saevarsdottir_32581359_1	AITD (Saevarsdottir, EUR)	IMD	B_Sch	B_Sch	B	Sorted cell	ENSG00000146833	TRIM4	2945	1.96094896086063e-11	8.26478313202098e-05	2.37245884490964e-07	0.999916786651406	3.28251779255988e-07	7:99927489	rs2527901	chr7.2		7	99927489	7:99927489	2.18477e-12	7:100715101	4.19999999999952e-10	3115	23358	0.999999488000009	0.999692974331207	98919578	100918383	protein_coding	99919530	-1	-7959	-7959	-795571	1	1	59	98919578	100918383	1998805
AITD_Saevarsdottir_32581359_1	AITD (Saevarsdottir, EUR)	IMD	B_Sch	B_Sch	B	Sorted cell	ENSG00000085514	PILRA	3444	1.67678846044903e-12	9.46367592253087e-05	1.77164656764489e-08	0.99990483919584	5.06326793368641e-07	7:100327588	rs148413388	chr7.2		7	100327588	7:100324770	8.42421e-15	7:100715101	4.19999999999952e-10	3684	26747	0.99450017402305	0.999686650240711	99367992	101367359	protein_coding	100373487	1	-45899	-48717	341614	4	4	25	99367992	101367359	1999367
AITD_Saevarsdottir_32581359_1	AITD (Saevarsdottir, EUR)	IMD	B_Sch	B_Sch	B	Sorted cell	ENSG00000121716	PILRB	3358	6.73670230859537e-21	9.41025508951921e-05	7.15821644624283e-17	0.999905289393421	6.08055684455578e-07	7:100333421	rs7788930	chr7.2		7	100333421	7:100333421	6.98569e-20	7:100715101	4.19999999999952e-10	3599	26596	0.99999945043338	0.999686962063483	99352727	101352142	protein_coding	100358117	1	-24696	-24696	356984	3	3	26	99352727	101352142	1999415
AITD_Saevarsdottir_32581359_1	AITD (Saevarsdottir, EUR)	IMD	B_Sch	B_Sch	B	Sorted cell	ENSG00000106400	ZNHIT1	4641	7.11453383738144e-08	0.000104010504554654	0.000683406670485193	0.999102244855407	0.000110266824214924	7:100715101	rs534043	chr7.2		7	100715101	7:101253420	2.24405e-15	7:100715101	4.19999999999952e-10	4964	29420	0.999945455698069	0.999684840853269	100218556	102217927	protein_coding	101218165	1	-503064	35255	-503064	20	2	20	100218556	102217927	1999371
AITD_Saevarsdottir_32581359_1	AITD (Saevarsdottir, EUR)	IMD	B_Sch	B_Sch	B	Sorted cell	ENSG00000166529	ZSCAN21	3118	1.33650157041177e-07	8.93903651575329e-05	0.00149251605310629	0.998252006700266	0.000165953231314041	7:100715101	rs534043	chr7.2		7	100715101	7:100039619	1.8122e-10	7:100715101	4.19999999999952e-10	3342	25306	0.941936255476665	0.99968982147732	99050062	101049399	protein_coding	100049774	1	665327	-10155	665327	52	0	52	99050062	101049399	1999337
AITD_Saevarsdottir_32581359_1	AITD (Saevarsdottir, EUR)	IMD	B_Sch	B_Sch	B	Sorted cell	ENSG00000147324	MFHAS1	6410	1.94482795361153e-21	1.23735382868042e-14	1.57176344774102e-07	0.999999776923307	6.59003335910402e-08	8:8450534	rs2921071	chr8.1		8	8450534	8:8753273	5.63267e-13	8:8450534	2.49999999999999e-21	6545	33486	0.999999993720569	0.999178424880103	8139060	9893362	protein_coding	8893630	-1	443096	140357	443096	2	1	2	8139060	9893362	1754302
AITD_Saevarsdottir_32581359_1	AITD (Saevarsdottir, EUR)	IMD	B_Sch	B_Sch	B	Sorted cell	ENSG00000173281	PPP1R3B	7093	1.97755915200081e-16	1.30249096744334e-14	0.01485331367999	0.978288391722306	0.00685829459769111	8:8450534	rs2921071	chr8.1		8	8450534	8:9138245	1.1235e-08	8:8450534	2.49999999999999e-21	7266	36031	0.999634838911068	0.999178424880142	8201940	10151506	protein_coding	9150658	-1	700124	12413	700124	7	1	7	8201940	10151506	1949566
AITD_Saevarsdottir_32581359_1	AITD (Saevarsdottir, EUR)	IMD	B_Sch	B_Sch	B	Sorted cell	ENSG00000284957		5941	3.1622107746978e-13	2.69896820547753e-06	1.15226516785889e-07	0.983456603735034	0.0165405820699283	8:11480637	rs1531576	chr8.3		8	11480637	8:11487916	1.04275e-13	8:11582510	1.20000000000001e-12	6086	34888	0.999999992659128	0.933144042303908	10481414	12381082	lncRNA	11481068	-1	431	-6848	-101442	0	0	2	10481414	12381082	1899668
AITD_Saevarsdottir_32581359_1	AITD (Saevarsdottir, EUR)	IMD	B_Sch	B_Sch	B	Sorted cell	ENSG00000154319	FAM167A	5965	2.4644404368612e-22	2.752563215585e-06	8.9532316324992e-17	0.999997227903881	1.95329020353708e-08	8:11493711	rs1382568	chr8.3		8	11493711	8:11493711	1.00333e-18	8:11582510	1.20000000000001e-12	6111	34997	1	0.933151876312572	10475933	12381082	protein_coding	11466753	-1	-26958	-26958	-115757	1	1	3	10475933	12381082	1905149
AITD_Saevarsdottir_32581359_1	AITD (Saevarsdottir, EUR)	IMD	B_Sch	B_Sch	B	Sorted cell	ENSG00000136573	BLK	5928	4.11249914306565e-09	2.72427056471769e-06	0.00150297398529698	0.995623550908044	0.00287074672359501	8:11582510	rs4841567	chr8.3		8	11582510	8:11495032	4.13509e-10	8:11582510	1.20000000000001e-12	6073	34785	0.999961301796459	0.933144047349147	10487451	12381082	protein_coding	11494387	1	88123	645	88123	1	0	1	10487451	12381082	1893631
AITD_Saevarsdottir_32581359_1	AITD (Saevarsdottir, EUR)	IMD	B_Sch	B_Sch	B	Sorted cell	ENSG00000079459	FDFT1	5264	2.47016549127401e-11	3.14622211423301e-06	7.85094829304637e-06	0.999966477806043	2.25249988496362e-05	8:11802542	rs2645429	chr8.3		8	11802542	8:11804816	2.20724e-11	8:11582510	1.20000000000001e-12	5382	39998	0.999999728977674	0.933143474065204	10795981	12795142	protein_coding	11802741	1	-199	2075	-220231	0	0	2	10795981	12795142	1999161
AITD_Saevarsdottir_32581359_1	AITD (Saevarsdottir, EUR)	IMD	B_Sch	B_Sch	B	Sorted cell	ENSG00000249859	PVT1	5815	1.24559827041252e-10	1.41853861382929e-09	0.0800382230858961	0.911501807024422	0.00845996834658357	8:127184843	rs2445610	chr8.5		8	127184843	8:127996764	1.16277e-07	8:127184843	1.29999999999998e-15	6128	26258	0.997328388046377	0.999999962296496	126794826	128793728	lncRNA	127794541	1	-609698	202223	-609698	9	0	9	126794826	128793728	1998902
AITD_Saevarsdottir_32581359_1	AITD (Saevarsdottir, EUR)	IMD	B_Sch	B_Sch	B	Sorted cell	ENSG00000249859	PVT1	5815	1.24559827041252e-10	1.41853861382929e-09	0.0800382230858961	0.911501807024422	0.00845996834658357	8:127184843	rs2445610	chr8.6		8	127184843	8:127996764	1.16277e-07	8:127184843	1.29999999999998e-15	6128	26258	0.997328388046377	0.999999962296496	126794826	128793728	lncRNA	127794541	1	-609698	202223	-609698	9	0	9	126794826	128793728	1998902
AITD_Saevarsdottir_32581359_1	AITD (Saevarsdottir, EUR)	IMD	B_Sch	B_Sch	B	Sorted cell	ENSG00000129292	PHF20L1	5567	4.52517651107145e-12	8.68592233871937e-08	1.57523210760073e-05	0.301816593045914	0.698167567769262	8:132833582	rs10092556	chr8.7		8	132833582	8:132799189	1.98236e-10	8:132905343	4.90000000000004e-13	5767	25674	0.999998661396169	0.972483533657743	131775446	133775165	protein_coding	132775388	1	58194	23801	129955	1	0	3	131775446	133775165	1999719
AITD_Saevarsdottir_32581359_1	AITD (Saevarsdottir, EUR)	IMD	B_Sch	B_Sch	B	Sorted cell	ENSG00000165071	TMEM71	5549	4.85689008264343e-09	2.31302382395177e-07	0.0168538584256108	0.80250041534544	0.180645490069676	8:132892135	rs864898	chr8.7		8	132892135	8:132763917	2.7e-08	8:132905343	4.90000000000004e-13	5750	25755	0.999171327177889	0.972483533932856	131761124	133760437	protein_coding	132760582	-1	-131553	-3335	-144761	4	0	4	131761124	133760437	1999313
AITD_Saevarsdottir_32581359_1	AITD (Saevarsdottir, EUR)	IMD	B_Sch	B_Sch	B	Sorted cell	ENSG00000155926	SLA	5944	6.51644885833469e-09	2.80225424884693e-07	0.0226663637774808	0.974714645315261	0.00261870416538669	8:132905343	rs2068128	chr8.7		8	132905343	8:133050026	1.07623e-13	8:132905343	4.90000000000004e-13	6162	25694	0.999363420612838	0.972483536927493	132103042	134102626	protein_coding	133102602	-1	197259	52576	197259	2	1	2	132103042	134102811	1999769
AITD_Saevarsdottir_32581359_1	AITD (Saevarsdottir, EUR)	IMD	B_Sch	B_Sch	B	Sorted cell	ENSG00000286162		4964	6.24180566449749e-08	2.70956263793795e-05	0.00229723361699699	0.997226904346447	0.000448703992119965	9:5438435	rs911760	chr9.1		9	5438435	9:5582153	2.87375e-11	9:5438435	9.40000000000039e-12	5213	30460	0.992438672474048	0.999634499151221	4629997	6628916	lncRNA	5629748	-1	191313	47595	191313	4	2	4	4629997	6628916	1998919
AITD_Saevarsdottir_32581359_1	AITD (Saevarsdottir, EUR)	IMD	B_Sch	B_Sch	B	Sorted cell	ENSG00000188921	HACD4	5079	1.83094469953165e-22	8.68684606769523e-08	2.10772071433498e-15	0.999999912820972	3.10564626095594e-10	9:20830611	rs7850906	chr9.2		9	20830611	9:20830611	1.31677e-19	9:21589042	5.80000000000011e-14	5372	28480	1	0.996353130333557	20031802	22031006	protein_coding	21031640	-1	201029	201029	-557402	0	0	19	20031658	22031006	1999348
AITD_Saevarsdottir_32581359_1	AITD (Saevarsdottir, EUR)	IMD	B_Sch	B_Sch	B	Sorted cell	ENSG00000106789	CORO2A	4982	7.47957638178115e-104	4.36676372428009e-104	0.59088751874297	0.344921156467087	0.0641913247899329	9:97784318	rs925489	chr9.3		9	97784318	9:98192147	6.11877e-08	9:97784318	8.49999999999903e-110	5447	23883	0.946848568341556	0.999999998217439	97193804	99191609	protein_coding	98192637	-1	408319	490	408319	9	0	9	97193804	99191609	1997805
AITD_Saevarsdottir_32581359_1	AITD (Saevarsdottir, EUR)	IMD	B_Sch	B_Sch	B	Sorted cell	ENSG00000197816	CCDC180	3999	1.93191152291959e-104	1.08239681823187e-103	0.149198030623067	0.835903277911885	0.0148986914650409	9:97784318	rs925489	chr9.3		9	97784318	9:97171792	1.56236e-07	9:97784318	8.49999999999903e-110	4397	24431	0.99358027840123	0.999999998217439	96307653	98307051	protein_coding	97307659	1	476659	-135867	476659	7	5	7	96307653	98307051	1999398
AITD_Saevarsdottir_32581359_1	AITD (Saevarsdottir, EUR)	IMD	B_Sch	B_Sch	B	Sorted cell	ENSG00000203279	AL590705.1	3934	1.4027820938684e-104	1.13212138706929e-103	0.109120389396784	0.880652413623075	0.0102271969801336	9:97784318	rs925489	chr9.3		9	97784318	9:97238795	1.88862e-07	9:97784318	8.49999999999903e-110	4309	24255	0.920677735769642	0.999999998217439	96239213	98238065	lncRNA	97238721	-1	-545597	-74	-545597	9	0	9	96239213	98238065	1998852
AITD_Saevarsdottir_32581359_1	AITD (Saevarsdottir, EUR)	IMD	B_Sch	B_Sch	B	Sorted cell	ENSG00000254876	SUGT1P4-STRA6LP	3935	1.10607252810373e-104	1.16331371316165e-103	0.0860220494672676	0.904730784555279	0.00924716597746378	9:97784318	rs925489	chr9.3		9	97784318	9:97397885	1.45183e-07	9:97784318	8.49999999999903e-110	4310	24260	0.959637290604919	0.999999998217439	96238637	98238065	lncRNA	97238426	1	545892	159459	545892	11	4	11	96238637	98238065	1999428
AITD_Saevarsdottir_32581359_1	AITD (Saevarsdottir, EUR)	IMD	B_Sch	B_Sch	B	Sorted cell	ENSG00000057608	GDI2	7721	3.56314388720539e-22	1.91730143158106e-19	0.00185443861392294	0.997859551478367	0.000286009907712146	10:6068912	rs7090530	chr10.1		10	6068912	10:5703972	4.44022e-10	10:6068912	1.99999999999993e-26	8127	31447	0.997901352429631	0.999999999244221	4842255	6842087	protein_coding	5813434	-1	-255478	109462	-255478	9	2	9	4842255	6842087	1999832
AITD_Saevarsdottir_32581359_1	AITD (Saevarsdottir, EUR)	IMD	B_Sch	B_Sch	B	Sorted cell	ENSG00000014919	COX15	4054	8.10011085943889e-06	2.37286593631258e-05	0.248905271379126	0.72913036755827	0.0219325322923819	10:99523573	rs10748781	chr10.3		10	99523573	10:99600997	4.6812e-08	10:99523573	7.60000000000013e-12	4331	23438	0.98624083371738	0.999934711849314	98732285	100732075	protein_coding	99732127	-1	208554	131130	208554	5	5	5	98732285	100732075	1999790
AITD_Saevarsdottir_32581359_1	AITD (Saevarsdottir, EUR)	IMD	B_Sch	B_Sch	B	Sorted cell	ENSG00000075826	SEC31B	3949	5.09727989336443e-06	2.75324433266413e-05	0.153926397800325	0.831405420413745	0.0146355520627103	10:99523573	rs10748781	chr10.3		10	99523573	10:100506090	1.09687e-07	10:99523573	7.60000000000013e-12	4251	23425	0.99013816879414	0.999933495836354	99520522	101518677	protein_coding	100519861	-1	996288	13771	996288	26	0	26	99520522	101518677	1998155
AITD_Saevarsdottir_32581359_1	AITD (Saevarsdottir, EUR)	IMD	B_Sch	B_Sch	B	Sorted cell	ENSG00000095485	CWF19L1	4060	1.1081162549052e-07	3.25365096842394e-05	0.00339278486419566	0.996189170521747	0.000385397292747132	10:99523573	rs10748781	chr10.3		10	99523573	10:100279706	6.35438e-10	10:99523573	7.60000000000013e-12	4369	23523	0.99987669609298	0.999934659515711	99268044	101267649	protein_coding	100267638	-1	744065	-12068	744065	18	0	18	99268044	101267649	1999605
AITD_Saevarsdottir_32581359_1	AITD (Saevarsdottir, EUR)	IMD	B_Sch	B_Sch	B	Sorted cell	ENSG00000196072	BLOC1S2	4052	2.00216590227099e-07	3.24778036017103e-05	0.0061233814332118	0.993293741479475	0.000550199067120863	10:99523573	rs10748781	chr10.3		10	99523573	10:100276927	3.40359e-10	10:99523573	7.60000000000013e-12	4363	23549	0.989834115050488	0.999934595915881	99287298	101286058	protein_coding	100286680	-1	763107	9753	763107	19	0	19	99287298	101286058	1998760
AITD_Saevarsdottir_32581359_1	AITD (Saevarsdottir, EUR)	IMD	B_Sch	B_Sch	B	Sorted cell	ENSG00000107593	PKD2L1	4009	8.43475800106046e-16	3.27112634853857e-05	2.57846391835476e-11	0.999967190561142	9.81495883035685e-08	10:100344764	rs735877	chr10.3		10	100344764	10:100344764	9.17593e-15	10:99523573	7.60000000000013e-12	4322	23560	0.999999999992384	0.999934532235029	99330671	101330141	protein_coding	100330228	-1	-14536	-14536	806655	0	0	20	99330671	101330141	1999470
AITD_Saevarsdottir_32581359_1	AITD (Saevarsdottir, EUR)	IMD	B_Sch	B_Sch	B	Sorted cell	ENSG00000107679	PLEKHA1	5724	5.8955627420936e-05	0.000124284429279337	0.306141304420347	0.645340333819631	0.0483351217033225	10:122380394	rs3850765	chr10.4		10	122380394	10:122367535	2.65013e-08	10:122380394	2.90000000000001e-10	6188	26470	0.979971055312574	0.999851439009407	121374968	123374494	protein_coding	122374708	1	5686	-7173	5686	0	0	0	121374968	123374494	1999526
AITD_Saevarsdottir_32581359_1	AITD (Saevarsdottir, EUR)	IMD	B_Sch	B_Sch	B	Sorted cell	ENSG00000154473	BUB3	5818	2.25656689173584e-05	0.000166031524087563	0.118209268144176	0.869739824598444	0.0118623100643746	10:122380394	rs3850765	chr10.4		10	122380394	10:123161401	7.98029e-08	10:122380394	2.90000000000001e-10	6222	26239	0.994609730492837	0.99985716963873	122154510	124153677	protein_coding	123154402	1	-774008	6999	-774008	12	0	12	122154510	124153749	1999239
AITD_Saevarsdottir_32581359_1	AITD (Saevarsdottir, EUR)	IMD	B_Sch	B_Sch	B	Sorted cell	ENSG00000185627	PSMD13	3391	3.47456242590286e-11	0.00336916302210429	1.02779564736791e-08	0.99661788016588	1.2946499312218e-05	11:219793	rs6598072	chr11.1		11	219793	11:225171	1.41441e-13	11:307244	5.89999999999993e-09	3614	17998	0.999999988094659	0.988727451950937	133366	1236831	protein_coding	236976	1	-17183	-11805	70268	1	1	6	133366	1236831	1103465
AITD_Saevarsdottir_32581359_1	AITD (Saevarsdottir, EUR)	IMD	B_Sch	B_Sch	B	Sorted cell	ENSG00000177963	RIC8A	3321	3.50537063955347e-23	0.00327308728498724	1.06744930405275e-20	0.996714771429828	1.21412851816629e-05	11:225171	rs7943246	chr11.1		11	225171	11:225171	4.35498e-20	11:307244	5.89999999999993e-09	3537	17483	1	0.988798754142513	133366	1206616	protein_coding	207708	1	17463	17463	99536	0	0	8	133366	1206709	1073343
AITD_Saevarsdottir_32581359_1	AITD (Saevarsdottir, EUR)	IMD	B_Sch	B_Sch	B	Sorted cell	ENSG00000177951	BET1L	3321	0.00122737959335656	0.00195254463106411	0.373759475803649	0.594552848006252	0.0285077519656774	11:306884	rs10751647	chr11.1		11	306884	11:225256	3.13397e-07	11:307244	5.89999999999993e-09	3537	17483	0.990846897448213	0.988798754142513	133366	1206616	protein_coding	207399	-1	-99485	-17857	-99845	9	1	9	133366	1206709	1073343
AITD_Saevarsdottir_32581359_1	AITD (Saevarsdottir, EUR)	IMD	B_Sch	B_Sch	B	Sorted cell	ENSG00000177685	CRACR2B	5433	0.00102438616413988	0.00412382617874537	0.19315847113251	0.777572450524418	0.0241208660001873	11:307244	rs10751648	chr11.1		11	307244	11:827955	2.49461e-08	11:307244	5.89999999999993e-09	5786	28238	0.992042102643469	0.987265105090943	133366	1825959	protein_coding	827919	1	-520675	36	-520675	43	0	43	133366	1825959	1692593
AITD_Saevarsdottir_32581359_1	AITD (Saevarsdottir, EUR)	IMD	B_Sch	B_Sch	B	Sorted cell	ENSG00000177697	CD151	5458	0.0011357230620326	0.00402989535611204	0.213253896011327	0.756672963042541	0.0249075225279866	11:307244	rs10751648	chr11.1		11	307244	11:834389	1.34562e-08	11:307244	5.89999999999993e-09	5811	28357	0.981024679293824	0.987249493403782	133366	1832863	protein_coding	832952	1	-525708	1437	-525708	45	0	45	133366	1832863	1699497
AITD_Saevarsdottir_32581359_1	AITD (Saevarsdottir, EUR)	IMD	B_Sch	B_Sch	B	Sorted cell	ENSG00000251661	RP11-326C3.11	3588	0.00028775294541	0.000611629796269909	0.0776715633020406	0.164326194731819	0.757102859224461	11:307244	rs10751648	chr11.1		11	307244	11:324170	2.04498e-08	11:307244	5.89999999999993e-09	3833	19724	0.990974645460598	0.988489595999111	133366	1316354	lncRNA	318582	1	-11338	5588	-11338	4	2	4	133366	1316354	1182988
AITD_Saevarsdottir_32581359_1	AITD (Saevarsdottir, EUR)	IMD	B_Sch	B_Sch	B	Sorted cell	ENSG00000255284	GATD1-DT	5299	0.000138129707642451	0.00499101008448487	0.0267066656569692	0.96498371604156	0.00318047850934242	11:307244	rs10751648	chr11.1		11	307244	11:803017	7.07633e-08	11:307244	5.89999999999993e-09	5647	27539	0.998832872943141	0.987364886710799	133366	1777426	lncRNA	777574	1	-470330	25443	-470330	35	4	35	133366	1777431	1644065
AITD_Saevarsdottir_32581359_1	AITD (Saevarsdottir, EUR)	IMD	B_Sch	B_Sch	B	Sorted cell	ENSG00000142089	IFITM3	3608	5.59800044325107e-08	0.00314133723885695	1.50114463463051e-05	0.842216728412366	0.154626866922424	11:307696	rs7480524	chr11.1		11	307696	11:316299	2.80569e-12	11:307244	5.89999999999993e-09	3857	19854	0.999999541207322	0.988471752945144	133366	1328584	protein_coding	320860	-1	13164	4561	13616	5	1	5	133366	1328630	1195264
AITD_Saevarsdottir_32581359_1	AITD (Saevarsdottir, EUR)	IMD	B_Sch	B_Sch	B	Sorted cell	ENSG00000177030	DEAF1	5119	6.017172000068e-05	0.00487090183570641	0.0120817164834295	0.978011417907009	0.00497579205385576	11:577534	rs7936397	chr11.1		11	577534	11:683443	2.27096e-08	11:307244	5.89999999999993e-09	5464	26518	0.99905647830972	0.987550195713481	133366	1706966	protein_coding	695222	-1	117688	11779	387978	5	0	29	133366	1706966	1573600
AITD_Saevarsdottir_32581359_1	AITD (Saevarsdottir, EUR)	IMD	B_Sch	B_Sch	B	Sorted cell	ENSG00000185101	ANO9	4071	0.000177176175205148	0.00381450416130829	0.0432432592853064	0.930983266636762	0.0217817937414174	11:631966	rs9736151	chr11.1		11	631966	11:449811	1.82698e-08	11:307244	5.89999999999993e-09	4339	21814	0.998330994499035	0.988220766571034	133366	1441116	protein_coding	442011	-1	-189955	-7800	134767	15	0	11	133366	1441116	1307750
AITD_Saevarsdottir_32581359_1	AITD (Saevarsdottir, EUR)	IMD	B_Sch	B_Sch	B	Sorted cell	ENSG00000177042	TMEM80	5063	1.09769172533849e-10	0.00492625818690031	2.21688742795738e-08	0.994902135139999	0.000171584394457844	11:695854	rs7945422	chr11.1		11	695854	11:648476	6.27084e-14	11:307244	5.89999999999993e-09	5405	26364	0.999964914757209	0.987567029994563	133366	1695519	protein_coding	695816	1	38	-47340	-388572	0	2	30	133366	1695519	1562153
AITD_Saevarsdottir_32581359_1	AITD (Saevarsdottir, EUR)	IMD	B_Sch	B_Sch	B	Sorted cell	ENSG00000149089	APIP	5450	2.01854508151797e-17	4.70574339432871e-12	4.28951405460323e-06	0.999995125313682	5.85167558913881e-07	11:35296165	rs10742340	chr11.2		11	35296165	11:34942944	4.15952e-12	11:35296165	1.49999999999998e-17	5744	23884	0.999999823178571	0.999999988217489	33916652	35915294	protein_coding	34916379	-1	-379786	-26565	-379786	7	1	7	33916652	35915294	1998642
AITD_Saevarsdottir_32581359_1	AITD (Saevarsdottir, EUR)	IMD	B_Sch	B_Sch	B	Sorted cell	ENSG00000123901	GPR83	4560	8.88466891828404e-05	0.00154241022054675	0.0540110588409905	0.937646139455217	0.00671154479406216	11:94178690	rs2282655	chr11.3		11	94178690	11:94402995	5.81529e-08	11:94178690	3.60000000000009e-09	4897	26264	0.990959998597435	0.99657673406303	93401966	95400877	protein_coding	94401419	-1	222729	-1576	222729	3	0	3	93401966	95400877	1998911
AITD_Saevarsdottir_32581359_1	AITD (Saevarsdottir, EUR)	IMD	B_Sch	B_Sch	B	Sorted cell	ENSG00000020922	MRE11	4543	2.10723507064875e-18	0.00163976014611071	1.2829713969885e-15	0.998353427074281	6.812779607368e-06	11:94478988	rs680695	chr11.3		11	94478988	11:94478882	1.83045e-17	11:94178690	3.60000000000009e-09	4871	26224	0.96630038472195	0.996575553194439	93494097	95493731	protein_coding	94493844	-1	14856	14962	315154	0	0	5	93494097	95493731	1999634
AITD_Saevarsdottir_32581359_1	AITD (Saevarsdottir, EUR)	IMD	B_Sch	B_Sch	B	Sorted cell	ENSG00000149231	CCDC82	5069	1.37299430984891e-28	4.30322071138424e-24	3.19050173865e-05	0.999962855539315	5.23944330128492e-06	11:95578258	rs4409785	chr11.4		11	95578258	11:96364768	2.50933e-13	11:95578258	5.30000000000313e-31	5344	26491	0.9999987073941	1	95392046	97389530	protein_coding	96389912	-1	811654	25144	811654	6	0	6	95392046	97389530	1997484
AITD_Saevarsdottir_32581359_1	AITD (Saevarsdottir, EUR)	IMD	B_Sch	B_Sch	B	Sorted cell	ENSG00000166037	CEP57	4754	2.54037003324822e-27	4.03806151157923e-24	0.000628668105346503	0.99930337223692	6.79596577325415e-05	11:95578258	rs4409785	chr11.4		11	95578258	11:95923484	5.83062e-10	11:95578258	5.30000000000313e-31	5002	24875	0.901272158634857	1	94790671	96789873	protein_coding	95790498	1	-212240	132986	-212240	2	0	2	94790671	96789873	1999202
AITD_Saevarsdottir_32581359_1	AITD (Saevarsdottir, EUR)	IMD	B_Sch	B_Sch	B	Sorted cell	ENSG00000166532	RIMKLB	5040	3.65690932428562e-20	6.97046191803432e-18	0.00521548104871382	0.994126213537091	0.00065830541419249	12:9679363	rs11052372	chr12.1		12	9679363	12:8696333	1.47211e-09	12:9679363	1.89999999999996e-24	5470	26993	0.99385291541205	1	7682016	9681287	protein_coding	8697991	1	981372	-1658	981372	34	0	34	7682016	9681287	1999271
AITD_Saevarsdottir_32581359_1	AITD (Saevarsdottir, EUR)	IMD	B_Sch	B_Sch	B	Sorted cell	ENSG00000134545	KLRC1	6443	2.12602201523751e-23	1.3114057317452e-22	0.137379216463429	0.847393173530383	0.0152276100061887	12:9747028	rs10844682	chr12.1		12	9747028	12:10547412	3.27568e-08	12:9747028	3.8e-29	6851	28935	0.963694581639403	0.997520488708345	9454978	11454368	protein_coding	10453377	-1	706349	-94035	706349	30	1	30	9454978	11454368	1999390
AITD_Saevarsdottir_32581359_1	AITD (Saevarsdottir, EUR)	IMD	B_Sch	B_Sch	B	Sorted cell	ENSG00000213809	KLRK1	6522	3.13795387726842e-42	1.58216014411213e-22	1.98333518193217e-20	1	2.99012392518484e-21	12:9747028	rs10844682	chr12.1		12	9747028	12:10445827	2.62598e-19	12:9747028	3.8e-29	6924	29582	0.9666959816344	0.997520488708345	9392138	11390498	protein_coding	10390041	-1	643013	-55786	643013	24	5	24	9392138	11390498	1998360
AITD_Saevarsdottir_32581359_1	AITD (Saevarsdottir, EUR)	IMD	B_Sch	B_Sch	B	Sorted cell	ENSG00000256582	LINC02390	5733	9.31079114500379e-27	1.41892481355131e-22	6.54013363037435e-05	0.996685998177084	0.00324860048661401	12:9747028	rs10844682	chr12.1		12	9747028	12:9713753	2.00479e-11	12:9747028	3.8e-29	6019	26618	0.999998136280129	0.997520488708345	8706663	10703656	lncRNA	9704077	1	42951	9676	42951	1	0	1	8704167	10703656	1999489
AITD_Saevarsdottir_32581359_1	AITD (Saevarsdottir, EUR)	IMD	B_Sch	B_Sch	B	Sorted cell	ENSG00000197728	RPS26	3438	6.04465385491092e-47	3.28119530569861e-08	5.80167782781184e-41	0.0306945766289675	0.969305390559075	12:56076841	rs11171739	chr12.2		12	56076841	12:56042145	3.14638e-26	12:56076841	5.90000000000005e-13	3846	24279	1	0.976760824252866	55042158	57041338	protein_coding	56041918	1	34923	227	34923	0	0	0	55042158	57041338	1999180
AITD_Saevarsdottir_32581359_1	AITD (Saevarsdottir, EUR)	IMD	B_Sch	B_Sch	B	Sorted cell	ENSG00000258311	RP11-644F5.10	4060	6.3255545600701e-07	3.4090068230244e-07	0.584662095006539	0.315010113810087	0.100326817727237	12:56076841	rs11171739	chr12.2		12	56076841	12:55721994	3.29452e-08	12:56076841	5.90000000000005e-13	4451	25212	0.96262587164957	0.976760801453732	54717776	56716008	protein_coding	55716036	1	360805	5958	360805	24	2	24	54717776	56716008	1998232
AITD_Saevarsdottir_32581359_1	AITD (Saevarsdottir, EUR)	IMD	B_Sch	B_Sch	B	Sorted cell	ENSG00000076067	RBMS2	2649	1.73719371061431e-33	9.34601740427123e-07	1.85875116978144e-27	0.999999060367515	5.03074006880053e-09	12:56521763	rs3782235	chr12.2		12	56521763	12:56521763	3.93914e-22	12:56076841	5.90000000000005e-13	3019	21779	1	0.976760487180196	55521834	57518773	protein_coding	56521820	1	-57	-57	-444979	0	0	35	55521834	57518773	1996939
AITD_Saevarsdottir_32581359_1	AITD (Saevarsdottir, EUR)	IMD	B_Sch	B_Sch	B	Sorted cell	ENSG00000166598	HSP90B1	5452	8.8102548786166e-11	3.11154966193524e-08	0.0028226216987616	0.996875291107388	0.000302055990250069	12:103499163	rs12582330	chr12.3		12	103499163	12:103929460	5.49885e-12	12:103499163	7.69999999999782e-15	5747	24239	0.965614930663424	0.999828740368872	102930114	104929535	protein_coding	103930410	1	-431247	-950	-431247	6	0	6	102930114	104929535	1999421
AITD_Saevarsdottir_32581359_1	AITD (Saevarsdottir, EUR)	IMD	B_Sch	B_Sch	B	Sorted cell	ENSG00000257681	RP11-341G23.4	5470	9.84301455784137e-17	3.15787164395161e-08	3.11697729405636e-09	0.999999964837649	4.66657162060622e-10	12:103499163	rs12582330	chr12.3		12	103499163	12:103830506	7.83202e-15	12:103499163	7.69999999999782e-15	5775	24523	0.999999999856359	0.999828740017005	102768956	104768685	lncRNA	103766906	-1	267743	-63600	267743	3	0	3	102768956	104768685	1999729
AITD_Saevarsdottir_32581359_1	AITD (Saevarsdottir, EUR)	IMD	B_Sch	B_Sch	B	Sorted cell	ENSG00000111696	NT5DC3	5518	3.09272625086179e-29	3.14731279535478e-08	9.82656111490984e-22	0.999999968399095	1.27772660274704e-10	12:103833821	rs4964568	chr12.3		12	103833821	12:103834795	1.56658e-20	12:103499163	7.69999999999782e-15	5823	24441	1	0.999828740179285	102841656	104839646	protein_coding	103841234	-1	7413	6439	342071	0	0	4	102841656	104839646	1997990
AITD_Saevarsdottir_32581359_1	AITD (Saevarsdottir, EUR)	IMD	B_Sch	B_Sch	B	Sorted cell	ENSG00000089022	MAPKAPK5	2699	1.72377437240147e-111	1.59893143646726e-108	0.00107666119172355	0.998684666559112	0.00023867224915269	12:111446804	rs3184504	chr12.4		12	111446804	12:112403438	8.79945e-10	12:111446804	9.40000000000041e-116	2876	21014	0.992528813571898	0.999999999999998	110842603	112842213	protein_coding	111842228	1	-395424	561210	-395424	7	14	7	110842603	112842213	1999610
AITD_Saevarsdottir_32581359_1	AITD (Saevarsdottir, EUR)	IMD	B_Sch	B_Sch	B	Sorted cell	ENSG00000089248	ERP29	2825	2.34873741022612e-109	1.32793851725876e-108	0.148302950302424	0.83846840344272	0.0132286462548602	12:111446804	rs3184504	chr12.4		12	111446804	12:112339293	2.75712e-07	12:111446804	9.40000000000041e-116	2993	20787	0.991223586210347	0.999999999999998	111013959	113013304	protein_coding	112013426	1	-566622	325867	-566622	15	5	15	111013959	113013304	1999345
AITD_Saevarsdottir_32581359_1	AITD (Saevarsdottir, EUR)	IMD	B_Sch	B_Sch	B	Sorted cell	ENSG00000173064	HECTD4	3210	1.26880264416851e-109	1.47635394959198e-108	0.0783613422906809	0.911787988063232	0.00985066964608093	12:111446804	rs3184504	chr12.4		12	111446804	12:112339293	4.82972e-08	12:111446804	9.40000000000041e-116	3354	21252	0.987165339445536	0.999999999999998	111387585	113382239	protein_coding	112382431	-1	935627	43138	935627	21	0	21	111387585	113382239	1994654
AITD_Saevarsdottir_32581359_1	AITD (Saevarsdottir, EUR)	IMD	B_Sch	B_Sch	B	Sorted cell	ENSG00000204842	ATXN2	2609	1.39716739086734e-109	1.44280078293566e-108	0.0872000133292969	0.900469120274608	0.0123308663960855	12:111446804	rs3184504	chr12.4		12	111446804	12:111444681	2.02577e-07	12:111446804	9.40000000000041e-116	2774	21030	0.997724330127422	0.999999999999998	110606988	112599013	protein_coding	111599315	-1	152511	154634	152511	1	1	1	110606988	112599013	1992025
AITD_Saevarsdottir_32581359_1	AITD (Saevarsdottir, EUR)	IMD	B_Sch	B_Sch	B	Sorted cell	ENSG00000120675	DNAJC15	5101	1.3108056512352e-18	5.18851416915644e-09	2.5263603438576e-10	0.999999994518454	4.03976420909834e-11	13:43023570	rs17553284	chr13.3		13	43023570	13:43023570	1.29646e-15	13:42473124	9.90000000000022e-15	5349	24426	0.999999999993039	0.971057514256197	42023594	44022923	protein_coding	43023586	1	-16	-16	-550462	0	0	6	42023594	44022923	1999329
AITD_Saevarsdottir_32581359_1	AITD (Saevarsdottir, EUR)	IMD	B_Sch	B_Sch	B	Sorted cell	ENSG00000172575	RASGRP1	5090	2.19078656446807e-14	1.74787009357538e-13	0.00159939751441877	0.0119479385366325	0.986452663948751	15:38558129	rs7173565	chr15.1		15	38558129	15:38541832	7.92341e-08	15:38558129	9.39999999999798e-18	5391	24281	0.99604979046263	0.999996756022901	37565626	39563416	protein_coding	38564814	-1	6685	22982	6685	0	0	0	37565626	39563416	1997790
AITD_Saevarsdottir_32581359_1	AITD (Saevarsdottir, EUR)	IMD	B_Sch	B_Sch	B	Sorted cell	ENSG00000261996	CTC-281F24.1	5991	8.07787055640534e-32	5.42488631077318e-09	1.48903959449926e-23	0.999999994552127	2.29806184463145e-11	17:6653007	rs4796532	chr17.1		17	6653007	17:6653007	6.15228e-21	17:7337072	1.3000000000004e-15	6377	26141	1	0.999999996088162	5655178	7654516	lncRNA	6655009	-1	2002	2002	-682063	0	0	37	5655178	7654516	1999338
AITD_Saevarsdottir_32581359_1	AITD (Saevarsdottir, EUR)	IMD	B_Sch	B_Sch	B	Sorted cell	ENSG00000108590	MED31	6019	2.86529545355049e-10	5.11549709061132e-09	0.052732891449381	0.94145153396951	0.00581556917908102	17:7337072	rs61759532	chr17.1		17	7337072	17:6665175	1.15795e-07	17:7337072	1.3000000000004e-15	6405	26183	0.997818650375825	0.999999996086585	5651667	7650924	protein_coding	6651605	-1	-685467	-13570	-685467	39	3	39	5651667	7651454	1999787
AITD_Saevarsdottir_32581359_1	AITD (Saevarsdottir, EUR)	IMD	B_Sch	B_Sch	B	Sorted cell	ENSG00000170037	CNTROB	4349	3.67065447924933e-16	5.21444667659309e-09	7.03939343457575e-08	0.999999915748244	8.64337491608371e-09	17:7337072	rs61759532	chr17.1		17	7337072	17:7941729	7.39344e-13	17:7337072	1.3000000000004e-15	4626	25127	0.999999997895544	0.999999995891694	6932824	8931399	protein_coding	7932206	1	-595134	9523	-595134	48	0	48	6932824	8931399	1998575
AITD_Saevarsdottir_32581359_1	AITD (Saevarsdottir, EUR)	IMD	B_Sch	B_Sch	B	Sorted cell	ENSG00000178971	CTC1	4557	2.02225708305008e-11	5.20046592079941e-09	0.00387200071293286	0.995729054973815	0.000398939092563408	17:7337072	rs61759532	chr17.1		17	7337072	17:8247086	6.62505e-10	17:7337072	1.3000000000004e-15	4804	25168	0.999889617727461	0.999999995885989	7248857	9246928	protein_coding	8248056	-1	910984	970	910984	65	0	65	7248857	9246928	1998071
AITD_Saevarsdottir_32581359_1	AITD (Saevarsdottir, EUR)	IMD	B_Sch	B_Sch	B	Sorted cell	ENSG00000178971	CTC1	4557	2.02225708305008e-11	5.20046592079941e-09	0.00387200071293286	0.995729054973815	0.000398939092563408	17:7337072	rs61759532	chr17.2		17	7337072	17:8247086	6.62505e-10	17:7337072	1.3000000000004e-15	4804	25168	0.999889617727461	0.999999995885989	7248857	9246928	protein_coding	8248056	-1	910984	970	910984	65	0	65	7248857	9246928	1998071
AITD_Saevarsdottir_32581359_1	AITD (Saevarsdottir, EUR)	IMD	B_Sch	B_Sch	B	Sorted cell	ENSG00000179859	RNF227	4354	3.27626514388214e-09	1.59945611203041e-09	0.628578384894936	0.306817353202704	0.0646042570266398	17:7337072	rs61759532	chr17.1		17	7337072	17:7911350	9.2262e-08	17:7337072	1.3000000000004e-15	4635	25116	0.969209785133734	0.99999999588757	6916430	8915972	protein_coding	7916289	-1	579217	4939	579217	44	0	44	6916430	8915972	1999542
AITD_Saevarsdottir_32581359_1	AITD (Saevarsdottir, EUR)	IMD	B_Sch	B_Sch	B	Sorted cell	ENSG00000181885	CLDN7	5130	1.94581098519063e-09	3.17939224103321e-09	0.364284149789388	0.595197040175512	0.0405188049098974	17:7337072	rs61759532	chr17.1		17	7337072	17:7268037	2.65213e-08	17:7337072	1.3000000000004e-15	5481	25739	0.984227828272075	0.999999995918132	6264065	8263140	protein_coding	7262478	-1	-74594	-5559	-74594	8	0	8	6264065	8263140	1999075
AITD_Saevarsdottir_32581359_1	AITD (Saevarsdottir, EUR)	IMD	B_Sch	B_Sch	B	Sorted cell	ENSG00000273816	AC005695.3	5425	6.4420222896819e-05	6.26250031036078e-05	0.482594754480201	0.469107541457686	0.0481706588361123	17:8937823	rs7218886	chr17.2		17	8937823	17:9250038	1.06521e-07	17:8937823	4.39999999999966e-10	5771	24968	0.971071361375706	0.999902211647156	8244958	10244599	lncRNA	9244897	-1	307074	-5141	307074	3	0	3	8244958	10244599	1999641
AITD_Saevarsdottir_32581359_1	AITD (Saevarsdottir, EUR)	IMD	B_Sch	B_Sch	B	Sorted cell	ENSG00000173801	JUP	4405	1.28273191246454e-13	1.38622814057815e-06	9.25338281246259e-08	0.999998481767138	3.9470766334109e-08	17:41787669	rs7216371	chr17.3		17	41787669	17:41787669	1.60088e-15	17:42137394	1.59999999999976e-12	4720	25966	0.999999995925644	0.919115937059139	40786959	42786922	protein_coding	41786711	-1	-958	-958	-350683	0	0	17	40786959	42786922	1999963
AITD_Saevarsdottir_32581359_1	AITD (Saevarsdottir, EUR)	IMD	B_Sch	B_Sch	B	Sorted cell	ENSG00000141698	NT5C3B	4312	4.71224348092946e-21	1.37928835118421e-06	3.4164262006949e-15	0.999998595207685	2.5503961684662e-08	17:41827568	rs1046403	chr17.3		17	41827568	17:41827568	7.93578e-18	17:42137394	1.59999999999976e-12	4624	25836	0.999999998004372	0.919115934499756	40836268	42834002	protein_coding	41836232	-1	8664	8664	-301162	0	0	14	40836268	42834002	1997734
AITD_Saevarsdottir_32581359_1	AITD (Saevarsdottir, EUR)	IMD	B_Sch	B_Sch	B	Sorted cell	ENSG00000108774	RAB5C	3380	2.99456790029897e-10	7.44314446904376e-07	0.000235968943254155	0.586164337876351	0.413598948566492	17:42136994	rs11079035	chr17.3		17	42136994	17:42124041	1.62167e-10	17:42137394	1.59999999999976e-12	3563	23771	0.999992117689501	0.919115962788483	41155159	43154506	protein_coding	42154989	-1	17995	30948	17595	2	2	2	41155110	43154506	1999396
AITD_Saevarsdottir_32581359_1	AITD (Saevarsdottir, EUR)	IMD	B_Sch	B_Sch	B	Sorted cell	ENSG00000198863	RUNDC1	2908	4.17827926792555e-07	7.34027103712769e-07	0.350505741620898	0.61572734059455	0.0337657659295201	17:42137394	rs12325861	chr17.3		17	42137394	17:43015940	4.0434e-08	17:42137394	1.59999999999976e-12	3108	22329	0.984505537805817	0.919116011495634	41980573	43979377	protein_coding	42980565	1	-843171	35375	-843171	50	2	50	41980573	43979377	1998804
AITD_Saevarsdottir_32581359_1	AITD (Saevarsdottir, EUR)	IMD	B_Sch	B_Sch	B	Sorted cell	ENSG00000198496	NBR2	2935	2.55985409221452e-20	1.19620481048406e-06	2.13997719911238e-14	0.999998799806906	3.98826576904528e-09	17:43323834	rs1079607	chr17.3		17	43323834	17:43102388	2.83421e-17	17:42137394	1.59999999999976e-12	3134	22399	0.989074643898769	0.919091927134744	42126063	44124588	lncRNA	43125551	1	198283	-23163	-988157	8	1	57	42126063	44124588	1998525
AITD_Saevarsdottir_32581359_1	AITD (Saevarsdottir, EUR)	IMD	B_Sch	B_Sch	B	Sorted cell	ENSG00000108379	WNT3	5661	3.27607480314196e-28	2.02469391951964e-09	1.61805928529993e-19	0.999999997932576	4.27302072226484e-11	17:46721850	rs199455	chr17.4		17	46721850	17:46721850	1.70059e-19	17:47743341	2.70000000000022e-15	5849	22802	1	0.999992938815376	45833287	47833135	protein_coding	46818692	-1	96842	96842	-924649	1	1	24	45833287	47833135	1999848
AITD_Saevarsdottir_32581359_1	AITD (Saevarsdottir, EUR)	IMD	B_Sch	B_Sch	B	Sorted cell	ENSG00000198933	TBKBP1	4437	1.67258598585104e-25	1.94673570355999e-09	8.59174655736942e-17	0.999999995253845	2.79942220309962e-09	17:47689480	rs34784720	chr17.4		17	47689480	17:47689480	1.23072e-18	17:47743341	2.70000000000022e-15	4597	21924	0.999999999985856	0.999992938522434	46694493	48694004	protein_coding	47694161	1	-4681	-4681	49180	0	0	1	46694493	48694004	1999511
AITD_Saevarsdottir_32581359_1	AITD (Saevarsdottir, EUR)	IMD	B_Sch	B_Sch	B	Sorted cell	ENSG00000108433	GOSR2	5321	5.81388190770116e-13	1.99573650583149e-09	0.000291222708554622	0.999682805027397	2.59702677319605e-05	17:47743341	rs11657388	chr17.4		17	47743341	17:46946683	1.05727e-09	17:47743341	2.70000000000022e-15	5508	22483	0.999988929172206	0.999992938638195	45923139	47923040	protein_coding	46923160	1	820181	23523	820181	20	0	20	45923139	47923040	1999901
AITD_Saevarsdottir_32581359_1	AITD (Saevarsdottir, EUR)	IMD	B_Sch	B_Sch	B	Sorted cell	ENSG00000141294	LRRC46	4572	7.49246518203498e-11	1.90957602802512e-09	0.0376308696267764	0.959080690479718	0.00328843790900465	17:47743341	rs11657388	chr17.4		17	47743341	17:47808075	6.37803e-08	17:47743341	2.70000000000022e-15	4723	22423	0.999402525068878	0.999992938474839	46831776	48830996	protein_coding	47831670	1	-88329	-23595	-88329	2	2	2	46831776	48830996	1999220
AITD_Saevarsdottir_32581359_1	AITD (Saevarsdottir, EUR)	IMD	B_Sch	B_Sch	B	Sorted cell	ENSG00000178852	EFCAB13	3812	2.11521995865344e-10	1.62342019001694e-09	0.114103574130586	0.875729188757447	0.0101672352770254	17:47743341	rs11657388	chr17.4		17	47743341	17:47305929	5.19525e-08	17:47743341	2.70000000000022e-15	3955	20877	0.93385900282904	0.999992938655953	46331638	48323291	protein_coding	47323955	1	419386	-18026	419386	10	0	10	46331638	48323291	1991653
AITD_Saevarsdottir_32581359_1	AITD (Saevarsdottir, EUR)	IMD	B_Sch	B_Sch	B	Sorted cell	ENSG00000182742	HOXB4	4392	2.06568554078675e-12	2.23329439738698e-09	0.000924006392843055	0.998979800302128	9.61910696676873e-05	17:47743341	rs11657388	chr17.4		17	47743341	17:48496956	8.10355e-10	17:47743341	2.70000000000022e-15	4538	23203	0.939727582865856	0.999992528994701	47578521	49578328	protein_coding	48578350	-1	835009	81394	835009	30	4	30	47578521	49578328	1999807
AITD_Saevarsdottir_32581359_1	AITD (Saevarsdottir, EUR)	IMD	B_Sch	B_Sch	B	Sorted cell	ENSG00000259207	ITGB3	4248	9.84551952629519e-14	1.90818016883006e-09	5.15934312555556e-05	0.999942781949261	5.62271120435759e-06	17:47743341	rs11657388	chr17.4		17	47743341	17:47272365	6.33708e-11	17:47743341	2.70000000000022e-15	4417	21491	0.999998753982522	0.999992938646898	46253848	48253072	protein_coding	47253827	1	489514	18538	489514	12	1	12	46253848	48253072	1999224
AITD_Saevarsdottir_32581359_1	AITD (Saevarsdottir, EUR)	IMD	B_Sch	B_Sch	B	Sorted cell	ENSG00000120093	HOXB3	4376	1.67728988413395e-12	2.23691881341371e-09	0.000749206769593926	0.999180065290058	7.07257017511708e-05	17:47743357	rs11079788	chr17.4		17	47743357	17:48525070	4.61142e-09	17:47743341	2.70000000000022e-15	4521	23236	0.944897115738058	0.999992736254398	47605759	49604258	protein_coding	48590241	-1	846884	65171	846900	32	6	32	47605759	49604258	1998499
AITD_Saevarsdottir_32581359_1	AITD (Saevarsdottir, EUR)	IMD	B_Sch	B_Sch	B	Sorted cell	ENSG00000173917	HOXB2	4377	3.04920552791484e-14	2.22735220300669e-09	1.3689616332005e-05	0.999984972512722	1.33564356300136e-06	17:47743357	rs11079788	chr17.4		17	47743357	17:48502428	8.39235e-12	17:47743341	2.70000000000022e-15	4521	23118	0.976944153429911	0.999992528953999	47547547	49544740	protein_coding	48545109	-1	801752	42681	801768	27	1	27	47547547	49544740	1997193
AITD_Saevarsdottir_32581359_1	AITD (Saevarsdottir, EUR)	IMD	B_Sch	B_Sch	B	Sorted cell	ENSG00000230148	HOXB-AS1	4377	9.18493874802898e-11	2.12849684498299e-09	0.0412043285178987	0.954856345687132	0.00393932357462187	17:47743357	rs11079788	chr17.4		17	47743357	17:48539657	2.24392e-08	17:47743341	2.70000000000022e-15	4523	23136	0.96770918862283	0.999992351313004	47543558	49543098	lncRNA	48543339	1	-799982	-3682	-799998	26	0	26	47543558	49543098	1999540
AITD_Saevarsdottir_32581359_1	AITD (Saevarsdottir, EUR)	IMD	B_Sch	B_Sch	B	Sorted cell	ENSG00000141401	IMPA2	5887	7.59257605983764e-07	6.68069428585908e-05	0.0112242968069133	0.987623096622983	0.0010850403696399	18:12782850	rs6505765	chr18.1		18	12782850	18:11983681	7.03301e-09	18:12782850	1.90000000000001e-11	6218	27123	0.999127070728503	0.999572209997908	10981828	12980889	protein_coding	11981507	1	801343	2174	801343	16	0	16	10981828	12980889	1999061
AITD_Saevarsdottir_32581359_1	AITD (Saevarsdottir, EUR)	IMD	B_Sch	B_Sch	B	Sorted cell	ENSG00000154889	MPPE1	5907	1.90415782949372e-09	6.74608116898795e-05	2.82233216049909e-05	0.99990040166786	3.91229468851405e-06	18:12782850	rs6505765	chr18.1		18	12782850	18:11905954	2.47104e-11	18:12782850	1.90000000000001e-11	6238	27052	0.9999987330696	0.999572532346125	10908650	12908212	protein_coding	11908317	-1	-874533	2363	-874533	19	0	19	10908650	12908212	1999562
AITD_Saevarsdottir_32581359_1	AITD (Saevarsdottir, EUR)	IMD	B_Sch	B_Sch	B	Sorted cell	ENSG00000176014	TUBB6	5802	2.30741733794548e-07	6.88906691063266e-05	0.00333681341519782	0.996244792588695	0.000349272585266401	18:12782850	rs6505765	chr18.1		18	12782850	18:12321066	8.75529e-11	18:12782850	1.90000000000001e-11	6106	27727	0.984368410297535	0.999569753980821	11307694	13307267	protein_coding	12308241	1	474609	12825	474609	10	0	10	11307694	13307267	1999573
AITD_Saevarsdottir_32581359_1	AITD (Saevarsdottir, EUR)	IMD	B_Sch	B_Sch	B	Sorted cell	ENSG00000101639	CEP192	5425	6.05696377130578e-32	6.87316533477378e-05	8.81187234616661e-28	0.999930952487507	3.15859150147912e-07	18:12991394	rs11663049	chr18.1		18	12991394	18:12991394	2.90068e-22	18:12782850	1.90000000000001e-11	5748	27561	1	0.999569279325736	11991702	13991027	protein_coding	12991362	1	32	32	-208512	0	0	5	11991702	13991027	1999325
AITD_Saevarsdottir_32581359_1	AITD (Saevarsdottir, EUR)	IMD	B_Sch	B_Sch	B	Sorted cell	ENSG00000096996	IL12RB1	5118	2.23846400876349e-12	4.06483387956543e-11	0.0519426330316656	0.943224216783564	0.00483315014188528	19:18287220	rs12973608	chr19.2		19	18287220	19:18071700	9.22826e-08	19:18287220	5.09999999999996e-17	5378	26119	0.998344087579793	0.999999999960087	17099045	19098636	protein_coding	18086934	-1	-200286	15234	-200286	15	0	15	17099045	19098636	1999591
AITD_Saevarsdottir_32581359_1	AITD (Saevarsdottir, EUR)	IMD	B_Sch	B_Sch	B	Sorted cell	ENSG00000130309	COLGALT1	5190	5.8546921426373e-14	4.27487489886422e-11	0.00136750982375157	0.998503883167213	0.000128606966228251	19:18287220	rs12973608	chr19.2		19	18287220	19:17531461	1.14981e-11	19:18287220	5.09999999999996e-17	5498	25948	0.999949662161642	0.99999999996143	16556459	18554828	protein_coding	17555649	1	731571	-24188	731571	30	0	30	16556459	18554828	1998369
AITD_Saevarsdottir_32581359_1	AITD (Saevarsdottir, EUR)	IMD	B_Sch	B_Sch	B	Sorted cell	ENSG00000130517	PGPEP1	4867	5.53853184224536e-12	3.61253717406447e-11	0.131304282149433	0.856429644765121	0.0122660730437828	19:18287220	rs12973608	chr19.2		19	18287220	19:18328573	8.20705e-08	19:18287220	5.09999999999996e-17	5082	25565	0.996477456160486	0.999999999960569	17340790	19340184	protein_coding	18340598	1	-53378	-12025	-53378	1	0	1	17340790	19340184	1999394
AITD_Saevarsdottir_32581359_1	AITD (Saevarsdottir, EUR)	IMD	B_Sch	B_Sch	B	Sorted cell	ENSG00000175489	LRRC25	4776	3.70594003997154e-18	4.20257997338971e-11	8.81824903927448e-08	0.999999903205489	8.56999243253081e-09	19:18287220	rs12973608	chr19.2		19	18287220	19:18400115	7.20979e-14	19:18287220	5.09999999999996e-17	4980	25471	0.999999915933899	0.999999999960523	17397773	19397329	protein_coding	18397622	-1	110402	-2493	110402	3	0	3	17397773	19397329	1999556
AITD_Saevarsdottir_32581359_1	AITD (Saevarsdottir, EUR)	IMD	B_Sch	B_Sch	B	Sorted cell	ENSG00000130511	SSBP4	4742	5.29804760113919e-18	4.1897106900688e-11	1.26453763153675e-07	0.9999998549706	1.85337370384709e-08	19:18287474	rs12610373	chr19.2		19	18287474	19:18422832	1.0695e-13	19:18287220	5.09999999999996e-17	4941	25393	0.997323375985036	0.999999999960504	17418908	19418012	protein_coding	18419398	1	-131924	3434	-132178	4	0	4	17418908	19418012	1999104
AITD_Saevarsdottir_32581359_1	AITD (Saevarsdottir, EUR)	IMD	B_Sch	B_Sch	B	Sorted cell	ENSG00000161618	ALDH16A1	4602	5.87372433671388e-10	1.29926199992598e-05	4.50505574271076e-05	0.996511501292	0.0034304549432017	19:49446149	rs117752284	chr19.3		19	49446149	19:49461068	9.03057e-11	19:49693735	7.30000000000011e-12	5074	29039	0.999997563117685	0.99973567802739	48454240	50452659	protein_coding	49453225	1	-7076	7843	240510	1	0	21	48454240	50452659	1998419
AITD_Saevarsdottir_32581359_1	AITD (Saevarsdottir, EUR)	IMD	B_Sch	B_Sch	B	Sorted cell	ENSG00000104805	NUCB1	5121	7.78181711629995e-11	1.30548748200291e-05	5.96073299192869e-06	0.999980105356177	8.78958193507276e-07	19:49693735	rs12980063	chr19.3		19	49693735	19:48900308	6.84592e-14	19:49693735	7.30000000000011e-12	5581	29077	0.999999652703534	0.999735895595039	47900454	49899589	protein_coding	48900312	1	793423	-4	793423	56	0	56	47900454	49899756	1999302
AITD_Saevarsdottir_32581359_1	AITD (Saevarsdottir, EUR)	IMD	B_Sch	B_Sch	B	Sorted cell	ENSG00000105053	VRK3	4725	1.97837558812025e-08	1.29881003839005e-05	0.00152062638027271	0.99829607010478	0.000170295630806621	19:49693735	rs12980063	chr19.3		19	49693735	19:49975025	3.86837e-09	19:49693735	7.30000000000011e-12	5142	28977	0.968459553591989	0.999735757915396	49026479	51025863	protein_coding	50025372	-1	331637	50347	331637	19	0	19	49026088	51025863	1999775
AITD_Saevarsdottir_32581359_1	AITD (Saevarsdottir, EUR)	IMD	B_Sch	B_Sch	B	Sorted cell	ENSG00000131398	KCNC3	4656	2.98130252308334e-08	1.2422760483326e-05	0.00239350747453882	0.99734812404074	0.000245915911212553	19:49693735	rs12980063	chr19.3		19	49693735	19:50344768	6.5816e-10	19:49693735	7.30000000000011e-12	5035	27742	0.999913173108115	0.999736094918163	49333989	51332295	protein_coding	50329377	-1	635642	-15391	635642	27	1	27	49333989	51332295	1998306
AITD_Saevarsdottir_32581359_1	AITD (Saevarsdottir, EUR)	IMD	B_Sch	B_Sch	B	Sorted cell	ENSG00000131400	NAPSA	4721	8.47166441031914e-07	1.16124994585271e-05	0.0675270632911438	0.925619571218738	0.00684090582421863	19:49693735	rs12980063	chr19.3		19	49693735	19:50368861	9.58009e-08	19:49693735	7.30000000000011e-12	5108	27942	0.996958435819171	0.999736015295547	49366041	51365472	protein_coding	50365639	-1	671904	-3222	671904	29	0	29	49366041	51365472	1999431
AITD_Saevarsdottir_32581359_1	AITD (Saevarsdottir, EUR)	IMD	B_Sch	B_Sch	B	Sorted cell	ENSG00000101310	SEC23B	5375	9.0542885384667e-10	4.19035480363885e-06	0.000216021623244287	0.999755227766873	2.4559349651628e-05	20:17879062	rs2745803	chr20.1		20	17879062	20:18713091	3.83001e-12	20:17879062	1.60000000000025e-12	5744	26714	0.995706331811757	0.999996998623117	17507522	19507073	protein_coding	18507940	1	-628878	205151	-628878	13	4	13	17507522	19507073	1999551
AITD_Saevarsdottir_32581359_1	AITD (Saevarsdottir, EUR)	IMD	B_Sch	B_Sch	B	Sorted cell	ENSG00000125844	RRBP1	5848	1.27488683559089e-10	4.20689525786831e-06	3.03034386287212e-05	0.999958490744682	6.9987939432121e-06	20:17879062	rs2745803	chr20.1		20	17879062	20:17848636	2.12694e-11	20:17879062	1.60000000000025e-12	6267	26814	0.999998611226792	0.999997031091319	16682424	18681444	protein_coding	17682242	-1	-196820	-166394	-196820	0	0	0	16682424	18681444	1999020
AITD_Saevarsdottir_32581359_1	AITD (Saevarsdottir, EUR)	IMD	B_Sch	B_Sch	B	Sorted cell	ENSG00000125868	DSTN	6038	7.15832456865475e-11	4.2134041899985e-06	1.69890152446919e-05	0.999976841300197	1.95620878520181e-06	20:17879062	rs2745803	chr20.1		20	17879062	20:17661283	1.06718e-11	20:17879062	1.60000000000025e-12	6460	26855	0.999998822114372	0.99999704200199	16570132	18569943	protein_coding	17570075	1	308987	91208	308987	2	1	2	16570132	18569943	1999811
AITD_Saevarsdottir_32581359_1	AITD (Saevarsdottir, EUR)	IMD	B_Sch	B_Sch	B	Sorted cell	ENSG00000232884		5705	6.65406673498423e-07	3.39298381375876e-05	0.0191956130700368	0.978804506161259	0.00196528552389331	21:15426267	rs2823272	chr21.1		21	15426267	21:14775700	4.69977e-09	21:15426267	5.70000000000001e-11	6064	26312	0.97879344976161	0.999975640840187	13799525	15763076	lncRNA	14763139	-1	-663128	-12561	-663128	6	0	6	13799525	15763076	1963551
AITD_Saevarsdottir_32581359_1	AITD (Saevarsdottir, EUR)	IMD	B_Sch	B_Sch	B	Sorted cell	ENSG00000100336	APOL4	5282	2.50990857190824e-31	1.23913859941769e-24	2.02552644366058e-07	0.999999772312419	2.5134935964238e-08	22:37195250	rs229540	chr22.1		22	37195250	22:36205634	4.58355e-14	22:37195250	3.90000000000022e-31	5551	26370	0.99999999372331	1	35205228	37204523	protein_coding	36201809	-1	-993441	-3825	-993441	31	0	31	35205228	37204523	1999295
AITD_Saevarsdottir_32581359_1	AITD (Saevarsdottir, EUR)	IMD	B_Sch	B_Sch	B	Sorted cell	ENSG00000100350	FOXRED2	5331	4.57027472583103e-25	7.36080048701752e-25	0.368658919738444	0.593726767356488	0.0376143129050695	22:37195250	rs229540	chr22.1		22	37195250	22:36501380	5.65045e-09	22:37195250	3.90000000000022e-31	5595	26382	0.980146366918478	0.999999999999997	35507246	37506919	protein_coding	36507040	-1	-688210	5660	-688210	21	0	21	35507246	37506919	1999673
AITD_Saevarsdottir_32581359_1	AITD (Saevarsdottir, EUR)	IMD	B_Sch	B_Sch	B	Sorted cell	ENSG00000100365	NCF4	5270	1.49541201503044e-28	1.26585268770623e-24	0.000118119481334318	0.99987067223266	1.12082860058062e-05	22:37195250	rs229540	chr22.1		22	37195250	22:36862461	9.25219e-11	22:37195250	3.90000000000022e-31	5531	26942	0.999996798998044	0.999999999999997	35861725	37859318	protein_coding	36861006	1	334244	1455	334244	14	0	14	35861725	37859318	1997593
AITD_Saevarsdottir_32581359_1	AITD (Saevarsdottir, EUR)	IMD	B_Sch	B_Sch	B	Sorted cell	ENSG00000133466	C1QTNF6	4942	4.79551059365268e-38	1.26742606909716e-24	3.78366100443917e-14	0.999999999999957	5.79629707427828e-15	22:37195250	rs229540	chr22.1		22	37195250	22:37200815	1.23607e-16	22:37195250	3.90000000000022e-31	5226	26972	1	0.999999999999997	36199869	38199253	protein_coding	37188247	-1	-7003	-12568	-7003	0	0	0	36199869	38199253	1999384
AITD_Saevarsdottir_32581359_1	AITD (Saevarsdottir, EUR)	IMD	USM_B_UT	B_USM_UT	B	Sorted cell	ENSG00000049247	UTS2	3866	2.90239737322167e-72	9.68376803954998e-06	2.99714844297515e-67	0.999990234546507	8.16854538730226e-08	1:7910032	rs664689	chr1.2		1	7910032	1:7910032	1.49458e-88	1:8437247	7.39999999999993e-12	4929	24707	0.999999999999988	0.994990920865768	6853986	8853353	protein_coding	7853065	-1	-56967	-56967	-584182	0	0	9	6853827	8853353	1999526
AITD_Saevarsdottir_32581359_1	AITD (Saevarsdottir, EUR)	IMD	USM_B_UT	B_USM_UT	B	Sorted cell	ENSG00000116288	PARK7	3936	4.78471012269347e-28	9.70571597083831e-06	4.92973784557986e-23	0.99999026297849	3.13055378884652e-08	1:7961718	rs226249	chr1.2		1	7961718	1:7961718	1.97038e-49	1:8437247	7.39999999999993e-12	5008	24763	0.999999999950521	0.9949909039531	6954384	8953933	protein_coding	7961711	1	7	7	475536	0	0	7	6954384	8953933	1999549
AITD_Saevarsdottir_32581359_1	AITD (Saevarsdottir, EUR)	IMD	USM_B_UT	B_USM_UT	B	Sorted cell	ENSG00000284747	AL034417.4	3963	3.80520531515333e-19	9.7049319264431e-06	3.92086027116992e-14	0.999990246828068	4.82399665612524e-08	1:7982766	rs161802	chr1.2		1	7982766	1:7984301	1.68781e-22	1:8437247	7.39999999999993e-12	5043	24761	0.999956047369923	0.99499085461652	6991892	8990352	lncRNA	7991134	1	-8368	-6833	446113	1	0	5	6991892	8990352	1998460
AITD_Saevarsdottir_32581359_1	AITD (Saevarsdottir, EUR)	IMD	USM_B_UT	B_USM_UT	B	Sorted cell	ENSG00000074800	ENO1	4008	6.60435077150687e-06	2.71941054311919e-06	0.654839220000759	0.269578165091787	0.0755732911461382	1:8437247	rs301802	chr1.2		1	8437247	1:8850288	1.10331e-06	1:8437247	7.39999999999993e-12	4985	25732	0.902520348161269	0.994990447891391	7879863	9879055	protein_coding	8878686	-1	441439	28398	441439	4	1	4	7879863	9879055	1999192
AITD_Saevarsdottir_32581359_1	AITD (Saevarsdottir, EUR)	IMD	USM_B_UT	B_USM_UT	B	Sorted cell	ENSG00000142583	SLC2A5	3889	2.66707631395199e-14	1.00242126029279e-05	2.66060747475464e-09	0.999989945536461	2.75903001930379e-08	1:9028364	rs12120126	chr1.2		1	9028364	1:9028364	4.86049e-21	1:8437247	7.39999999999993e-12	4882	25576	0.991786114403858	0.994990439997855	8089307	10087941	protein_coding	9069635	-1	41271	41271	632388	0	0	10	8089147	10088194	1999047
AITD_Saevarsdottir_32581359_1	AITD (Saevarsdottir, EUR)	IMD	USM_B_UT	B_USM_UT	B	Sorted cell	ENSG00000001461	NIPAL3	3475	3.88899695032269e-15	0.0012546982604191	3.09562253663896e-12	0.998733664169152	1.16375673281206e-05	1:24384630	rs527567	chr1.3		1	24384630	1:24420695	9.31222e-25	1:25025090	3.3000000000001e-10	4341	24139	0.99999999999927	0.986565361634019	23416258	25415138	protein_coding	24415802	1	-31172	4893	609288	1	0	10	23416258	25415138	1998880
AITD_Saevarsdottir_32581359_1	AITD (Saevarsdottir, EUR)	IMD	USM_B_UT	B_USM_UT	B	Sorted cell	ENSG00000117632	STMN1	2795	2.17555752259264e-07	0.0011860722289422	0.00018316397876712	0.998574827040795	5.57191957439773e-05	1:25025090	rs4320727	chr1.3		1	25025090	1:25965928	1.65009e-13	1:25025090	3.3000000000001e-10	3771	22294	0.998243252240299	0.986657317772273	24907571	26905659	protein_coding	25906419	-1	881329	-59509	881329	25	0	25	24907571	26906519	1998948
AITD_Saevarsdottir_32581359_1	AITD (Saevarsdottir, EUR)	IMD	USM_B_UT	B_USM_UT	B	Sorted cell	ENSG00000169504	CLIC4	3369	0.000759726851431908	0.000403614551217583	0.614608173581759	0.32646873729557	0.0577597477200221	1:25025090	rs4320727	chr1.3		1	25025090	1:24737536	2.70277e-10	1:25025090	3.3000000000001e-10	4318	23256	0.915788136265799	0.986329665768403	23745865	25744418	protein_coding	24745447	1	279643	-7911	279643	3	0	3	23745865	25744418	1998553
AITD_Saevarsdottir_32581359_1	AITD (Saevarsdottir, EUR)	IMD	USM_B_UT	B_USM_UT	B	Sorted cell	ENSG00000185436	IFNLR1	3726	0.000651508122137751	0.000536175619372702	0.520733275342019	0.42850980754737	0.0495692333691012	1:25025090	rs4320727	chr1.3		1	25025090	1:24184085	3.90969e-09	1:25025090	3.3000000000001e-10	4632	24040	0.928713109657124	0.986578546083593	23188221	25187440	protein_coding	24187289	-1	-837801	3204	-837801	13	0	13	23188152	25187440	1999288
AITD_Saevarsdottir_32581359_1	AITD (Saevarsdottir, EUR)	IMD	USM_B_UT	B_USM_UT	B	Sorted cell	ENSG00000187010	RHD	3213	0.00012263095076637	0.00109404219685406	0.0995706660268771	0.88830228197371	0.0109103788517921	1:25025090	rs4320727	chr1.3		1	25025090	1:25235176	8.75894e-12	1:25025090	3.3000000000001e-10	4212	23131	0.96647999732414	0.986578250311063	24273330	26271790	protein_coding	25272509	1	-247419	-37333	-247419	8	3	8	24272407	26271790	1999383
AITD_Saevarsdottir_32581359_1	AITD (Saevarsdottir, EUR)	IMD	USM_B_UT	B_USM_UT	B	Sorted cell	ENSG00000259984	RP11-335G20.7	3239	3.29520716833813e-07	0.00123260625861865	0.000266921583747828	0.998447693795317	5.2448841600122e-05	1:25025090	rs4320727	chr1.3		1	25025090	1:25371863	2.59383e-11	1:25025090	3.3000000000001e-10	4247	23186	0.994676917628272	0.986572088783982	24337475	26336871	unprocessed_pseudogene	25337465	-1	312375	-34398	312375	10	1	10	24337475	26336871	1999396
AITD_Saevarsdottir_32581359_1	AITD (Saevarsdottir, EUR)	IMD	USM_B_UT	B_USM_UT	B	Sorted cell	ENSG00000197982	C1orf122	3846	2.46886730359996e-11	0.000275112367964407	8.97152719626179e-08	0.999720835204098	3.96268797593201e-06	1:37818573	rs12759533	chr1.4		1	37818573	1:37799147	5.95357e-21	1:37911349	1.50000000000001e-10	4844	23134	0.999999984511333	0.940431248388004	36809768	38806921	protein_coding	37807790	1	10783	-8643	103559	1	1	4	36809366	38806921	1997555
AITD_Saevarsdottir_32581359_1	AITD (Saevarsdottir, EUR)	IMD	USM_B_UT	B_USM_UT	B	Sorted cell	ENSG00000204084	INPP5B	3989	1.47836086548284e-21	1.17493460389736e-05	5.27928842129139e-18	0.0411428228186302	0.95884542783533	1:37898724	rs36084352	chr1.4		1	37898724	1:37879101	2.87215e-32	1:37911349	1.50000000000001e-10	4917	23541	0.999999999999997	0.940429543595347	36947570	38946634	protein_coding	37947053	-1	48329	67952	35704	0	1	0	36947570	38946634	1999064
AITD_Saevarsdottir_32581359_1	AITD (Saevarsdottir, EUR)	IMD	USM_B_UT	B_USM_UT	B	Sorted cell	ENSG00000163874	ZC3H12A	3927	0.000133946360772274	0.000135532944713714	0.475540046145507	0.481136416773421	0.0430540577755858	1:37911349	rs61776678	chr1.4		1	37911349	1:37477488	5.43563e-08	1:37911349	1.50000000000001e-10	4931	23679	0.935126032678623	0.940424882296189	36474973	38474543	protein_coding	37474580	1	436769	2908	436769	17	0	17	36474825	38474543	1999718
AITD_Saevarsdottir_32581359_1	AITD (Saevarsdottir, EUR)	IMD	USM_B_UT	B_USM_UT	B	Sorted cell	ENSG00000233621	LITATS1	3926	2.09570470245738e-05	0.000258673167470371	0.0744117094740829	0.918459137426682	0.0068495228847414	1:37911349	rs61776678	chr1.4		1	37911349	1:37452884	6.29978e-08	1:37911349	1.50000000000001e-10	4930	23676	0.991581744315064	0.940424909089246	36474973	38474175	lncRNA	37474402	-1	-436947	21518	-436947	18	0	18	36474825	38474366	1999541
AITD_Saevarsdottir_32581359_1	AITD (Saevarsdottir, EUR)	IMD	USM_B_UT	B_USM_UT	B	Sorted cell	ENSG00000134215	VAV3	3695	2.22939871619809e-46	8.55817881524336e-47	0.658714498352284	0.252791119279159	0.0884943823685604	1:107816883	rs4915076	chr1.6		1	107816883	1:107792603	7.10425e-09	1:107816883	4.59999999999942e-52	4536	23563	0.914926619894526	1	106965461	108964143	protein_coding	107965180	-1	148297	172577	148297	1	1	1	106965461	108965029	1999568
[truncated: 221,126 more rows]
